# Supplementary material for: Transcriptomic Analysis of the Effect of GAT-2 Deficiency on Differentiation of Mice Naïve T Cells Into Th1 Cells In Vitro
Source: Front Immunol. 2021 Jun 2;12:667136. doi: 10.3389/fimmu.2021.667136 (PMC8208808; doi:10.3389/fimmu.2021.667136)
Supplement: Supplementary file 1 [file Table_1.xlsx]

## Sheet: 已恢复_Sheet1
SUPPLEMENTARY TABLE 1 | Total DEGs in this study
Gene_ID	Gene_name	base Mean_KO Sample	base Mean_WT_Sample	log2FoldChange	P_value	Up/Down	Description
novel.133	-	54.7204	0	8.22782	5.71303e-15	Up	-
ENSMUSG00000108866	Gm35082	47.9848	0	8.03688	3.3551e-14	Up	predicted gene, 35082 [Source:MGI Symbol;Acc:MGI:5594241]
novel.266	-	32.1073	0	7.45694	4.52349e-12	Up	PF00078:Reverse transcriptase (RNA-dependent DNA polymerase)
ENSMUSG00000051726	Kcnf1	493.293	3.11695	7.37197	1.469e-66	Up	potassium voltage-gated channel, subfamily F, member 1 [Source:MGI Symbol;Acc:MGI:2687399]
novel.29	-	26.036	0	7.15246	5.54465e-11	Up	-
novel.239	-	23.5851	0	7.01335	4.08032e-10	Up	-
ENSMUSG00000072476	Gm9008	23.559	0	7.00536	2.38762e-10	Up	predicted pseudogene 9008 [Source:MGI Symbol;Acc:MGI:3644000]
novel.37	-	23.204	0	6.98448	2.36712e-10	Up	-
ENSMUSG00000103968	2610509F24Rik	259.388	2.31428	6.86089	6.15711e-43	Up	RIKEN cDNA 2610509F24 gene [Source:MGI Symbol;Acc:MGI:1917165]
ENSMUSG00000098161	Platr11	261.618	2.76019	6.58367	1.017e-47	Up	pluripotency associated transcript 11 [Source:MGI Symbol;Acc:MGI:5504090]
ENSMUSG00000091373	Gm8810	91.2702	0.978054	6.52464	4.50146e-18	Up	predicted gene 8810 [Source:MGI Symbol;Acc:MGI:3779814]
ENSMUSG00000032564	Cpne4	16.4561	0	6.49657	1.03121e-08	Up	copine IV [Source:MGI Symbol;Acc:MGI:1921270]
novel.246	-	190.656	2.17648	6.41953	1.967e-37	Up	-
ENSMUSG00000097795	Gm7678	41.0826	0.494035	6.37589	1.43483e-09	Up	predicted gene 7678 [Source:MGI Symbol;Acc:MGI:3647136]
ENSMUSG00000114547	AC154767.3	175.08	2.25196	6.28994	2.37561e-34	Up
ENSMUSG00000071470	Ccnb1ip1	14.1154	0	6.27291	4.31025e-08	Up	cyclin B1 interacting protein 1 [Source:MGI Symbol;Acc:MGI:2685134]
ENSMUSG00000110123	Gm18562	92.2616	1.22339	6.21839	3.81919e-20	Up	predicted gene, 18562 [Source:MGI Symbol;Acc:MGI:5010747]
novel.247	-	13.5032	0	6.20042	9.76313e-08	Up	-
ENSMUSG00000113964	AC165157.4	12.3377	0	6.09014	3.41921e-07	Up
novel.164	-	11.91	0	6.02051	2.98424e-07	Up	-
ENSMUSG00000032572	Col6a4	25.7653	0.512191	5.69119	1.50349e-07	Up	collagen, type VI, alpha 4 [Source:MGI Symbol;Acc:MGI:1915803]
novel.360	-	14.0294	0.244513	5.5393	1.42495e-06	Up	-
novel.15	-	47.1001	1.27151	5.24226	9.44991e-14	Up	-
ENSMUSG00000062345	Serpinb2	10.5673	0.265288	5.12903	1.88188e-05	Up	serine (or cysteine) peptidase inhibitor, clade B, member 2 [Source:MGI Symbol;Acc:MGI:97609]
ENSMUSG00000080242	Gm15487	370.824	11.199	5.05426	5.19423e-94	Up	predicted gene 15487 [Source:MGI Symbol;Acc:MGI:3709610]
ENSMUSG00000053093	Myh7	8.61316	0.265288	4.84886	0.000115336	Up	myosin, heavy polypeptide 7, cardiac muscle, beta [Source:MGI Symbol;Acc:MGI:2155600]
novel.194	-	83.6972	2.99551	4.81626	9.83173e-25	Up	-
ENSMUSG00000086513	9130208D14Rik	232.924	8.79607	4.70808	2.34483e-64	Up	RIKEN cDNA 9130208D14 gene [Source:MGI Symbol;Acc:MGI:1924950]
ENSMUSG00000028358	Zfp618	15.8233	0.765897	4.40228	4.14239e-06	Up	zinc finger protein 618 [Source:MGI Symbol;Acc:MGI:1919950]
ENSMUSG00000045636	Mtus1	95.8514	4.64224	4.34946	7.21579e-29	Up	mitochondrial tumor suppressor 1 [Source:MGI Symbol;Acc:MGI:2142572]
ENSMUSG00000096403	Gm9825	449.288	22.7102	4.31571	4.68973e-120	Up	predicted gene 9825 [Source:MGI Symbol;Acc:MGI:3708729]
ENSMUSG00000097739	Gm2539	14.1062	0.756704	4.2369	1.38872e-05	Up	predicted gene, 2539 [Source:MGI Symbol;Acc:MGI:3780707]
ENSMUSG00000083240	Gm13453	44.7842	2.4494	4.17605	1.50183e-14	Up	predicted gene 13453 [Source:MGI Symbol;Acc:MGI:3651618]
ENSMUSG00000029032	Arhgef16	13.0807	0.73354	4.14674	4.47927e-05	Up	Rho guanine nucleotide exchange factor (GEF) 16 [Source:MGI Symbol;Acc:MGI:2446219]
novel.168	-	12.872	0.786672	4.10279	2.88814e-05	Up	-
ENSMUSG00000075391	Gm13443	111.741	6.91863	4.02909	2.874e-11	Up	predicted gene 13443 [Source:MGI Symbol;Acc:MGI:3649615]
novel.113	-	311.626	20.1771	3.93984	4.53514e-91	Up	-
ENSMUSG00000085666	Gm9855	303.614	19.7253	3.92552	2.43792e-74	Up	predicted pseudogene 9855 [Source:MGI Symbol;Acc:MGI:3704357]
ENSMUSG00000076550	Igkv4-63	17.8347	1.24155	3.85471	2.29303e-06	Up	immunoglobulin kappa variable 4-63 [Source:MGI Symbol;Acc:MGI:3645235]
ENSMUSG00000040187	Arntl2	164.919	11.6359	3.82416	2.90472e-48	Up	aryl hydrocarbon receptor nuclear translocator-like 2 [Source:MGI Symbol;Acc:MGI:2684845]
ENSMUSG00000005339	Fcer1a	13.1375	0.930753	3.75163	9.09542e-05	Up	Fc receptor, IgE, high affinity I, alpha polypeptide [Source:MGI Symbol;Acc:MGI:95494]
ENSMUSG00000087652	Gm15918	9.17168	0.738548	3.63639	0.000498694	Up	predicted gene 15918 [Source:MGI Symbol;Acc:MGI:3801738]
ENSMUSG00000054128	H2-T3	23.5474	2.01163	3.55879	5.18198e-08	Up	histocompatibility 2, T region locus 3 [Source:MGI Symbol;Acc:MGI:95959]
ENSMUSG00000046152	Fut10	88.7632	7.7899	3.52824	1.0633e-26	Up	fucosyltransferase 10 [Source:MGI Symbol;Acc:MGI:2384748]
ENSMUSG00000103921	Gm5841	17.0656	1.48868	3.5224	2.49147e-06	Up	predicted gene 5841 [Source:MGI Symbol;Acc:MGI:3645248]
ENSMUSG00000095756	Trav6d-7	8.32822	0.73354	3.4837	0.00124031	Up	T cell receptor alpha variable 6D-7 [Source:MGI Symbol;Acc:MGI:2686335]
ENSMUSG00000050550	Gm11868	59.2666	5.65684	3.37696	6.40373e-18	Up	predicted gene 11868 [Source:MGI Symbol;Acc:MGI:3650507]
ENSMUSG00000092097	Gm5819	12.5914	1.21181	3.354	4.70612e-05	Up	predicted gene 5819 [Source:MGI Symbol;Acc:MGI:3643122]
ENSMUSG00000076547	Igkv4-70	29.9097	2.9979	3.32398	2.21464e-08	Up	immunoglobulin kappa chain variable 4-70 [Source:MGI Symbol;Acc:MGI:2686348]
ENSMUSG00000066362	Rps13-ps1	1527.88	173.12	3.14119	0	Up	ribosomal protein S13, pseudogene 1 [Source:MGI Symbol;Acc:MGI:3647042]
ENSMUSG00000095088	Trav11d	12.886	1.5226	3.1175	0.000122945	Up	T cell receptor alpha variable 11D [Source:MGI Symbol;Acc:MGI:3649423]
ENSMUSG00000025929	Il17a	58.1895	6.98582	3.0644	2.54361e-13	Up	interleukin 17A [Source:MGI Symbol;Acc:MGI:107364]
ENSMUSG00000112163	Gm8188	8.10482	0.998829	3.02136	0.00234245	Up	predicted gene 8188 [Source:MGI Symbol;Acc:MGI:3646272]
ENSMUSG00000043110	Lrrn4	7.91709	0.94652	3.01606	0.00242633	Up	leucine rich repeat neuronal 4 [Source:MGI Symbol;Acc:MGI:2445154]
ENSMUSG00000097891	Gm3650	17.7735	2.23881	2.99561	3.38288e-06	Up	predicted gene 3650 [Source:MGI Symbol;Acc:MGI:3781826]
ENSMUSG00000040046	Tph1	29.3623	3.83711	2.97046	1.09335e-08	Up	tryptophan hydroxylase 1 [Source:MGI Symbol;Acc:MGI:98796]
ENSMUSG00000094497	Gm8210	221.232	29.1935	2.92604	6.66617e-12	Up	predicted pseudogene 8210 [Source:MGI Symbol;Acc:MGI:3643593]
ENSMUSG00000107092	Gm7993	437.743	58.0746	2.92304	2.09086e-101	Up	predicted gene 7993 [Source:MGI Symbol;Acc:MGI:3647399]
ENSMUSG00000085787	Gm13092	152.261	20.3639	2.90268	2.31862e-32	Up	predicted gene 13092 [Source:MGI Symbol;Acc:MGI:3649661]
ENSMUSG00000020019	Ntn4	18.4721	2.44177	2.90122	2.94667e-06	Up	netrin 4 [Source:MGI Symbol;Acc:MGI:1888978]
ENSMUSG00000044645	Gm7334	131.654	18.7207	2.83251	5.90974e-28	Up	predicted gene 7334 [Source:MGI Symbol;Acc:MGI:3647393]
ENSMUSG00000039057	Myo16	13.9318	1.99191	2.8167	9.04315e-05	Up	myosin XVI [Source:MGI Symbol;Acc:MGI:2685951]
ENSMUSG00000081824	BC002163	69.8727	10.0229	2.81275	5.20572e-18	Up	cDNA sequence BC002163 [Source:MGI Symbol;Acc:MGI:3612445]
ENSMUSG00000026180	Cxcr2	201.534	29.9323	2.75798	2.64795e-11	Up	chemokine (C-X-C motif) receptor 2 [Source:MGI Symbol;Acc:MGI:105303]
ENSMUSG00000057969	Sema3b	139.186	20.842	2.73534	2.60627e-29	Up	sema domain, immunoglobulin domain (Ig), short basic domain, secreted, (semaphorin) 3B [Source:MGI Symbol;Acc:MGI:107561]
novel.283	-	12.389	1.89386	2.68124	0.000861973	Up	-
ENSMUSG00000054672	5830411N06Rik	130.15	20.5426	2.67044	1.61774e-23	Up	RIKEN cDNA 5830411N06 gene [Source:MGI Symbol;Acc:MGI:2443685]
ENSMUSG00000067608	Pcna-ps2	189.999	29.9713	2.66273	3.78734e-46	Up	proliferating cell nuclear antigen pseudogene 2 [Source:MGI Symbol;Acc:MGI:97505]
ENSMUSG00000020020	Usp44	12.5837	2.04399	2.66007	0.000318602	Up	ubiquitin specific peptidase 44 [Source:MGI Symbol;Acc:MGI:3045318]
ENSMUSG00000022225	Cma1	10.8192	1.69904	2.64476	0.000661037	Up	chymase 1, mast cell [Source:MGI Symbol;Acc:MGI:96941]
ENSMUSG00000027073	Prg2	46.605	7.52297	2.6344	4.58189e-08	Up	proteoglycan 2, bone marrow [Source:MGI Symbol;Acc:MGI:103294]
ENSMUSG00000059412	Fxyd2	13.8343	2.26855	2.63159	0.000285427	Up	FXYD domain-containing ion transport regulator 2 [Source:MGI Symbol;Acc:MGI:1195260]
ENSMUSG00000097240	Gm26614	13.7569	2.2338	2.62172	0.000209	Up	predicted gene, 26614 [Source:MGI Symbol;Acc:MGI:5477108]
ENSMUSG00000035067	Xkr6	155.031	25.5389	2.60318	9.33194e-37	Up	X-linked Kx blood group related 6 [Source:MGI Symbol;Acc:MGI:2447765]
ENSMUSG00000029120	Ppp2r2c	7.56555	1.28071	2.60177	0.00535694	Up	protein phosphatase 2, regulatory subunit B, gamma [Source:MGI Symbol;Acc:MGI:2442660]
ENSMUSG00000046093	Hpcal4	38.6829	6.33673	2.59938	3.14873e-09	Up	hippocalcin-like 4 [Source:MGI Symbol;Acc:MGI:2157521]
ENSMUSG00000074088	Snrnp40	113.26	18.9824	2.57803	0.000728274	Up	small nuclear ribonucleoprotein 40 (U5) [Source:MGI Symbol;Acc:MGI:1913835]
ENSMUSG00000091269	Gm6682	21.8114	3.76321	2.53942	1.12003e-05	Up	predicted gene 6682 [Source:MGI Symbol;Acc:MGI:3647156]
ENSMUSG00000069998	Olfr372	11.5065	1.98846	2.5385	0.00126336	Up	olfactory receptor 372 [Source:MGI Symbol;Acc:MGI:3030206]
novel.229	-	621.215	108.452	2.51758	5.52201e-103	Up	PF08333:Protein of unknown function (DUF1725)
ENSMUSG00000034115	Scn11a	28.9473	5.26526	2.46768	2.89775e-07	Up	sodium channel, voltage-gated, type XI, alpha [Source:MGI Symbol;Acc:MGI:1345149]
ENSMUSG00000036117	Il5	114.271	20.7781	2.46734	1.19134e-23	Up	interleukin 5 [Source:MGI Symbol;Acc:MGI:96557]
ENSMUSG00000032503	Arpp21	15.117	2.76355	2.45898	0.000435258	Up	cyclic AMP-regulated phosphoprotein, 21 [Source:MGI Symbol;Acc:MGI:107562]
ENSMUSG00000023484	Prph	23.1599	4.20411	2.45021	2.19465e-05	Up	peripherin [Source:MGI Symbol;Acc:MGI:97774]
ENSMUSG00000085723	Gm15915	8.21392	1.54338	2.44732	0.00407446	Up	predicted gene 15915 [Source:MGI Symbol;Acc:MGI:3801763]
ENSMUSG00000067149	Jchain	1389.74	255.785	2.44223	1.35501e-08	Up	immunoglobulin joining chain [Source:MGI Symbol;Acc:MGI:96493]
ENSMUSG00000076536	Igkv4-86	14.9276	2.81728	2.42748	0.000589464	Up	immunoglobulin kappa variable 4-86 [Source:MGI Symbol;Acc:MGI:2685305]
ENSMUSG00000029378	Areg	42.3696	7.9224	2.41673	9.3187e-11	Up	amphiregulin [Source:MGI Symbol;Acc:MGI:88068]
ENSMUSG00000104669	Gm38411	11.4189	2.24957	2.35204	0.00128937	Up	predicted gene, 38411 [Source:MGI Symbol;Acc:MGI:5621296]
ENSMUSG00000059058	Tma7-ps	756.36	149.975	2.33471	3.14693e-84	Up	translational machinery associated 7 homolog (S. cerevisiae), pseudogene [Source:MGI Symbol;Acc:MGI:3705453]
ENSMUSG00000030108	Slc6a13	28.6762	5.6978	2.33302	4.39147e-07	Up	solute carrier family 6 (neurotransmitter transporter, GABA), member 13 [Source:MGI Symbol;Acc:MGI:95629]
ENSMUSG00000073403	Gm10499	28.6429	5.8196	2.32002	7.28094e-07	Up	predicted gene 10499 [Source:MGI Symbol;Acc:MGI:3702919]
ENSMUSG00000044393	Dsg2	11.1587	2.28192	2.3175	0.00226939	Up	desmoglein 2 [Source:MGI Symbol;Acc:MGI:1196466]
ENSMUSG00000020083	Fam241b	91.0622	18.5894	2.29249	5.42326e-16	Up	family with sequence similarity 241, member B [Source:MGI Symbol;Acc:MGI:1917144]
ENSMUSG00000009588	St6galnac1	19.3434	3.95541	2.28799	1.83516e-05	Up	ST6 (alpha-N-acetyl-neuraminyl-2,3-beta-galactosyl-1,3)-N-acetylgalactosaminide alpha-2,6-sialyltransferase 1 [Source:MGI Symbol;Acc:MGI:1341826]
ENSMUSG00000076535	Igkv1-88	50.1373	10.2672	2.28541	2.8306e-09	Up	immunoglobulin kappa chain variable 1-88 [Source:MGI Symbol;Acc:MGI:4439828]
ENSMUSG00000111985	Gm8290	9.65405	1.95275	2.28249	0.00278797	Up	predicted gene 8290 [Source:MGI Symbol;Acc:MGI:3648461]
ENSMUSG00000063953	Amd2	145.385	30.0485	2.27433	1.53389e-24	Up	S-adenosylmethionine decarboxylase 2 [Source:MGI Symbol;Acc:MGI:1333111]
ENSMUSG00000040314	Ctsg	8.35727	1.74896	2.25646	0.00543554	Up	cathepsin G [Source:MGI Symbol;Acc:MGI:88563]
ENSMUSG00000010066	Cacna2d2	115.193	24.3528	2.24273	1.83408e-24	Up	calcium channel, voltage-dependent, alpha 2/delta subunit 2 [Source:MGI Symbol;Acc:MGI:1929813]
ENSMUSG00000026072	Il1r1	160.628	34.3881	2.23494	5.17039e-28	Up	interleukin 1 receptor, type I [Source:MGI Symbol;Acc:MGI:96545]
ENSMUSG00000076534	Igkv12-89	12.656	2.68128	2.22383	0.00119783	Up	immunoglobulin kappa chain variable 12-89 [Source:MGI Symbol;Acc:MGI:4439829]
ENSMUSG00000078183	Gm15610	79.7966	17.2729	2.21684	3.41428e-17	Up	predicted gene 15610 [Source:MGI Symbol;Acc:MGI:3783056]
ENSMUSG00000021782	Dlg5	13.6038	2.92841	2.1979	0.00110637	Up	discs, large homolog 5 (Drosophila) [Source:MGI Symbol;Acc:MGI:1918478]
ENSMUSG00000058581	Gm5801	55.218	12.0664	2.19311	1.91417e-11	Up	predicted pseudogene 5801 [Source:MGI Symbol;Acc:MGI:3646055]
novel.127	-	13.3806	2.8909	2.18162	0.00152118	Up	-
ENSMUSG00000012282	Wnt8a	14.4893	3.11224	2.18005	0.000596892	Up	wingless-type MMTV integration site family, member 8A [Source:MGI Symbol;Acc:MGI:107924]
ENSMUSG00000076562	Igkv4-50	18.9015	4.25283	2.16516	5.84911e-05	Up	immunoglobulin kappa variable 4-50 [Source:MGI Symbol;Acc:MGI:2685915]
ENSMUSG00000095351	Igkv3-2	108.369	24.3623	2.15574	2.24983e-18	Up	immunoglobulin kappa variable 3-2 [Source:MGI Symbol;Acc:MGI:1330850]
ENSMUSG00000034684	Sema3f	330.192	75.3082	2.13491	2.06786e-56	Up	sema domain, immunoglobulin domain (Ig), short basic domain, secreted, (semaphorin) 3F [Source:MGI Symbol;Acc:MGI:1096347]
ENSMUSG00000037852	Cpe	49.1007	11.2712	2.13077	1.58709e-09	Up	carboxypeptidase E [Source:MGI Symbol;Acc:MGI:101932]
ENSMUSG00000076596	Igkv3-10	58.4008	13.3689	2.12487	9.7584e-09	Up	immunoglobulin kappa variable 3-10 [Source:MGI Symbol;Acc:MGI:1330821]
ENSMUSG00000076577	Igkv8-30	119.937	27.6185	2.12476	5.17732e-06	Up	immunoglobulin kappa chain variable 8-30 [Source:MGI Symbol;Acc:MGI:3642250]
ENSMUSG00000020383	Il13	466.97	107.677	2.12003	1.13983e-74	Up	interleukin 13 [Source:MGI Symbol;Acc:MGI:96541]
ENSMUSG00000054003	Tdrd9	11.8422	2.72784	2.10578	0.00243023	Up	tudor domain containing 9 [Source:MGI Symbol;Acc:MGI:1921941]
ENSMUSG00000102418	Sh2d1b1	9.52239	2.26377	2.0827	0.0044405	Up	SH2 domain containing 1B1 [Source:MGI Symbol;Acc:MGI:1349420]
ENSMUSG00000090215	Trim34b	118.54	28.7948	2.03765	7.03708e-20	Up	tripartite motif-containing 34B [Source:MGI Symbol;Acc:MGI:4821264]
ENSMUSG00000076587	Igkv6-20	39.3046	9.71866	2.02162	1.06391e-07	Up	immunoglobulin kappa variable 6-20 [Source:MGI Symbol;Acc:MGI:1330836]
ENSMUSG00000036446	Lum	33.5454	8.36516	2.02069	2.81727e-06	Up	lumican [Source:MGI Symbol;Acc:MGI:109347]
ENSMUSG00000096715	Igkv3-4	140.844	34.8137	2.00867	3.45292e-17	Up	immunoglobulin kappa variable 3-4 [Source:MGI Symbol;Acc:MGI:1330855]
ENSMUSG00000018930	Ccl4	716.482	178.824	2.00301	2.98048e-19	Up	chemokine (C-C motif) ligand 4 [Source:MGI Symbol;Acc:MGI:98261]
ENSMUSG00000089791	Gm3555	57.3525	14.2188	1.99982	9.59872e-10	Up	predicted pseudogene 3555 [Source:MGI Symbol;Acc:MGI:3781732]
ENSMUSG00000082809	Gm14150	65.3321	16.4604	1.98812	3.60848e-10	Up	predicted gene 14150 [Source:MGI Symbol;Acc:MGI:3651006]
ENSMUSG00000049620	Prss33	43.8855	11.3543	1.96884	6.52327e-08	Up	protease, serine 33 [Source:MGI Symbol;Acc:MGI:2661234]
ENSMUSG00000015709	Arnt2	55.095	14.0815	1.96377	9.82236e-11	Up	aryl hydrocarbon receptor nuclear translocator 2 [Source:MGI Symbol;Acc:MGI:107188]
ENSMUSG00000002249	Tead3	24.0871	6.11015	1.95898	0.000102313	Up	TEA domain family member 3 [Source:MGI Symbol;Acc:MGI:109241]
ENSMUSG00000059631	1500035N22Rik	12.5336	3.28075	1.94599	0.00218461	Up	RIKEN cDNA 1500035N22 gene [Source:MGI Symbol;Acc:MGI:1917508]
ENSMUSG00000045232	Rln3	85.8481	22.3586	1.93977	3.10054e-15	Up	relaxin 3 [Source:MGI Symbol;Acc:MGI:2158015]
ENSMUSG00000076549	Igkv4-68	49.7402	13.1475	1.93096	5.51092e-08	Up	immunoglobulin kappa variable 4-68 [Source:MGI Symbol;Acc:MGI:2686265]
ENSMUSG00000000982	Ccl3	481.936	127.024	1.92705	1.9743e-47	Up	chemokine (C-C motif) ligand 3 [Source:MGI Symbol;Acc:MGI:98260]
ENSMUSG00000004552	Ctse	1975.7	521.922	1.92168	4.00602e-246	Up	cathepsin E [Source:MGI Symbol;Acc:MGI:107361]
ENSMUSG00000022582	Ly6g	72.1945	19.2047	1.91676	9.92148e-11	Up	lymphocyte antigen 6 complex, locus G [Source:MGI Symbol;Acc:MGI:109440]
ENSMUSG00000074384	AI429214	15.0681	4.03088	1.9115	0.000891953	Up	expressed sequence AI429214 [Source:MGI Symbol;Acc:MGI:2142538]
ENSMUSG00000033491	Prss35	25.1885	6.69064	1.91098	1.13809e-05	Up	protease, serine 35 [Source:MGI Symbol;Acc:MGI:2444800]
ENSMUSG00000040998	Npnt	22.2329	5.86242	1.90562	0.000183626	Up	nephronectin [Source:MGI Symbol;Acc:MGI:2148811]
ENSMUSG00000032323	Cyp11a1	191.596	51.3049	1.90463	1.34412e-28	Up	cytochrome P450, family 11, subfamily a, polypeptide 1 [Source:MGI Symbol;Acc:MGI:88582]
ENSMUSG00000081669	Npm3-ps1	31.2555	8.41883	1.89797	3.19447e-06	Up	nucleoplasmin 3, pseudogene 1 [Source:MGI Symbol;Acc:MGI:894683]
ENSMUSG00000048899	Rimkla	19.4038	5.30001	1.89252	0.000178684	Up	ribosomal modification protein rimK-like family member A [Source:MGI Symbol;Acc:MGI:3040686]
ENSMUSG00000094006	Igkv4-59	109.458	29.616	1.89068	1.4299e-13	Up	immunoglobulin kappa variable 4-59 [Source:MGI Symbol;Acc:MGI:3646808]
ENSMUSG00000087574	C030037D09Rik	129.563	35.2194	1.88434	5.01543e-17	Up	RIKEN cDNA C030037D09 gene [Source:MGI Symbol;Acc:MGI:1924865]
ENSMUSG00000076545	Igkv4-72	40.3452	10.9545	1.8841	3.45817e-07	Up	immunoglobulin kappa chain variable 4-72 [Source:MGI Symbol;Acc:MGI:2686345]
ENSMUSG00000048647	Exd1	31.8403	8.67433	1.87787	5.90957e-06	Up	exonuclease 3'-5' domain containing 1 [Source:MGI Symbol;Acc:MGI:3045306]
ENSMUSG00000028150	Rorc	247.77	67.7015	1.87651	1.03543e-26	Up	RAR-related orphan receptor gamma [Source:MGI Symbol;Acc:MGI:104856]
ENSMUSG00000096844	Igkv6-14	23.7571	6.47266	1.87367	0.0001302	Up	immunoglobulin kappa variable 6-14 [Source:MGI Symbol;Acc:MGI:1330830]
ENSMUSG00000094433	Igkv5-43	76.4029	21.0107	1.87196	2.36762e-11	Up	immunoglobulin kappa chain variable 5-43 [Source:MGI Symbol;Acc:MGI:4943320]
ENSMUSG00000062782	Olfr527	22.866	6.28546	1.87012	9.34712e-05	Up	olfactory receptor 527 [Source:MGI Symbol;Acc:MGI:3030361]
ENSMUSG00000060112	Olfr60	102.199	28.4678	1.85805	3.16414e-10	Up	olfactory receptor 60 [Source:MGI Symbol;Acc:MGI:1333881]
ENSMUSG00000035274	Tpbg	20.8068	5.78642	1.85482	0.000205382	Up	trophoblast glycoprotein [Source:MGI Symbol;Acc:MGI:1341264]
ENSMUSG00000096108	Ighv11-2	23.3064	6.45211	1.85471	6.04321e-05	Up	immunoglobulin heavy variable V11-2 [Source:MGI Symbol;Acc:MGI:4947968]
ENSMUSG00000044117	2900011O08Rik	12.4218	3.36177	1.85358	0.00482821	Up	RIKEN cDNA 2900011O08 gene [Source:MGI Symbol;Acc:MGI:1914504]
ENSMUSG00000105708	Gm36070	29.1839	8.31869	1.83218	4.6068e-05	Up	predicted gene, 36070 [Source:MGI Symbol;Acc:MGI:5595229]
ENSMUSG00000030406	Gipr	57.8064	16.4545	1.82482	4.51919e-08	Up	gastric inhibitory polypeptide receptor [Source:MGI Symbol;Acc:MGI:1352753]
ENSMUSG00000103164	Gm38150	11.4005	3.22844	1.8229	0.00396862	Up	predicted gene, 38150 [Source:MGI Symbol;Acc:MGI:5611378]
ENSMUSG00000076594	Igkv6-13	32.0132	9.17874	1.81172	0.000438961	Up	immunoglobulin kappa variable 6-13 [Source:MGI Symbol;Acc:MGI:1330829]
ENSMUSG00000035164	Zc3h12c	68.013	19.7304	1.79228	9.57412e-12	Up	zinc finger CCCH type containing 12C [Source:MGI Symbol;Acc:MGI:3026959]
ENSMUSG00000047963	Stbd1	12.8255	3.74826	1.79114	0.00513729	Up	starch binding domain 1 [Source:MGI Symbol;Acc:MGI:1261768]
ENSMUSG00000095457	Gm8989	41.6675	11.9728	1.78391	2.78285e-07	Up	predicted gene 8989 [Source:MGI Symbol;Acc:MGI:3704114]
ENSMUSG00000073402	Gm8909	14.2753	4.09351	1.78243	0.00313257	Up	predicted gene 8909 [Source:MGI Symbol;Acc:MGI:3704134]
ENSMUSG00000076556	Igkv4-57	56.1957	16.725	1.75732	4.48593e-09	Up	immunoglobulin kappa variable 4-57 [Source:MGI Symbol;Acc:MGI:2685035]
ENSMUSG00000022793	B4galt4	70.6557	20.9622	1.75361	9.98858e-11	Up	UDP-Gal:betaGlcNAc beta 1,4-galactosyltransferase, polypeptide 4 [Source:MGI Symbol;Acc:MGI:1928387]
ENSMUSG00000102224	4930447F24Rik	21.6158	6.39934	1.74993	0.000324158	Up	RIKEN cDNA 4930447F24 gene [Source:MGI Symbol;Acc:MGI:1924123]
ENSMUSG00000110774	Gm39318	14.1347	4.23467	1.74451	0.00307616	Up	predicted gene, 39318 [Source:MGI Symbol;Acc:MGI:5622203]
ENSMUSG00000096515	Igkv14-100	28.5209	8.60513	1.73766	0.00215871	Up	immunoglobulin kappa chain variable 14-100 [Source:MGI Symbol;Acc:MGI:4439559]
ENSMUSG00000039813	Tbc1d2	31.9496	9.7774	1.71569	5.90097e-06	Up	TBC1 domain family, member 2 [Source:MGI Symbol;Acc:MGI:2652885]
ENSMUSG00000009654	Oit3	37.1836	11.3465	1.71242	2.38662e-06	Up	oncoprotein induced transcript 3 [Source:MGI Symbol;Acc:MGI:1201782]
ENSMUSG00000095753	Igkv4-53	57.2823	17.4584	1.71205	1.07024e-07	Up	immunoglobulin kappa variable 4-53 [Source:MGI Symbol;Acc:MGI:2686266]
ENSMUSG00000096594	Igkv8-19	86.2511	26.3896	1.70231	1.74707e-08	Up	immunoglobulin kappa variable 8-19 [Source:MGI Symbol;Acc:MGI:1330844]
novel.286	-	98.4374	30.7236	1.6883	6.43005e-11	Up	-
ENSMUSG00000071392	Ect2l	33.9697	10.5937	1.67691	1.15826e-05	Up	epithelial cell transforming sequence 2 oncogene-like [Source:MGI Symbol;Acc:MGI:3641723]
ENSMUSG00000000440	Pparg	25.8303	8.11962	1.66779	6.47839e-05	Up	peroxisome proliferator activated receptor gamma [Source:MGI Symbol;Acc:MGI:97747]
ENSMUSG00000094345	Igkv14-126	46.6378	14.7376	1.66457	1.77334e-06	Up	immunoglobulin kappa variable 14-126 [Source:MGI Symbol;Acc:MGI:3643131]
ENSMUSG00000055493	Epm2a	23.1288	7.42291	1.65814	0.000948615	Up	epilepsy, progressive myoclonic epilepsy, type 2 gene alpha [Source:MGI Symbol;Acc:MGI:1341085]
ENSMUSG00000061489	Olfr525	25.7598	8.28214	1.65178	0.000163403	Up	olfactory receptor 525 [Source:MGI Symbol;Acc:MGI:3030359]
ENSMUSG00000091648	C2cd4d	15.5995	4.99422	1.65071	0.00303852	Up	C2 calcium-dependent domain containing 4D [Source:MGI Symbol;Acc:MGI:2685505]
ENSMUSG00000022330	Osr2	23.2532	7.45834	1.64784	0.000409133	Up	odd-skipped related 2 [Source:MGI Symbol;Acc:MGI:1930813]
ENSMUSG00000095427	Rps2-ps6	87.3541	28.3474	1.63221	2.4577e-10	Up	ribosomal protein S2, pseudogene 6 [Source:MGI Symbol;Acc:MGI:3644876]
ENSMUSG00000076580	Igkv8-27	88.1157	28.381	1.63176	6.41743e-07	Up	immunoglobulin kappa chain variable 8-27 [Source:MGI Symbol;Acc:MGI:4439868]
ENSMUSG00000076555	Igkv4-57-1	19.89	6.44793	1.62609	0.00122006	Up	immunoglobulin kappa variable 4-57-1 [Source:MGI Symbol;Acc:MGI:2686264]
ENSMUSG00000095794	Igkv6-17	109.875	35.5755	1.62521	6.50539e-11	Up	immunoglobulin kappa variable 6-17 [Source:MGI Symbol;Acc:MGI:1330833]
ENSMUSG00000054555	Adam12	43.2754	14.0809	1.61654	3.09792e-07	Up	a disintegrin and metallopeptidase domain 12 (meltrin alpha) [Source:MGI Symbol;Acc:MGI:105378]
ENSMUSG00000094335	Igkv1-117	354.42	115.938	1.61296	1.8696e-07	Up	immunoglobulin kappa variable 1-117 [Source:MGI Symbol;Acc:MGI:4439721]
ENSMUSG00000029658	Wdr95	30.8005	10.0965	1.60746	6.6289e-05	Up	WD40 repeat domain 95 [Source:MGI Symbol;Acc:MGI:1923042]
ENSMUSG00000076613	Ighg2b	70.9374	23.5269	1.59002	2.39031e-07	Up	immunoglobulin heavy constant gamma 2B [Source:MGI Symbol;Acc:MGI:96445]
ENSMUSG00000031825	Crispld2	84.0696	28.0485	1.59001	3.5794e-11	Up	cysteine-rich secretory protein LCCL domain containing 2 [Source:MGI Symbol;Acc:MGI:1926142]
ENSMUSG00000067058	Rps15a-ps5	189.802	63.1034	1.58998	5.61881e-17	Up	ribosomal protein S15A, pseudogene 5 [Source:MGI Symbol;Acc:MGI:3642245]
ENSMUSG00000109875	Gm45456	15.752	5.32235	1.58603	0.00374854	Up	predicted gene 45456 [Source:MGI Symbol;Acc:MGI:5791292]
ENSMUSG00000087651	1500009L16Rik	24.4883	8.1785	1.58424	0.000145153	Up	RIKEN cDNA 1500009L16 gene [Source:MGI Symbol;Acc:MGI:1917034]
ENSMUSG00000076569	Igkv5-39	43.8756	14.6242	1.58393	9.84626e-06	Up	immunoglobulin kappa variable 5-39 [Source:MGI Symbol;Acc:MGI:2686255]
ENSMUSG00000036256	Igfbp7	14.6808	4.8754	1.58337	0.0045343	Up	insulin-like growth factor binding protein 7 [Source:MGI Symbol;Acc:MGI:1352480]
ENSMUSG00000032940	Rbm11	15.852	5.34372	1.58188	0.00646779	Up	RNA binding motif protein 11 [Source:MGI Symbol;Acc:MGI:2447622]
ENSMUSG00000095335	Igkv3-5	51.5152	17.3382	1.57935	3.23325e-06	Up	immunoglobulin kappa chain variable 3-5 [Source:MGI Symbol;Acc:MGI:1330854]
ENSMUSG00000067006	Serpinb5	58.4434	19.761	1.57802	7.0038e-06	Up	serine (or cysteine) peptidase inhibitor, clade B, member 5 [Source:MGI Symbol;Acc:MGI:109579]
ENSMUSG00000092524	Olfr756-ps1	19.9564	6.70977	1.57731	0.00154377	Up	olfactory receptor 756, pseudogene 1 [Source:MGI Symbol;Acc:MGI:3030590]
ENSMUSG00000076770	Trav8d-1	56.897	19.209	1.56971	1.21087e-07	Up	T cell receptor alpha variable 8D-1 [Source:MGI Symbol;Acc:MGI:3650121]
ENSMUSG00000061540	Orm2	431.728	145.314	1.56931	5.25885e-37	Up	orosomucoid 2 [Source:MGI Symbol;Acc:MGI:97444]
ENSMUSG00000024114	Prss41	103.173	34.8966	1.56426	3.52107e-13	Up	protease, serine 41 [Source:MGI Symbol;Acc:MGI:1918253]
ENSMUSG00000076526	Igkv12-98	18.7379	6.27942	1.56129	0.00234374	Up	immunoglobulin kappa variable 12-98 [Source:MGI Symbol;Acc:MGI:4439560]
ENSMUSG00000026069	Il1rl1	171.285	58.436	1.55642	3.93673e-14	Up	interleukin 1 receptor-like 1 [Source:MGI Symbol;Acc:MGI:98427]
ENSMUSG00000024008	Cpne5	61.4809	21.0424	1.55283	2.1133e-08	Up	copine V [Source:MGI Symbol;Acc:MGI:2385908]
ENSMUSG00000082305	Gm2420	34.9595	11.9393	1.55257	0.000112318	Up	predicted gene 2420 [Source:MGI Symbol;Acc:MGI:3780587]
ENSMUSG00000001865	Cpa3	25.2365	8.71206	1.53607	0.000500654	Up	carboxypeptidase A3, mast cell [Source:MGI Symbol;Acc:MGI:88479]
ENSMUSG00000004885	Crabp2	97.1093	33.7511	1.52952	6.01614e-13	Up	cellular retinoic acid binding protein II [Source:MGI Symbol;Acc:MGI:88491]
ENSMUSG00000033498	Strc	44.3634	15.2741	1.52936	7.16673e-07	Up	stereocilin [Source:MGI Symbol;Acc:MGI:2153816]
ENSMUSG00000026874	Hc	432.319	150.476	1.52828	1.53947e-30	Up	hemolytic complement [Source:MGI Symbol;Acc:MGI:96031]
ENSMUSG00000078480	Mrpl48-ps	40.2053	13.9702	1.52385	1.85767e-05	Up	mitochondrial ribosomal protein L48 pseudogene [Source:MGI Symbol;Acc:MGI:3050089]
ENSMUSG00000094356	Igkv8-28	51.5368	18.0399	1.51994	0.000338899	Up	immunoglobulin kappa variable 8-28 [Source:MGI Symbol;Acc:MGI:3642251]
ENSMUSG00000026830	Ermn	374.419	131.151	1.51645	2.2232e-31	Up	ermin, ERM-like protein [Source:MGI Symbol;Acc:MGI:1925017]
ENSMUSG00000096718	Zfp781	17.1032	5.96966	1.51591	0.00268354	Up	zinc finger protein 781 [Source:MGI Symbol;Acc:MGI:3696710]
ENSMUSG00000055170	Ifng	1534.3	540.045	1.50679	4.86855e-18	Up	interferon gamma [Source:MGI Symbol;Acc:MGI:107656]
novel.17	-	82.7409	29.2332	1.49571	3.98746e-09	Up	PF02093:Gag P30 core shell protein|PF12488:Protein of unknown function (DUF3704)|PF00077:Retroviral aspartyl protease|PF00075:RNase H|PF16721:Zinc-finger like, probable DNA-binding|PF00429:ENV polyprotein (coat polyprotein)|PF00665:Integrase core domain
ENSMUSG00000042671	Rgs8	59.5111	21.1985	1.48985	4.41727e-07	Up	regulator of G-protein signaling 8 [Source:MGI Symbol;Acc:MGI:108408]
ENSMUSG00000095700	Ighv10-3	34.7435	12.5086	1.48432	3.2527e-05	Up	immunoglobulin heavy variable V10-3 [Source:MGI Symbol;Acc:MGI:3648785]
ENSMUSG00000083064	Gm7785	35.0166	12.6325	1.47005	2.99971e-05	Up	predicted gene 7785 [Source:MGI Symbol;Acc:MGI:3645449]
ENSMUSG00000001435	Col18a1	187.887	68.0569	1.46933	8.69434e-14	Up	collagen, type XVIII, alpha 1 [Source:MGI Symbol;Acc:MGI:88451]
ENSMUSG00000034226	Rhov	26.3516	9.64954	1.46905	0.000867163	Up	ras homolog family member V [Source:MGI Symbol;Acc:MGI:2444227]
ENSMUSG00000059901	Adamts14	114.228	41.3587	1.46898	1.62105e-12	Up	a disintegrin-like and metallopeptidase (reprolysin type) with thrombospondin type 1 motif, 14 [Source:MGI Symbol;Acc:MGI:2179942]
ENSMUSG00000076508	Igkv17-127	89.3043	32.4776	1.46779	2.54774e-08	Up	immunoglobulin kappa variable 17-127 [Source:MGI Symbol;Acc:MGI:3646891]
ENSMUSG00000049670	Morn4	29.4744	10.7925	1.46343	0.000716517	Up	MORN repeat containing 4 [Source:MGI Symbol;Acc:MGI:2449568]
ENSMUSG00000094797	Igkv6-15	127.168	46.2605	1.45635	7.41177e-13	Up	immunoglobulin kappa variable 6-15 [Source:MGI Symbol;Acc:MGI:1330831]
ENSMUSG00000033788	Dysf	47.7092	17.419	1.45477	1.68783e-06	Up	dysferlin [Source:MGI Symbol;Acc:MGI:1349385]
ENSMUSG00000076563	Igkv5-48	45.5799	16.6777	1.4522	6.48991e-05	Up	immunoglobulin kappa variable 5-48 [Source:MGI Symbol;Acc:MGI:3642817]
ENSMUSG00000043088	Il17re	42.6085	15.6392	1.45105	4.3081e-06	Up	interleukin 17 receptor E [Source:MGI Symbol;Acc:MGI:1889371]
ENSMUSG00000027718	Il21	649.003	238.987	1.44128	3.4676e-33	Up	interleukin 21 [Source:MGI Symbol;Acc:MGI:1890474]
ENSMUSG00000033066	Gas7	49.908	18.4827	1.44075	2.69794e-06	Up	growth arrest specific 7 [Source:MGI Symbol;Acc:MGI:1202388]
ENSMUSG00000095630	Igkv6-23	89.2196	32.7727	1.43759	4.64032e-10	Up	immunoglobulin kappa variable 6-23 [Source:MGI Symbol;Acc:MGI:3711980]
ENSMUSG00000076543	Igkv4-74	23.6365	8.7835	1.43577	0.00243738	Up	immunoglobulin kappa variable 4-74 [Source:MGI Symbol;Acc:MGI:3779447]
ENSMUSG00000079543	Igkv13-85	19.4438	7.2535	1.42727	0.00594671	Up	immunoglobulin kappa chain variable 13-85 [Source:MGI Symbol;Acc:MGI:4439827]
ENSMUSG00000021403	Serpinb9b	113.735	42.4009	1.42281	0.00277656	Up	serine (or cysteine) peptidase inhibitor, clade B, member 9b [Source:MGI Symbol;Acc:MGI:894668]
ENSMUSG00000076522	Igkv16-104	59.5575	22.172	1.42129	1.06774e-05	Up	immunoglobulin kappa variable 16-104 [Source:MGI Symbol;Acc:MGI:2685913]
ENSMUSG00000069355	Gm5152	15.9156	6.00201	1.42077	0.00516394	Up	predicted gene 5152 [Source:MGI Symbol;Acc:MGI:3643407]
ENSMUSG00000094930	Igkv6-25	52.1609	19.566	1.42049	2.77343e-05	Up	immunoglobulin kappa chain variable 6-25 [Source:MGI Symbol;Acc:MGI:4439867]
ENSMUSG00000076680	Ighv6-6	32.5623	12.2765	1.41527	0.000992374	Up	immunoglobulin heavy variable 6-6 [Source:MGI Symbol;Acc:MGI:4439619]
ENSMUSG00000026388	3110009E18Rik	87.6958	33.0785	1.41382	1.90671e-10	Up	RIKEN cDNA 3110009E18 gene [Source:MGI Symbol;Acc:MGI:1920353]
ENSMUSG00000023032	Slc4a8	501.046	188.283	1.41303	2.39139e-34	Up	solute carrier family 4 (anion exchanger), member 8 [Source:MGI Symbol;Acc:MGI:1928745]
ENSMUSG00000058625	Gm17383	27.0707	10.1528	1.41035	0.000253755	Up	predicted gene, 17383 [Source:MGI Symbol;Acc:MGI:4937017]
ENSMUSG00000076514	Igkv17-121	64.8865	24.4573	1.4103	8.74062e-07	Up	immunoglobulin kappa variable 17-121 [Source:MGI Symbol;Acc:MGI:3647671]
ENSMUSG00000074217	2210011C24Rik	64.5231	24.16	1.40831	8.15648e-06	Up	RIKEN cDNA 2210011C24 gene [Source:MGI Symbol;Acc:MGI:1917384]
ENSMUSG00000102975	Gm37347	31.4426	11.9381	1.4051	0.000105678	Up	predicted gene, 37347 [Source:MGI Symbol;Acc:MGI:5610575]
ENSMUSG00000016529	Il10	138.372	52.2737	1.40499	1.97549e-13	Up	interleukin 10 [Source:MGI Symbol;Acc:MGI:96537]
ENSMUSG00000030208	Emp1	745.764	282.601	1.40125	2.17476e-55	Up	epithelial membrane protein 1 [Source:MGI Symbol;Acc:MGI:107941]
ENSMUSG00000083116	Gm13410	25.5902	9.73143	1.39976	0.00140597	Up	predicted gene 13410 [Source:MGI Symbol;Acc:MGI:3650681]
ENSMUSG00000056367	Actr3b	33.9443	12.9741	1.39584	0.000182152	Up	ARP3 actin-related protein 3B [Source:MGI Symbol;Acc:MGI:2661120]
ENSMUSG00000096422	Igkv12-44	72.7537	27.6855	1.39194	0.00792115	Up	immunoglobulin kappa variable 12-44 [Source:MGI Symbol;Acc:MGI:4439775]
ENSMUSG00000076655	Ighv4-1	33.5194	12.9416	1.37651	0.000228546	Up	immunoglobulin heavy variable 4-1 [Source:MGI Symbol;Acc:MGI:4439536]
ENSMUSG00000030114	Klrg1	82.0495	31.8055	1.37629	2.50603e-07	Up	killer cell lectin-like receptor subfamily G, member 1 [Source:MGI Symbol;Acc:MGI:1355294]
ENSMUSG00000038422	Hdhd3	52.5247	20.3201	1.37232	9.74226e-06	Up	haloacid dehalogenase-like hydrolase domain containing 3 [Source:MGI Symbol;Acc:MGI:1919998]
ENSMUSG00000092277	Gm19684	108.961	42.2104	1.36366	8.34839e-12	Up	predicted gene, 19684 [Source:MGI Symbol;Acc:MGI:5011869]
ENSMUSG00000076759	Trav2	21.5411	8.37915	1.35976	0.00253106	Up	T cell receptor alpha variable 2 [Source:MGI Symbol;Acc:MGI:3642679]
ENSMUSG00000095079	Igha	340.972	133.087	1.35778	9.91916e-05	Up	immunoglobulin heavy constant alpha [Source:MGI Symbol;Acc:MGI:96444]
ENSMUSG00000096638	Ighv2-9	44.318	17.2968	1.35718	4.07433e-05	Up	immunoglobulin heavy variable 2-9 [Source:MGI Symbol;Acc:MGI:4439624]
novel.253	-	22.8302	8.97996	1.35639	0.00133314	Up	-
ENSMUSG00000084803	5830444B04Rik	184.419	72.3585	1.35317	2.83458e-15	Up	RIKEN cDNA 5830444B04 gene [Source:MGI Symbol;Acc:MGI:3603170]
ENSMUSG00000094117	Igkv3-12	272.867	106.841	1.35301	1.36033e-12	Up	immunoglobulin kappa variable 3-12 [Source:MGI Symbol;Acc:MGI:1330815]
ENSMUSG00000030854	Ptpn5	268.254	105.073	1.35239	1.46945e-20	Up	protein tyrosine phosphatase, non-receptor type 5 [Source:MGI Symbol;Acc:MGI:97807]
ENSMUSG00000076652	Ighv7-3	90.7385	35.7263	1.35164	7.89599e-08	Up	immunoglobulin heavy variable 7-3 [Source:MGI Symbol;Acc:MGI:4439766]
ENSMUSG00000026073	Il1r2	626.323	246.234	1.35099	1.66721e-41	Up	interleukin 1 receptor, type II [Source:MGI Symbol;Acc:MGI:96546]
ENSMUSG00000026573	Xcl1	104.204	41.2419	1.34244	1.56021e-08	Up	chemokine (C motif) ligand 1 [Source:MGI Symbol;Acc:MGI:104593]
novel.368	-	67.1512	26.4696	1.33998	3.73521e-07	Up	-
ENSMUSG00000105606	Igkv2-109	29.4387	11.6102	1.33973	0.00131803	Up	immunoglobulin kappa variable 2-109 [Source:MGI Symbol;Acc:MGI:3642626]
ENSMUSG00000092116	Gm10320	16.8079	6.63751	1.33645	0.00541781	Up	predicted pseudogene 10320 [Source:MGI Symbol;Acc:MGI:3642323]
ENSMUSG00000096255	Dynlt1b	169.42	67.334	1.33156	7.64103e-17	Up	dynein light chain Tctex-type 1B [Source:MGI Symbol;Acc:MGI:98643]
ENSMUSG00000015890	Amdhd1	20.387	8.14876	1.3292	0.00464911	Up	amidohydrolase domain containing 1 [Source:MGI Symbol;Acc:MGI:1919011]
ENSMUSG00000079186	Gzmc	440.677	175.619	1.32743	3.35289e-19	Up	granzyme C [Source:MGI Symbol;Acc:MGI:109256]
ENSMUSG00000095771	Igkv14-111	74.8642	29.8052	1.32624	3.25462e-06	Up	immunoglobulin kappa variable 14-111 [Source:MGI Symbol;Acc:MGI:4439863]
ENSMUSG00000098814	Igkv19-93	64.5037	25.8396	1.32391	3.81147e-07	Up	immunoglobulin kappa chain variable 19-93 [Source:MGI Symbol;Acc:MGI:107617]
ENSMUSG00000096499	Ighv1-5	22.408	9.09639	1.31705	0.00481229	Up	immunoglobulin heavy variable V1-5 [Source:MGI Symbol;Acc:MGI:3704121]
ENSMUSG00000094420	Igkv10-96	129.17	51.8364	1.31496	3.91179e-09	Up	immunoglobulin kappa variable 10-96 [Source:MGI Symbol;Acc:MGI:4439561]
ENSMUSG00000044505	Lingo4	17.7073	7.12258	1.31175	0.00716909	Up	leucine rich repeat and Ig domain containing 4 [Source:MGI Symbol;Acc:MGI:2444651]
ENSMUSG00000025461	Cd163l1	69.0125	28.0045	1.30789	1.50206e-05	Up	CD163 molecule-like 1 [Source:MGI Symbol;Acc:MGI:2443796]
ENSMUSG00000076583	Igkv8-24	70.958	28.5842	1.30555	1.38119e-06	Up	immunoglobulin kappa chain variable 8-24 [Source:MGI Symbol;Acc:MGI:4947958]
ENSMUSG00000020176	Grb10	23.1995	9.53206	1.29445	0.00308829	Up	growth factor receptor bound protein 10 [Source:MGI Symbol;Acc:MGI:103232]
ENSMUSG00000029026	Trp73	21.0738	8.60266	1.29218	0.00476113	Up	transformation related protein 73 [Source:MGI Symbol;Acc:MGI:1336991]
ENSMUSG00000096351	Samd11	210.888	86.0777	1.29165	1.84296e-18	Up	sterile alpha motif domain containing 11 [Source:MGI Symbol;Acc:MGI:2446220]
ENSMUSG00000064443	Gm26226	24.9586	10.133	1.28964	0.00340006	Up	predicted gene, 26226 [Source:MGI Symbol;Acc:MGI:5456003]
ENSMUSG00000096768	Erdr1	190.07	77.9898	1.2892	1.28453e-12	Up	erythroid differentiation regulator 1 [Source:MGI Symbol;Acc:MGI:2384747]
ENSMUSG00000020122	Egfr	19.8252	8.16692	1.285	0.00433402	Up	epidermal growth factor receptor [Source:MGI Symbol;Acc:MGI:95294]
ENSMUSG00000095562	Gm21887	309.161	127.241	1.28141	4.20793e-22	Up	predicted gene, 21887 [Source:MGI Symbol;Acc:MGI:5434051]
ENSMUSG00000085333	1700030A11Rik	21.0463	8.764	1.27715	0.00567451	Up	RIKEN cDNA 1700030A11 gene [Source:MGI Symbol;Acc:MGI:1921429]
ENSMUSG00000094164	Ighv2-3	21.6167	8.94021	1.27557	0.00428001	Up	immunoglobulin heavy variable 2-3 [Source:MGI Symbol;Acc:MGI:4439872]
ENSMUSG00000076752	Tcrg-C2	169.435	70.3727	1.27088	4.11432e-15	Up	T-cell receptor gamma, constant 2 [Source:MGI Symbol;Acc:MGI:98626]
ENSMUSG00000108090	Gm6637	35.2248	14.7393	1.26371	0.000315183	Up	predicted gene 6637 [Source:MGI Symbol;Acc:MGI:3642957]
ENSMUSG00000023132	Gzma	1600.22	670.074	1.25623	1.036e-07	Up	granzyme A [Source:MGI Symbol;Acc:MGI:109266]
ENSMUSG00000029314	Gpat3	50.6916	21.1488	1.25328	1.83065e-05	Up	glycerol-3-phosphate acyltransferase 3 [Source:MGI Symbol;Acc:MGI:3603816]
ENSMUSG00000093861	Igkv1-110	260.592	109.579	1.25166	1.50756e-15	Up	immunoglobulin kappa variable 1-110 [Source:MGI Symbol;Acc:MGI:4439558]
ENSMUSG00000104452	Ighv8-8	42.0951	17.6151	1.24935	0.000133804	Up	immunoglobulin heavy variable 8-8 [Source:MGI Symbol;Acc:MGI:3815333]
ENSMUSG00000061897	Gm14292	93.5898	39.5096	1.24868	5.17713e-09	Up	predicted gene 14292 [Source:MGI Symbol;Acc:MGI:3649964]
ENSMUSG00000022995	Enah	33.5506	14.1108	1.24863	0.000757787	Up	enabled homolog (Drosophila) [Source:MGI Symbol;Acc:MGI:108360]
ENSMUSG00000110682	A530010L16Rik	37.8093	16.0561	1.24647	0.000150231	Up	RIKEN cDNA A530010L16 gene [Source:MGI Symbol;Acc:MGI:3037766]
ENSMUSG00000050366	Olfr524	32.6451	13.8736	1.24529	0.00351486	Up	olfactory receptor 524 [Source:MGI Symbol;Acc:MGI:3030358]
ENSMUSG00000047562	Mmp10	53.0822	22.4878	1.24173	1.4917e-05	Up	matrix metallopeptidase 10 [Source:MGI Symbol;Acc:MGI:97007]
ENSMUSG00000103439	Gm7019	63.4274	26.9006	1.23686	9.78366e-07	Up	predicted pseudogene 7019 [Source:MGI Symbol;Acc:MGI:3645821]
ENSMUSG00000023043	Krt18	26.1238	11.1909	1.2351	0.00425014	Up	keratin 18 [Source:MGI Symbol;Acc:MGI:96692]
ENSMUSG00000079491	H2-T10	2938.24	1252.73	1.22905	9.49907e-128	Up	histocompatibility 2, T region locus 10 [Source:MGI Symbol;Acc:MGI:95942]
ENSMUSG00000035172	Plekhh3	41.9187	17.8539	1.22143	0.000291048	Up	pleckstrin homology domain containing, family H (with MyTH4 domain) member 3 [Source:MGI Symbol;Acc:MGI:2384950]
ENSMUSG00000020738	Sumo2	1870.48	803.53	1.21889	5.15265e-11	Up	small ubiquitin-like modifier 2 [Source:MGI Symbol;Acc:MGI:2158813]
ENSMUSG00000076609	Igkc	5349.18	2307.48	1.21301	8.22484e-09	Up	immunoglobulin kappa constant [Source:MGI Symbol;Acc:MGI:96495]
ENSMUSG00000026950	Neb	1453.31	627.974	1.21178	9.68684e-41	Up	nebulin [Source:MGI Symbol;Acc:MGI:97292]
ENSMUSG00000032064	Dixdc1	56.6925	24.4701	1.21002	7.09715e-06	Up	DIX domain containing 1 [Source:MGI Symbol;Acc:MGI:2679721]
ENSMUSG00000096780	Tmem181b-ps	768.415	332.558	1.2086	1.6136e-58	Up	transmembrane protein 181B, pseudogene [Source:MGI Symbol;Acc:MGI:3779544]
ENSMUSG00000074695	Il22	191.13	82.8415	1.20597	9.7785e-12	Up	interleukin 22 [Source:MGI Symbol;Acc:MGI:1355307]
ENSMUSG00000033849	B3galt2	69.1061	29.939	1.20505	3.59296e-07	Up	UDP-Gal:betaGlcNAc beta 1,3-galactosyltransferase, polypeptide 2 [Source:MGI Symbol;Acc:MGI:1349461]
ENSMUSG00000084314	Rps15a-ps3	239.344	103.794	1.20222	9.82678e-16	Up	ribosomal protein S15A, pseudogene 3 [Source:MGI Symbol;Acc:MGI:3650886]
ENSMUSG00000076695	Ighv1-18	61.7766	26.8685	1.19974	7.20796e-06	Up	immunoglobulin heavy variable V1-18 [Source:MGI Symbol;Acc:MGI:4439780]
ENSMUSG00000050953	Gja1	66.7122	29.1307	1.19495	6.73308e-07	Up	gap junction protein, alpha 1 [Source:MGI Symbol;Acc:MGI:95713]
ENSMUSG00000020262	Adarb1	1106.68	484.257	1.19421	3.13259e-31	Up	adenosine deaminase, RNA-specific, B1 [Source:MGI Symbol;Acc:MGI:891999]
ENSMUSG00000030247	Kcnj8	186.446	81.6931	1.19255	3.97373e-15	Up	potassium inwardly-rectifying channel, subfamily J, member 8 [Source:MGI Symbol;Acc:MGI:1100508]
ENSMUSG00000076598	Igkv3-7	75.0273	32.9536	1.19168	0.000221202	Up	immunoglobulin kappa variable 3-7 [Source:MGI Symbol;Acc:MGI:1330852]
ENSMUSG00000099397	Gm7809	58.6804	25.5442	1.19099	3.63631e-05	Up	predicted gene 7809 [Source:MGI Symbol;Acc:MGI:3643362]
ENSMUSG00000000753	Serpinf1	342.421	150.813	1.1852	2.02089e-20	Up	serine (or cysteine) peptidase inhibitor, clade F, member 1 [Source:MGI Symbol;Acc:MGI:108080]
ENSMUSG00000030123	Plxnd1	1552.69	683.541	1.18379	1.37197e-83	Up	plexin D1 [Source:MGI Symbol;Acc:MGI:2154244]
ENSMUSG00000040627	Aicda	132.652	58.5947	1.18145	1.49704e-06	Up	activation-induced cytidine deaminase [Source:MGI Symbol;Acc:MGI:1342279]
ENSMUSG00000032418	Me1	40.114	17.8068	1.179	0.000273861	Up	malic enzyme 1, NADP(+)-dependent, cytosolic [Source:MGI Symbol;Acc:MGI:97043]
ENSMUSG00000076757	Tcrg-C4	107.113	47.5203	1.17721	1.60067e-08	Up	T cell receptor gamma, constant 4 [Source:MGI Symbol;Acc:MGI:98628]
ENSMUSG00000012889	Podnl1	3055.99	1355.87	1.17322	2.38804e-60	Up	podocan-like 1 [Source:MGI Symbol;Acc:MGI:2685352]
ENSMUSG00000022425	Enpp2	164.985	73.0973	1.17189	4.15451e-10	Up	ectonucleotide pyrophosphatase/phosphodiesterase 2 [Source:MGI Symbol;Acc:MGI:1321390]
ENSMUSG00000068036	Afdn	327.039	145.288	1.17116	2.32648e-25	Up	afadin, adherens junction formation factor [Source:MGI Symbol;Acc:MGI:1314653]
ENSMUSG00000096464	Ighv2-2	59.0086	26.1761	1.17053	0.00021165	Up	immunoglobulin heavy variable 2-2 [Source:MGI Symbol;Acc:MGI:4439894]
ENSMUSG00000113047	CT009718.2	288.806	128.597	1.1695	1.4507e-21	Up
ENSMUSG00000034898	Filip1	388.515	172.882	1.169	9.46679e-05	Up	filamin A interacting protein 1 [Source:MGI Symbol;Acc:MGI:1917848]
ENSMUSG00000028602	Tnfrsf8	493.206	219.661	1.16692	2.82022e-20	Up	tumor necrosis factor receptor superfamily, member 8 [Source:MGI Symbol;Acc:MGI:99908]
ENSMUSG00000042286	Stab1	318.402	142.466	1.16044	4.30883e-19	Up	stabilin 1 [Source:MGI Symbol;Acc:MGI:2178742]
ENSMUSG00000046908	Ltb4r1	218.834	98.4042	1.15693	1.23593e-09	Up	leukotriene B4 receptor 1 [Source:MGI Symbol;Acc:MGI:1309472]
ENSMUSG00000018916	Csf2	87.0831	39.462	1.1432	2.53415e-07	Up	colony stimulating factor 2 (granulocyte-macrophage) [Source:MGI Symbol;Acc:MGI:1339752]
ENSMUSG00000076586	Igkv8-21	57.4374	25.9897	1.143	0.00019306	Up	immunoglobulin kappa variable 8-21 [Source:MGI Symbol;Acc:MGI:1330840]
ENSMUSG00000095589	Ighv1-55	77.7298	35.4093	1.13729	3.71818e-06	Up	immunoglobulin heavy variable 1-55 [Source:MGI Symbol;Acc:MGI:4439716]
ENSMUSG00000074796	Slc4a11	140.889	64.0412	1.13699	4.31161e-12	Up	solute carrier family 4, sodium bicarbonate transporter-like, member 11 [Source:MGI Symbol;Acc:MGI:2138987]
ENSMUSG00000076795	Trav8d-2	33.6264	15.4185	1.13508	0.00116676	Up	T cell receptor alpha variable 8D-2 [Source:MGI Symbol;Acc:MGI:3647760]
ENSMUSG00000025920	Stau2	43.2593	19.8655	1.13133	0.000176292	Up	staufen (RNA binding protein) homolog 2 (Drosophila) [Source:MGI Symbol;Acc:MGI:1352508]
ENSMUSG00000015437	Gzmb	15988	7353.21	1.1206	9.93426e-18	Up	granzyme B [Source:MGI Symbol;Acc:MGI:109267]
ENSMUSG00000096336	Igkv1-135	204.883	94.4185	1.11853	2.15985e-07	Up	immunoglobulin kappa variable 1-135 [Source:MGI Symbol;Acc:MGI:3819952]
ENSMUSG00000014599	Csf1	909.158	419.838	1.11511	5.61915e-09	Up	colony stimulating factor 1 (macrophage) [Source:MGI Symbol;Acc:MGI:1339753]
ENSMUSG00000049093	Il23r	32.1603	14.9646	1.10976	0.001936	Up	interleukin 23 receptor [Source:MGI Symbol;Acc:MGI:2181693]
ENSMUSG00000078490	Cfap74	294.522	136.522	1.10733	1.84166e-19	Up	cilia and flagella associated protein 74 [Source:MGI Symbol;Acc:MGI:1917130]
ENSMUSG00000041324	Inhba	270.567	126.426	1.10173	3.41439e-13	Up	inhibin beta-A [Source:MGI Symbol;Acc:MGI:96570]
ENSMUSG00000076940	Iglv2	45.6728	21.3507	1.10172	0.00071277	Up	immunoglobulin lambda variable 2 [Source:MGI Symbol;Acc:MGI:99548]
ENSMUSG00000034591	Slc41a2	95.4921	44.7382	1.09723	1.01936e-06	Up	solute carrier family 41, member 2 [Source:MGI Symbol;Acc:MGI:2442940]
ENSMUSG00000076934	Iglv1	222.149	104.697	1.08875	1.5151e-12	Up	immunoglobulin lambda variable 1 [Source:MGI Symbol;Acc:MGI:96530]
ENSMUSG00000094634	Gm3468	43.4778	20.443	1.08819	0.00070194	Up	predicted gene 3468 [Source:MGI Symbol;Acc:MGI:3781644]
ENSMUSG00000026475	Rgs16	865.598	408.272	1.08576	2.32239e-29	Up	regulator of G-protein signaling 16 [Source:MGI Symbol;Acc:MGI:108407]
ENSMUSG00000020841	Cpd	1181.75	558.208	1.08188	1.87473e-38	Up	carboxypeptidase D [Source:MGI Symbol;Acc:MGI:107265]
ENSMUSG00000094194	Ighv5-16	24.1591	11.5216	1.07955	0.00660543	Up	immunoglobulin heavy variable 5-16 [Source:MGI Symbol;Acc:MGI:4439556]
ENSMUSG00000076518	Igkv2-112	26.8396	12.7126	1.07761	0.00633789	Up	immunoglobulin kappa variable 2-112 [Source:MGI Symbol;Acc:MGI:3644894]
ENSMUSG00000021879	Dnah12	151.6	71.9163	1.07678	1.6313e-11	Up	dynein, axonemal, heavy chain 12 [Source:MGI Symbol;Acc:MGI:107720]
ENSMUSG00000083833	Gm13841	1681.56	801.077	1.06959	8.35785e-11	Up	predicted gene 13841 [Source:MGI Symbol;Acc:MGI:3650890]
ENSMUSG00000076754	Trgv2	53.878	25.8081	1.06847	0.0001356	Up	T cell receptor gamma variable 2 [Source:MGI Symbol;Acc:MGI:98632]
ENSMUSG00000108436	Gm44851	161.276	76.7026	1.06799	2.56051e-09	Up	predicted gene 44851 [Source:MGI Symbol;Acc:MGI:5753427]
ENSMUSG00000094872	Igkv9-120	64.7551	31.0011	1.06625	0.000200619	Up	immunoglobulin kappa chain variable 9-120 [Source:MGI Symbol;Acc:MGI:3647784]
ENSMUSG00000076607	Igkj4	43.0104	20.4907	1.06611	0.00197476	Up	immunoglobulin kappa joining 4 [Source:MGI Symbol;Acc:MGI:1316692]
ENSMUSG00000078249	Hmga1b	695.252	332.096	1.06605	3.26995e-28	Up	high mobility group AT-hook 1B [Source:MGI Symbol;Acc:MGI:96161]
ENSMUSG00000017737	Mmp9	1134.01	541.865	1.06596	8.88225e-10	Up	matrix metallopeptidase 9 [Source:MGI Symbol;Acc:MGI:97011]
ENSMUSG00000031785	Adgrg1	86.4724	41.377	1.06149	3.34958e-06	Up	adhesion G protein-coupled receptor G1 [Source:MGI Symbol;Acc:MGI:1340051]
ENSMUSG00000031026	Trim66	30.9669	14.7742	1.05854	0.0048763	Up	tripartite motif-containing 66 [Source:MGI Symbol;Acc:MGI:2152406]
ENSMUSG00000095007	Igkv12-41	46.6455	22.5351	1.05527	0.000826532	Up	immunoglobulin kappa chain variable 12-41 [Source:MGI Symbol;Acc:MGI:4439772]
ENSMUSG00000047986	Palm3	2444.68	1180.25	1.05061	4.77525e-52	Up	paralemmin 3 [Source:MGI Symbol;Acc:MGI:1921587]
ENSMUSG00000095571	Ighv5-17	59.9317	29.0388	1.04818	0.000557038	Up	immunoglobulin heavy variable 5-17 [Source:MGI Symbol;Acc:MGI:4439533]
ENSMUSG00000092556	Olfr755-ps1	39.1669	19.1335	1.04645	0.00187012	Up	olfactory receptor 755, pseudogene 1 [Source:MGI Symbol;Acc:MGI:3030589]
ENSMUSG00000000957	Mmp14	89.6161	43.3312	1.04522	2.50049e-06	Up	matrix metallopeptidase 14 (membrane-inserted) [Source:MGI Symbol;Acc:MGI:101900]
ENSMUSG00000020303	Stc2	483.848	234.913	1.04369	1.42514e-20	Up	stanniocalcin 2 [Source:MGI Symbol;Acc:MGI:1316731]
ENSMUSG00000055945	Prr18	42.6935	20.7284	1.04018	0.000515333	Up	proline rich 18 [Source:MGI Symbol;Acc:MGI:2443403]
ENSMUSG00000000869	Il4	90.5265	44.0893	1.03881	1.97347e-06	Up	interleukin 4 [Source:MGI Symbol;Acc:MGI:96556]
ENSMUSG00000076731	Ighv8-12	34.6035	16.9107	1.0346	0.00208722	Up	immunoglobulin heavy variable V8-12 [Source:MGI Symbol;Acc:MGI:3642873]
ENSMUSG00000096746	Trav7d-3	26.4192	12.8083	1.03391	0.00599731	Up	T cell receptor alpha variable 7D-3 [Source:MGI Symbol;Acc:MGI:3649861]
ENSMUSG00000095105	Edaradd	95.2243	46.7503	1.03251	9.4458e-06	Up	EDAR (ectodysplasin-A receptor)-associated death domain [Source:MGI Symbol;Acc:MGI:1931001]
ENSMUSG00000076523	Igkv15-103	41.5794	20.4052	1.03121	0.0010794	Up	immunoglobulin kappa chain variable 15-103 [Source:MGI Symbol;Acc:MGI:96513]
ENSMUSG00000002602	Axl	939.253	459.989	1.02992	1.66644e-34	Up	AXL receptor tyrosine kinase [Source:MGI Symbol;Acc:MGI:1347244]
ENSMUSG00000073010	Gm5127	49.4895	24.1406	1.02839	0.000172747	Up	predicted gene 5127 [Source:MGI Symbol;Acc:MGI:3648285]
ENSMUSG00000055629	B4galnt4	1082.41	531.471	1.02731	8.22214e-25	Up	beta-1,4-N-acetyl-galactosaminyl transferase 4 [Source:MGI Symbol;Acc:MGI:2652891]
ENSMUSG00000020614	Fam20a	28.9175	14.1727	1.0255	0.00666201	Up	family with sequence similarity 20, member A [Source:MGI Symbol;Acc:MGI:2388266]
ENSMUSG00000048120	Entpd1	814.701	401.493	1.02358	9.34707e-28	Up	ectonucleoside triphosphate diphosphohydrolase 1 [Source:MGI Symbol;Acc:MGI:102805]
ENSMUSG00000037010	Apln	25.7569	12.5804	1.02314	0.00740022	Up	apelin [Source:MGI Symbol;Acc:MGI:1353624]
ENSMUSG00000044211	Gm7887	448.296	220.413	1.02153	1.95563e-25	Up	predicted gene 7887 [Source:MGI Symbol;Acc:MGI:3648251]
ENSMUSG00000022912	Pros1	218.631	107.83	1.01967	2.19414e-12	Up	protein S (alpha) [Source:MGI Symbol;Acc:MGI:1095733]
ENSMUSG00000020644	Id2	9762.49	4821.87	1.01799	2.76097e-55	Up	inhibitor of DNA binding 2 [Source:MGI Symbol;Acc:MGI:96397]
ENSMUSG00000055435	Maf	2820.88	1393.81	1.01799	5.71818e-40	Up	avian musculoaponeurotic fibrosarcoma oncogene homolog [Source:MGI Symbol;Acc:MGI:96909]
ENSMUSG00000020399	Havcr2	1297.87	643.828	1.01408	2.54792e-36	Up	hepatitis A virus cellular receptor 2 [Source:MGI Symbol;Acc:MGI:2159682]
ENSMUSG00000005397	Nid1	77.0131	38.0702	1.01394	4.02661e-05	Up	nidogen 1 [Source:MGI Symbol;Acc:MGI:97342]
ENSMUSG00000076749	Tcrg-C1	131.187	65.3709	1.01246	3.60427e-08	Up	T cell receptor gamma, constant 1 [Source:MGI Symbol;Acc:MGI:98625]
ENSMUSG00000076760	Trav3-1	29.4216	14.6909	1.01132	0.00500719	Up	T cell receptor alpha variable 3-1 [Source:MGI Symbol;Acc:MGI:3644489]
ENSMUSG00000021256	Vash1	31.9311	16	1.00416	0.00478779	Up	vasohibin 1 [Source:MGI Symbol;Acc:MGI:2442543]
ENSMUSG00000037202	Prf1	1031.85	515.278	1.00266	4.50372e-46	Up	perforin 1 (pore forming protein) [Source:MGI Symbol;Acc:MGI:97551]
ENSMUSG00000095612	Ighv5-4	41.0026	20.4731	1.0013	0.000884451	Up	immunoglobulin heavy variable 5-4 [Source:MGI Symbol;Acc:MGI:4439895]
ENSMUSG00000024140	Epas1	311.576	156.473	0.994587	1.76724e-17	Up	endothelial PAS domain protein 1 [Source:MGI Symbol;Acc:MGI:109169]
ENSMUSG00000021373	Cap2	180.268	91.5539	0.980396	1.10802e-11	Up	CAP, adenylate cyclase-associated protein, 2 (yeast) [Source:MGI Symbol;Acc:MGI:1914502]
ENSMUSG00000094694	Ighv1-9	77.665	39.4776	0.977697	2.95921e-05	Up	immunoglobulin heavy variable V1-9 [Source:MGI Symbol;Acc:MGI:4439621]
ENSMUSG00000032547	Ryk	46.5308	23.6602	0.977489	0.0025849	Up	receptor-like tyrosine kinase [Source:MGI Symbol;Acc:MGI:101766]
ENSMUSG00000095583	Ighv14-2	58.5066	29.8709	0.974039	0.00164296	Up	immunoglobulin heavy variable 14-2 [Source:MGI Symbol;Acc:MGI:4439607]
ENSMUSG00000076672	Ighv3-6	82.8851	42.2396	0.973635	4.17023e-06	Up	immunoglobulin heavy variable 3-6 [Source:MGI Symbol;Acc:MGI:4439856]
ENSMUSG00000033826	Dnah8	3297.89	1679.09	0.972989	1.52957e-59	Up	dynein, axonemal, heavy chain 8 [Source:MGI Symbol;Acc:MGI:107714]
ENSMUSG00000009210	Prr29	40.0179	20.4152	0.969102	0.00280418	Up	proline rich 29 [Source:MGI Symbol;Acc:MGI:1922823]
ENSMUSG00000006342	Susd2	116.12	59.335	0.966662	3.14761e-07	Up	sushi domain containing 2 [Source:MGI Symbol;Acc:MGI:1918983]
ENSMUSG00000048521	Cxcr6	3950.85	2024.98	0.964927	2.92928e-44	Up	chemokine (C-X-C motif) receptor 6 [Source:MGI Symbol;Acc:MGI:1934582]
ENSMUSG00000049103	Ccr2	5099.09	2616.56	0.962677	1.10193e-06	Up	chemokine (C-C motif) receptor 2 [Source:MGI Symbol;Acc:MGI:106185]
ENSMUSG00000040658	Dnph1	38.8483	19.8689	0.961996	0.00194247	Up	2'-deoxynucleoside 5'-phosphate N-hydrolase 1 [Source:MGI Symbol;Acc:MGI:3039376]
ENSMUSG00000021360	Gcnt2	109.539	56.811	0.953745	2.05792e-06	Up	glucosaminyl (N-acetyl) transferase 2, I-branching enzyme [Source:MGI Symbol;Acc:MGI:1100870]
ENSMUSG00000055994	Nod2	108.964	56.3626	0.95078	3.06524e-07	Up	nucleotide-binding oligomerization domain containing 2 [Source:MGI Symbol;Acc:MGI:2429397]
ENSMUSG00000080921	Rpl38-ps2	2539.13	1315.53	0.948756	0.00208912	Up	ribosomal protein L38, pseudogene 2 [Source:MGI Symbol;Acc:MGI:3646625]
ENSMUSG00000043424	Eif3j2	199.392	103.689	0.947368	2.18394e-07	Up	eukaryotic translation initiation factor 3, subunit J2 [Source:MGI Symbol;Acc:MGI:3704486]
ENSMUSG00000022707	Gbe1	439.285	227.61	0.947135	1.10166e-16	Up	glucan (1,4-alpha-), branching enzyme 1 [Source:MGI Symbol;Acc:MGI:1921435]
ENSMUSG00000076745	Tcrg-V4	34.4674	17.9661	0.945611	0.00546325	Up	T cell receptor gamma, variable 4 [Source:MGI Symbol;Acc:MGI:98634]
ENSMUSG00000108184	Gm44198	32.5088	16.9826	0.939446	0.00541663	Up	predicted gene, 44198 [Source:MGI Symbol;Acc:MGI:5690590]
ENSMUSG00000020017	Hal	59.0927	30.7587	0.939023	0.000276343	Up	histidine ammonia lyase [Source:MGI Symbol;Acc:MGI:96010]
ENSMUSG00000020439	Smtn	127.422	66.7589	0.937035	6.42068e-08	Up	smoothelin [Source:MGI Symbol;Acc:MGI:1354727]
ENSMUSG00000041540	Sox5	291.555	152.701	0.935781	5.64599e-13	Up	SRY (sex determining region Y)-box 5 [Source:MGI Symbol;Acc:MGI:98367]
ENSMUSG00000033470	Cysltr2	722.948	378.927	0.932901	1.52499e-22	Up	cysteinyl leukotriene receptor 2 [Source:MGI Symbol;Acc:MGI:1917336]
ENSMUSG00000023367	Tmem176a	124.571	65.3616	0.929478	6.97656e-06	Up	transmembrane protein 176A [Source:MGI Symbol;Acc:MGI:1913308]
ENSMUSG00000036158	Prickle1	231.474	121.758	0.928459	6.87077e-12	Up	prickle planar cell polarity protein 1 [Source:MGI Symbol;Acc:MGI:1916034]
ENSMUSG00000025473	Adam8	3240.26	1704.54	0.927325	1.38258e-43	Up	a disintegrin and metallopeptidase domain 8 [Source:MGI Symbol;Acc:MGI:107825]
ENSMUSG00000024665	Fads2	34.7598	18.3621	0.921871	0.00475127	Up	fatty acid desaturase 2 [Source:MGI Symbol;Acc:MGI:1930079]
ENSMUSG00000037161	Mgarp	135.696	71.5828	0.919791	1.55968e-05	Up	mitochondria localized glutamic acid rich protein [Source:MGI Symbol;Acc:MGI:1914999]
ENSMUSG00000016758	Bik	48.3926	25.7481	0.919562	0.00216187	Up	BCL2-interacting killer [Source:MGI Symbol;Acc:MGI:1206591]
ENSMUSG00000033174	Mgll	89.5451	47.4725	0.916795	1.09175e-05	Up	monoglyceride lipase [Source:MGI Symbol;Acc:MGI:1346042]
ENSMUSG00000030352	Tspan9	273.14	144.649	0.915332	2.82869e-11	Up	tetraspanin 9 [Source:MGI Symbol;Acc:MGI:1924558]
ENSMUSG00000021306	Gpr137b	278.383	147.605	0.915061	9.33249e-13	Up	G protein-coupled receptor 137B [Source:MGI Symbol;Acc:MGI:1891463]
ENSMUSG00000032718	Mansc1	80.6489	43.0185	0.913352	0.000114112	Up	MANSC domain containing 1 [Source:MGI Symbol;Acc:MGI:1914979]
ENSMUSG00000052821	Cysltr1	353.588	188.275	0.911284	3.19671e-14	Up	cysteinyl leukotriene receptor 1 [Source:MGI Symbol;Acc:MGI:1926218]
ENSMUSG00000044156	Hepacam2	46.8724	25.0398	0.910089	0.00101572	Up	HEPACAM family member 2 [Source:MGI Symbol;Acc:MGI:2141520]
ENSMUSG00000033960	Jcad	38.4427	20.5949	0.902357	0.00208758	Up	junctional cadherin 5 associated [Source:MGI Symbol;Acc:MGI:2685174]
ENSMUSG00000032589	Bsn	176.077	94.4916	0.900221	2.29284e-09	Up	bassoon [Source:MGI Symbol;Acc:MGI:1277955]
ENSMUSG00000031932	Gpr83	489.627	262.55	0.89663	1.96431e-21	Up	G protein-coupled receptor 83 [Source:MGI Symbol;Acc:MGI:95712]
ENSMUSG00000038020	Rapgefl1	44.4083	23.9637	0.895178	0.00408539	Up	Rap guanine nucleotide exchange factor (GEF)-like 1 [Source:MGI Symbol;Acc:MGI:3611446]
ENSMUSG00000027175	Tcp11l1	53.714	28.9142	0.889942	0.00244697	Up	t-complex 11 like 1 [Source:MGI Symbol;Acc:MGI:2444263]
ENSMUSG00000094951	Ighv5-6	36.0425	19.5103	0.888604	0.00636045	Up	immunoglobulin heavy variable 5-6 [Source:MGI Symbol;Acc:MGI:4439815]
ENSMUSG00000028108	Ecm1	6373.82	3448.4	0.886332	8.21935e-50	Up	extracellular matrix protein 1 [Source:MGI Symbol;Acc:MGI:103060]
ENSMUSG00000031202	Rab39b	39.0037	21.1528	0.886044	0.00258049	Up	RAB39B, member RAS oncogene family [Source:MGI Symbol;Acc:MGI:1915040]
ENSMUSG00000042182	Bend6	44.4884	24.1287	0.885183	0.00202708	Up	BEN domain containing 6 [Source:MGI Symbol;Acc:MGI:2444572]
ENSMUSG00000054000	Tusc1	54.7912	29.5663	0.884604	0.000506272	Up	tumor suppressor candidate 1 [Source:MGI Symbol;Acc:MGI:2684283]
ENSMUSG00000033949	Trim36	105.804	57.6139	0.882566	1.18072e-05	Up	tripartite motif-containing 36 [Source:MGI Symbol;Acc:MGI:106264]
ENSMUSG00000058809	Hspd1-ps3	150.682	81.8736	0.88025	2.11586e-05	Up	heat shock protein 1 (chaperonin), pseudogene 3 [Source:MGI Symbol;Acc:MGI:3651246]
ENSMUSG00000097327	E030030I06Rik	52.4151	28.6546	0.880191	0.00119804	Up	RIKEN cDNA E030030I06 gene [Source:MGI Symbol;Acc:MGI:2442914]
ENSMUSG00000076532	Igkv4-91	34.0948	18.6619	0.8716	0.00685286	Up	immunoglobulin kappa chain variable 4-91 [Source:MGI Symbol;Acc:MGI:3642277]
ENSMUSG00000061815	Rufy4	124.976	68.5283	0.870921	3.33199e-06	Up	RUN and FYVE domain containing 4 [Source:MGI Symbol;Acc:MGI:3588214]
ENSMUSG00000099681	1700052K11Rik	47.5898	26.0062	0.870116	0.00257846	Up	RIKEN cDNA 1700052K11 gene [Source:MGI Symbol;Acc:MGI:1920681]
ENSMUSG00000074570	Cass4	94.227	51.8135	0.86775	2.07856e-05	Up	Cas scaffolding protein family member 4 [Source:MGI Symbol;Acc:MGI:2444482]
ENSMUSG00000032041	Tirap	259.466	142.335	0.864537	2.64198e-11	Up	toll-interleukin 1 receptor (TIR) domain-containing adaptor protein [Source:MGI Symbol;Acc:MGI:2152213]
ENSMUSG00000021200	Asb2	2229.98	1225.74	0.864011	6.84442e-33	Up	ankyrin repeat and SOCS box-containing 2 [Source:MGI Symbol;Acc:MGI:1929743]
ENSMUSG00000008136	Fhl2	56.4524	31.2337	0.861738	0.00132791	Up	four and a half LIM domains 2 [Source:MGI Symbol;Acc:MGI:1338762]
ENSMUSG00000029468	P2rx7	951.476	524.924	0.858721	3.88222e-18	Up	purinergic receptor P2X, ligand-gated ion channel, 7 [Source:MGI Symbol;Acc:MGI:1339957]
ENSMUSG00000047409	Ctdspl	76.5138	42.3174	0.857758	9.31843e-05	Up	CTD (carboxy-terminal domain, RNA polymerase II, polypeptide A) small phosphatase-like [Source:MGI Symbol;Acc:MGI:1916524]
ENSMUSG00000054843	Atrnl1	226.052	124.729	0.856882	2.46901e-08	Up	attractin like 1 [Source:MGI Symbol;Acc:MGI:2147749]
ENSMUSG00000105906	Iglc1	264.978	146.497	0.856294	6.85167e-09	Up	immunoglobulin lambda constant 1 [Source:MGI Symbol;Acc:MGI:99546]
ENSMUSG00000044734	Serpinb1a	78.904	43.5056	0.854766	4.30562e-05	Up	serine (or cysteine) peptidase inhibitor, clade B, member 1a [Source:MGI Symbol;Acc:MGI:1913472]
ENSMUSG00000031162	Gata1	70.5715	38.8277	0.85344	0.000327434	Up	GATA binding protein 1 [Source:MGI Symbol;Acc:MGI:95661]
ENSMUSG00000030329	Pianp	109.216	60.6991	0.853355	1.12768e-05	Up	PILR alpha associated neural protein [Source:MGI Symbol;Acc:MGI:2441908]
ENSMUSG00000029651	Mtus2	54.204	30.1304	0.853048	0.00146737	Up	microtubule associated tumor suppressor candidate 2 [Source:MGI Symbol;Acc:MGI:1915388]
ENSMUSG00000090024	Gm16350	104.916	58.2064	0.851402	0.000147196	Up	predicted gene 16350 [Source:MGI Symbol;Acc:MGI:3840133]
ENSMUSG00000094075	Ighv1-80	74.8413	41.5769	0.849352	0.00127729	Up	immunoglobulin heavy variable 1-80 [Source:MGI Symbol;Acc:MGI:4439738]
ENSMUSG00000053101	Gpr141	39.525	21.946	0.848632	0.00802715	Up	G protein-coupled receptor 141 [Source:MGI Symbol;Acc:MGI:2672983]
ENSMUSG00000005947	Itgae	204.176	113.905	0.841576	6.82068e-09	Up	integrin alpha E, epithelial-associated [Source:MGI Symbol;Acc:MGI:1298377]
ENSMUSG00000094546	Ighv1-26	202.881	113.461	0.840777	4.27133e-07	Up	immunoglobulin heavy variable 1-26 [Source:MGI Symbol;Acc:MGI:4439641]
ENSMUSG00000045777	Ifitm10	130.373	72.9146	0.838486	6.66605e-05	Up	interferon induced transmembrane protein 10 [Source:MGI Symbol;Acc:MGI:2444776]
ENSMUSG00000031442	Mcf2l	86.5568	48.4129	0.8384	0.000386406	Up	mcf.2 transforming sequence-like [Source:MGI Symbol;Acc:MGI:103263]
ENSMUSG00000022661	Cd200	1558.47	872.413	0.837549	5.32456e-40	Up	CD200 antigen [Source:MGI Symbol;Acc:MGI:1196990]
novel.59	-	82.2011	46.2271	0.834026	3.29259e-05	Up	-
ENSMUSG00000030500	Slc17a6	108.046	60.735	0.833547	0.000246181	Up	solute carrier family 17 (sodium-dependent inorganic phosphate cotransporter), member 6 [Source:MGI Symbol;Acc:MGI:2156052]
ENSMUSG00000096490	Igkv10-94	45.7598	25.6734	0.83253	0.00660761	Up	immunoglobulin kappa variable 10-94 [Source:MGI Symbol;Acc:MGI:3646140]
ENSMUSG00000015599	Ttbk1	55.4601	31.1026	0.832353	0.00353135	Up	tau tubulin kinase 1 [Source:MGI Symbol;Acc:MGI:2147036]
ENSMUSG00000019944	Rhobtb1	152.997	86.7804	0.821684	4.7515e-06	Up	Rho-related BTB domain containing 1 [Source:MGI Symbol;Acc:MGI:1916538]
ENSMUSG00000087150	BC064078	119.762	67.8294	0.821379	6.40809e-06	Up	cDNA sequence BC064078 [Source:MGI Symbol;Acc:MGI:3040692]
ENSMUSG00000026358	Rgs1	8378.52	4742	0.821325	5.27419e-11	Up	regulator of G-protein signaling 1 [Source:MGI Symbol;Acc:MGI:1354694]
ENSMUSG00000021876	Rnase4	53.902	30.5633	0.820292	0.00151819	Up	ribonuclease, RNase A family 4 [Source:MGI Symbol;Acc:MGI:1926217]
ENSMUSG00000005465	Il27ra	4744.31	2688.34	0.819464	2.65916e-47	Up	interleukin 27 receptor, alpha [Source:MGI Symbol;Acc:MGI:1355318]
ENSMUSG00000028435	Aqp3	61.5344	34.776	0.81914	0.00175276	Up	aquaporin 3 [Source:MGI Symbol;Acc:MGI:1333777]
ENSMUSG00000080875	Gm7332	53.2348	30.1166	0.818685	0.00143955	Up	predicted gene 7332 [Source:MGI Symbol;Acc:MGI:3643344]
ENSMUSG00000018377	Vezf1	105.593	59.9348	0.818405	0.00264609	Up	vascular endothelial zinc finger 1 [Source:MGI Symbol;Acc:MGI:1313291]
novel.342	-	86.0756	48.7586	0.816275	0.000985435	Up	PF04791:LMBR1-like membrane protein
ENSMUSG00000040265	Dnm3	53.9297	30.55	0.813917	0.00145165	Up	dynamin 3 [Source:MGI Symbol;Acc:MGI:1341299]
ENSMUSG00000049191	Rtl5	233.178	133.511	0.809749	1.51623e-07	Up	retrotransposon Gag like 5 [Source:MGI Symbol;Acc:MGI:3045324]
ENSMUSG00000000266	Mid2	74.5782	42.7604	0.809196	0.000711486	Up	midline 2 [Source:MGI Symbol;Acc:MGI:1344333]
ENSMUSG00000025492	Ifitm3	118.575	67.93	0.804653	1.52646e-05	Up	interferon induced transmembrane protein 3 [Source:MGI Symbol;Acc:MGI:1913391]
ENSMUSG00000029798	Herc6	703.785	403.566	0.803879	4.41588e-26	Up	hect domain and RLD 6 [Source:MGI Symbol;Acc:MGI:1914388]
ENSMUSG00000020592	Sdc1	140.361	80.7825	0.798427	4.71312e-06	Up	syndecan 1 [Source:MGI Symbol;Acc:MGI:1349162]
ENSMUSG00000029121	Crmp1	155.819	89.8973	0.795796	2.60221e-06	Up	collapsin response mediator protein 1 [Source:MGI Symbol;Acc:MGI:107793]
ENSMUSG00000028549	Itgb3bp	94.3446	54.4597	0.795198	3.73049e-05	Up	integrin beta 3 binding protein (beta3-endonexin) [Source:MGI Symbol;Acc:MGI:1914983]
ENSMUSG00000033295	Ptprf	54.2576	31.1742	0.794712	0.00189153	Up	protein tyrosine phosphatase, receptor type, F [Source:MGI Symbol;Acc:MGI:102695]
ENSMUSG00000034612	Chst11	814.648	470.42	0.794542	4.87979e-26	Up	carbohydrate sulfotransferase 11 [Source:MGI Symbol;Acc:MGI:1927166]
novel.125	-	437.763	252.441	0.794145	7.72873e-17	Up	PF02318:FYVE-type zinc finger|PF01167:Tub family
ENSMUSG00000071637	Cebpd	41.1299	23.7871	0.792363	0.0076937	Up	CCAAT/enhancer binding protein (C/EBP), delta [Source:MGI Symbol;Acc:MGI:103573]
ENSMUSG00000024451	Arap3	49.4165	28.5667	0.789916	0.00316381	Up	ArfGAP with RhoGAP domain, ankyrin repeat and PH domain 3 [Source:MGI Symbol;Acc:MGI:2147274]
ENSMUSG00000029762	Akr1b8	82.9886	48.1393	0.788604	0.000146069	Up	aldo-keto reductase family 1, member B8 [Source:MGI Symbol;Acc:MGI:107673]
ENSMUSG00000030257	Srgap3	1875.36	1087.48	0.785908	5.74677e-42	Up	SLIT-ROBO Rho GTPase activating protein 3 [Source:MGI Symbol;Acc:MGI:2152938]
ENSMUSG00000094689	Ighv1-81	107.841	62.6474	0.784473	0.000263194	Up	immunoglobulin heavy variable 1-81 [Source:MGI Symbol;Acc:MGI:4439635]
ENSMUSG00000028214	Gem	1583.43	920.431	0.784336	1.04066e-22	Up	GTP binding protein (gene overexpressed in skeletal muscle) [Source:MGI Symbol;Acc:MGI:99844]
ENSMUSG00000025348	Itga7	829.78	481.677	0.783806	5.06274e-12	Up	integrin alpha 7 [Source:MGI Symbol;Acc:MGI:102700]
ENSMUSG00000035314	Gdpd5	430.516	250.624	0.783196	1.48219e-14	Up	glycerophosphodiester phosphodiesterase domain containing 5 [Source:MGI Symbol;Acc:MGI:2686926]
ENSMUSG00000074170	Plekhf1	161.675	94.0165	0.781633	9.30931e-08	Up	pleckstrin homology domain containing, family F (with FYVE domain) member 1 [Source:MGI Symbol;Acc:MGI:1919537]
ENSMUSG00000069793	Slfn9	472.439	275.036	0.78065	6.02952e-15	Up	schlafen 9 [Source:MGI Symbol;Acc:MGI:2445121]
ENSMUSG00000027333	Smox	4069.54	2369.38	0.780643	3.88331e-38	Up	spermine oxidase [Source:MGI Symbol;Acc:MGI:2445356]
ENSMUSG00000024924	Vldlr	139.568	81.8037	0.776781	4.71495e-06	Up	very low density lipoprotein receptor [Source:MGI Symbol;Acc:MGI:98935]
ENSMUSG00000049410	Zfp683	87.7789	51.3901	0.774228	0.00034201	Up	zinc finger protein 683 [Source:MGI Symbol;Acc:MGI:3650254]
ENSMUSG00000041912	Tdrkh	334.334	196.063	0.773308	1.11438e-10	Up	tudor and KH domain containing protein [Source:MGI Symbol;Acc:MGI:1919884]
ENSMUSG00000024892	Pcx	133.043	77.6841	0.77231	9.91408e-05	Up	pyruvate carboxylase [Source:MGI Symbol;Acc:MGI:97520]
ENSMUSG00000002980	Bcam	72.4646	42.5197	0.771014	0.00155152	Up	basal cell adhesion molecule [Source:MGI Symbol;Acc:MGI:1929940]
novel.131	-	671.976	394.878	0.76764	1.50947e-20	Up	-
ENSMUSG00000018398	2021-09-08	300.029	176.798	0.766453	2.23552e-10	Up	septin 8 [Source:MGI Symbol;Acc:MGI:894310]
novel.141	-	148.94	87.7673	0.763292	2.52417e-05	Up	-
ENSMUSG00000112160	AC158605.2	60.2045	35.5316	0.761986	0.0014116	Up
ENSMUSG00000038151	Prdm1	1112.18	656.516	0.760633	3.67755e-18	Up	PR domain containing 1, with ZNF domain [Source:MGI Symbol;Acc:MGI:99655]
ENSMUSG00000022103	Gfra2	66.0672	39.057	0.759604	0.00170333	Up	glial cell line derived neurotrophic factor family receptor alpha 2 [Source:MGI Symbol;Acc:MGI:1195462]
ENSMUSG00000027487	Cdk5rap1	280.608	165.91	0.759026	2.95112e-11	Up	CDK5 regulatory subunit associated protein 1 [Source:MGI Symbol;Acc:MGI:1914221]
ENSMUSG00000057322	Rpl38	13233.4	7822.25	0.758529	5.90496e-10	Up	ribosomal protein L38 [Source:MGI Symbol;Acc:MGI:1914921]
ENSMUSG00000094023	Trav7d-4	53.2217	31.5702	0.756069	0.00310934	Up	T cell receptor alpha variable 7D-4 [Source:MGI Symbol;Acc:MGI:3651273]
ENSMUSG00000046794	Ppp1r3b	1418.59	840.084	0.755693	2.42111e-23	Up	protein phosphatase 1, regulatory (inhibitor) subunit 3B [Source:MGI Symbol;Acc:MGI:2177268]
ENSMUSG00000026490	Cdc42bpa	58.5638	34.7291	0.754757	0.00186886	Up	CDC42 binding protein kinase alpha [Source:MGI Symbol;Acc:MGI:2441841]
ENSMUSG00000042659	Arrdc4	848.713	505.09	0.749335	3.73578e-22	Up	arrestin domain containing 4 [Source:MGI Symbol;Acc:MGI:1913662]
ENSMUSG00000079227	Ccr5	6793.22	4042.95	0.748794	6.33745e-09	Up	chemokine (C-C motif) receptor 5 [Source:MGI Symbol;Acc:MGI:107182]
ENSMUSG00000011256	Adam19	1752.15	1045.89	0.743354	1.60297e-34	Up	a disintegrin and metallopeptidase domain 19 (meltrin beta) [Source:MGI Symbol;Acc:MGI:105377]
ENSMUSG00000111913	AC153498.1	78.9425	47.121	0.742979	0.00303519	Up
ENSMUSG00000099974	Bcl2a1d	1059.25	633.961	0.742355	7.18111e-19	Up	B cell leukemia/lymphoma 2 related protein A1d [Source:MGI Symbol;Acc:MGI:1278325]
ENSMUSG00000004105	Angptl2	57.6432	34.2611	0.739804	0.00373248	Up	angiopoietin-like 2 [Source:MGI Symbol;Acc:MGI:1347002]
ENSMUSG00000032561	Acpp	513.298	307.433	0.739691	1.50229e-18	Up	acid phosphatase, prostate [Source:MGI Symbol;Acc:MGI:1928480]
ENSMUSG00000038764	Ptpn3	768.101	461.427	0.738128	2.57116e-22	Up	protein tyrosine phosphatase, non-receptor type 3 [Source:MGI Symbol;Acc:MGI:105307]
ENSMUSG00000028175	Depdc1a	171.892	102.947	0.737672	3.45939e-05	Up	DEP domain containing 1a [Source:MGI Symbol;Acc:MGI:1923381]
ENSMUSG00000021675	F2rl2	110.326	66.186	0.73635	0.00181707	Up	coagulation factor II (thrombin) receptor-like 2 [Source:MGI Symbol;Acc:MGI:1298208]
ENSMUSG00000042363	Lgalsl	171.696	103.469	0.736287	2.24656e-06	Up	lectin, galactoside binding-like [Source:MGI Symbol;Acc:MGI:1916114]
ENSMUSG00000036411	9530077C05Rik	56.4304	34.0116	0.736011	0.00625923	Up	RIKEN cDNA 9530077C05 gene [Source:MGI Symbol;Acc:MGI:1915533]
ENSMUSG00000017400	Stac2	57.2316	34.4512	0.73216	0.00432327	Up	SH3 and cysteine rich domain 2 [Source:MGI Symbol;Acc:MGI:2144518]
ENSMUSG00000062661	Ncs1	439.813	265.743	0.72834	1.67202e-11	Up	neuronal calcium sensor 1 [Source:MGI Symbol;Acc:MGI:109166]
ENSMUSG00000076576	Igkv6-32	104.456	63.1382	0.727587	0.0014922	Up	immunoglobulin kappa variable 6-32 [Source:MGI Symbol;Acc:MGI:3641634]
ENSMUSG00000010660	Plcd1	50.7174	30.9235	0.723447	0.00733746	Up	phospholipase C, delta 1 [Source:MGI Symbol;Acc:MGI:97614]
novel.180	-	1234.47	748.806	0.722858	5.69813e-17	Up	-
ENSMUSG00000095981	Ighv10-1	62.8427	38.0633	0.722408	0.00187037	Up	immunoglobulin heavy variable 10-1 [Source:MGI Symbol;Acc:MGI:4439620]
ENSMUSG00000039191	Rbpj	5316.81	3223.6	0.722168	1.20201e-12	Up	recombination signal binding protein for immunoglobulin kappa J region [Source:MGI Symbol;Acc:MGI:96522]
ENSMUSG00000028965	Tnfrsf9	6053.07	3670.21	0.721843	1.23155e-38	Up	tumor necrosis factor receptor superfamily, member 9 [Source:MGI Symbol;Acc:MGI:1101059]
ENSMUSG00000030064	Frmd4b	492.165	298.853	0.720756	3.85451e-16	Up	FERM domain containing 4B [Source:MGI Symbol;Acc:MGI:2141794]
ENSMUSG00000021591	Glrx	1503.16	912.8	0.720135	6.94123e-30	Up	glutaredoxin [Source:MGI Symbol;Acc:MGI:2135625]
ENSMUSG00000032737	Inppl1	2118.98	1291.51	0.71582	6.54991e-37	Up	inositol polyphosphate phosphatase-like 1 [Source:MGI Symbol;Acc:MGI:1333787]
ENSMUSG00000063568	Jazf1	72.9062	44.6021	0.711581	0.00189407	Up	JAZF zinc finger 1 [Source:MGI Symbol;Acc:MGI:2141450]
ENSMUSG00000015647	Lama5	1911.89	1167.92	0.711116	6.36997e-06	Up	laminin, alpha 5 [Source:MGI Symbol;Acc:MGI:105382]
ENSMUSG00000001025	S100a6	299.145	183.9	0.70642	1.22568e-07	Up	S100 calcium binding protein A6 (calcyclin) [Source:MGI Symbol;Acc:MGI:1339467]
ENSMUSG00000097990	Gm19557	89.4848	55.1314	0.703823	0.000448217	Up	predicted gene, 19557 [Source:MGI Symbol;Acc:MGI:5011742]
ENSMUSG00000038349	Plcl1	76.5124	47.1709	0.697827	0.00125202	Up	phospholipase C-like 1 [Source:MGI Symbol;Acc:MGI:3036262]
ENSMUSG00000032380	Dapk2	232.587	143.451	0.697561	3.25447e-07	Up	death-associated protein kinase 2 [Source:MGI Symbol;Acc:MGI:1341297]
ENSMUSG00000013089	Etv5	192.032	118.709	0.696325	1.20337e-06	Up	ets variant 5 [Source:MGI Symbol;Acc:MGI:1096867]
ENSMUSG00000048385	Scrt1	465.909	288.121	0.696012	7.53449e-09	Up	scratch family zinc finger 1 [Source:MGI Symbol;Acc:MGI:2176606]
ENSMUSG00000048480	Cxcr1	337.889	209.112	0.69548	2.67489e-08	Up	chemokine (C-X-C motif) receptor 1 [Source:MGI Symbol;Acc:MGI:2448715]
ENSMUSG00000100826	Snhg14	58.5252	36.2818	0.69541	0.00756164	Up	small nucleolar RNA host gene 14 [Source:MGI Symbol;Acc:MGI:1289201]
ENSMUSG00000036306	Lzts1	119.053	73.8416	0.69249	0.000132376	Up	leucine zipper, putative tumor suppressor 1 [Source:MGI Symbol;Acc:MGI:2684762]
ENSMUSG00000024538	Ppic	55.9642	34.7258	0.691945	0.00592888	Up	peptidylprolyl isomerase C [Source:MGI Symbol;Acc:MGI:97751]
ENSMUSG00000027603	Ggt7	235.59	146.16	0.690844	1.27619e-08	Up	gamma-glutamyltransferase 7 [Source:MGI Symbol;Acc:MGI:1913385]
ENSMUSG00000032281	Acsbg1	1075.74	667.439	0.689142	1.53843e-20	Up	acyl-CoA synthetase bubblegum family member 1 [Source:MGI Symbol;Acc:MGI:2385656]
ENSMUSG00000071068	Treml2	1848.03	1147.96	0.687449	7.46073e-24	Up	triggering receptor expressed on myeloid cells-like 2 [Source:MGI Symbol;Acc:MGI:2147038]
ENSMUSG00000018821	Avpi1	171.871	106.576	0.685879	4.50171e-06	Up	arginine vasopressin-induced 1 [Source:MGI Symbol;Acc:MGI:1916784]
ENSMUSG00000035078	Mtmr9	916.266	570.143	0.684293	4.40901e-22	Up	myotubularin related protein 9 [Source:MGI Symbol;Acc:MGI:2442842]
ENSMUSG00000071076	Jund	258.127	160.676	0.683982	2.28106e-07	Up	jun D proto-oncogene [Source:MGI Symbol;Acc:MGI:96648]
ENSMUSG00000075270	Pde11a	79.6383	49.6771	0.683	0.00106464	Up	phosphodiesterase 11A [Source:MGI Symbol;Acc:MGI:3036251]
ENSMUSG00000030598	Fbxo17	241.683	150.793	0.67795	2.49375e-06	Up	F-box protein 17 [Source:MGI Symbol;Acc:MGI:1354707]
ENSMUSG00000030530	Furin	8949.88	5593.97	0.677849	2.30387e-33	Up	furin (paired basic amino acid cleaving enzyme) [Source:MGI Symbol;Acc:MGI:97513]
ENSMUSG00000022769	Sdf2l1	459.887	287.251	0.677526	6.89557e-12	Up	stromal cell-derived factor 2-like 1 [Source:MGI Symbol;Acc:MGI:2149842]
ENSMUSG00000032965	Ift57	307.735	192.842	0.676596	3.04062e-08	Up	intraflagellar transport 57 [Source:MGI Symbol;Acc:MGI:1921166]
ENSMUSG00000112023	Lilr4b	3271.14	2050.41	0.674216	3.76361e-20	Up	leukocyte immunoglobulin-like receptor, subfamily B, member 4B [Source:MGI Symbol;Acc:MGI:102702]
ENSMUSG00000041115	Iqsec2	173.385	109.013	0.671191	4.76339e-06	Up	IQ motif and Sec7 domain 2 [Source:MGI Symbol;Acc:MGI:3528396]
ENSMUSG00000038132	Rbm24	192.681	121.177	0.669221	9.20564e-06	Up	RNA binding motif protein 24 [Source:MGI Symbol;Acc:MGI:3610364]
ENSMUSG00000001156	Mxd1	6272.97	3955.82	0.665397	1.72946e-45	Up	MAX dimerization protein 1 [Source:MGI Symbol;Acc:MGI:96908]
ENSMUSG00000024026	Glo1	1185.05	746.596	0.66509	2.24024e-28	Up	glyoxalase 1 [Source:MGI Symbol;Acc:MGI:95742]
ENSMUSG00000026994	Galnt3	96.5424	61.0617	0.664584	0.000672655	Up	polypeptide N-acetylgalactosaminyltransferase 3 [Source:MGI Symbol;Acc:MGI:894695]
ENSMUSG00000061972	Olfr99	88.638	56.0666	0.663888	0.00089156	Up	olfactory receptor 99 [Source:MGI Symbol;Acc:MGI:2177482]
ENSMUSG00000024910	Ctsw	3828.04	2418.24	0.662971	1.1073e-24	Up	cathepsin W [Source:MGI Symbol;Acc:MGI:1338045]
ENSMUSG00000033060	Lmo7	87.4548	55.5546	0.661562	0.00356315	Up	LIM domain only 7 [Source:MGI Symbol;Acc:MGI:1353586]
ENSMUSG00000039470	Zdhhc2	216.921	137.622	0.660256	1.03683e-06	Up	zinc finger, DHHC domain containing 2 [Source:MGI Symbol;Acc:MGI:1923452]
ENSMUSG00000021411	Pxdc1	61.456	39.1187	0.659095	0.00693144	Up	PX domain containing 1 [Source:MGI Symbol;Acc:MGI:1914145]
ENSMUSG00000002489	Tiam1	1611.84	1023.05	0.656479	1.10516e-14	Up	T cell lymphoma invasion and metastasis 1 [Source:MGI Symbol;Acc:MGI:103306]
ENSMUSG00000032579	Hemk1	981.515	625.847	0.650587	7.56255e-18	Up	HemK methyltransferase family member 1 [Source:MGI Symbol;Acc:MGI:1916786]
ENSMUSG00000036197	Gxylt1	2009.87	1283.33	0.648065	1.3476e-26	Up	glucoside xylosyltransferase 1 [Source:MGI Symbol;Acc:MGI:2684933]
ENSMUSG00000107750	Gm44013	76.566	49.0836	0.647428	0.0021115	Up	predicted gene, 44013 [Source:MGI Symbol;Acc:MGI:5690405]
ENSMUSG00000104835	Gm5547	245.005	156.827	0.647084	5.63317e-08	Up	predicted gene 5547 [Source:MGI Symbol;Acc:MGI:3648206]
ENSMUSG00000101389	Ms4a4a	383.064	244.945	0.646708	9.59474e-09	Up	membrane-spanning 4-domains, subfamily A, member 4A [Source:MGI Symbol;Acc:MGI:3643932]
ENSMUSG00000021575	Ahrr	64.5993	41.1759	0.643771	0.00784472	Up	aryl-hydrocarbon receptor repressor [Source:MGI Symbol;Acc:MGI:1333776]
ENSMUSG00000049608	Gpr55	256.969	165.047	0.6425	5.91639e-06	Up	G protein-coupled receptor 55 [Source:MGI Symbol;Acc:MGI:2685064]
ENSMUSG00000052512	Nav2	141.402	90.4885	0.640957	0.000227639	Up	neuron navigator 2 [Source:MGI Symbol;Acc:MGI:2183691]
ENSMUSG00000112148	Lilrb4a	2079.78	1336.21	0.639228	1.2407e-18	Up	leukocyte immunoglobulin-like receptor, subfamily B, member 4A [Source:MGI Symbol;Acc:MGI:102701]
ENSMUSG00000112907	AC164623.1	548.627	353.034	0.636865	9.28807e-12	Up
ENSMUSG00000028344	Invs	487.266	314.188	0.634491	8.19498e-10	Up	inversin [Source:MGI Symbol;Acc:MGI:1335082]
ENSMUSG00000027371	Fahd2a	113.031	72.8225	0.632237	0.000643116	Up	fumarylacetoacetate hydrolase domain containing 2A [Source:MGI Symbol;Acc:MGI:1915376]
ENSMUSG00000057396	Zfp759	79.2209	51.2215	0.631212	0.00560641	Up	zinc finger protein 759 [Source:MGI Symbol;Acc:MGI:2446280]
ENSMUSG00000026068	Il18rap	3135.24	2026.66	0.630187	7.69832e-22	Up	interleukin 18 receptor accessory protein [Source:MGI Symbol;Acc:MGI:1338888]
ENSMUSG00000006014	Prg4	180.374	116.108	0.629906	1.57713e-05	Up	proteoglycan 4 (megakaryocyte stimulating factor, articular superficial zone protein) [Source:MGI Symbol;Acc:MGI:1891344]
ENSMUSG00000031821	Gins2	122.329	79.0979	0.626957	8.06163e-05	Up	GINS complex subunit 2 (Psf2 homolog) [Source:MGI Symbol;Acc:MGI:1921019]
ENSMUSG00000091722	Siah3	132.169	85.7698	0.62241	0.0002051	Up	seven in absentia homolog 3 (Drosophila) [Source:MGI Symbol;Acc:MGI:2685758]
ENSMUSG00000113669	AC163354.1	398.11	258.821	0.622338	2.71187e-09	Up
ENSMUSG00000031373	Car5b	152.775	99.5116	0.619254	0.000241879	Up	carbonic anhydrase 5b, mitochondrial [Source:MGI Symbol;Acc:MGI:1926249]
ENSMUSG00000051034	Zfp11	65.0917	42.4986	0.618925	0.00551227	Up	zinc finger protein 11 [Source:MGI Symbol;Acc:MGI:99156]
ENSMUSG00000034792	Gna15	198.29	129.087	0.618376	1.72172e-06	Up	guanine nucleotide binding protein, alpha 15 [Source:MGI Symbol;Acc:MGI:95770]
ENSMUSG00000027297	Ltk	56.9756	37.036	0.618143	0.00811792	Up	leukocyte tyrosine kinase [Source:MGI Symbol;Acc:MGI:96840]
ENSMUSG00000039521	Foxp3	659.546	429.768	0.618092	8.45475e-09	Up	forkhead box P3 [Source:MGI Symbol;Acc:MGI:1891436]
ENSMUSG00000039943	Plcb4	154.228	100.785	0.616954	6.15269e-05	Up	phospholipase C, beta 4 [Source:MGI Symbol;Acc:MGI:107464]
ENSMUSG00000060509	Xcr1	159.554	104.307	0.616742	5.79399e-05	Up	chemokine (C motif) receptor 1 [Source:MGI Symbol;Acc:MGI:1346338]
ENSMUSG00000027435	Cd93	188.351	122.787	0.61515	2.55961e-05	Up	CD93 antigen [Source:MGI Symbol;Acc:MGI:106664]
ENSMUSG00000086862	Gm13546	141.335	92.7121	0.612947	0.000176233	Up	predicted gene 13546 [Source:MGI Symbol;Acc:MGI:3649666]
ENSMUSG00000043822	Adamtsl5	100.984	66.2725	0.608	0.000642897	Up	ADAMTS-like 5 [Source:MGI Symbol;Acc:MGI:1913798]
ENSMUSG00000032374	Plod2	356.201	234.555	0.603429	6.35024e-08	Up	procollagen lysine, 2-oxoglutarate 5-dioxygenase 2 [Source:MGI Symbol;Acc:MGI:1347007]
ENSMUSG00000030410	Dmwd	179.217	118.335	0.600941	0.000176766	Up	dystrophia myotonica-containing WD repeat motif [Source:MGI Symbol;Acc:MGI:94907]
ENSMUSG00000019122	Ccl9	198.921	131.227	0.600353	3.58605e-06	Up	chemokine (C-C motif) ligand 9 [Source:MGI Symbol;Acc:MGI:104533]
ENSMUSG00000029810	Tmem176b	118.258	78.2929	0.597826	0.00232867	Up	transmembrane protein 176B [Source:MGI Symbol;Acc:MGI:1916348]
ENSMUSG00000024548	Setbp1	255.69	168.767	0.597144	2.81567e-07	Up	SET binding protein 1 [Source:MGI Symbol;Acc:MGI:1933199]
ENSMUSG00000022584	Ly6c2	1667.39	1102.43	0.597079	4.51803e-13	Up	lymphocyte antigen 6 complex, locus C2 [Source:MGI Symbol;Acc:MGI:3712069]
ENSMUSG00000082536	Gm13456	3246.87	2146.63	0.597066	5.96351e-26	Up	predicted gene 13456 [Source:MGI Symbol;Acc:MGI:3651389]
ENSMUSG00000096459	Ighv9-3	104.774	69.0068	0.596816	0.00638578	Up	immunoglobulin heavy variable V9-3 [Source:MGI Symbol;Acc:MGI:3642720]
ENSMUSG00000085852	Gm13807	131.124	86.6937	0.596546	0.000335427	Up	predicted gene 13807 [Source:MGI Symbol;Acc:MGI:3650023]
ENSMUSG00000048376	F2r	1635.83	1082.99	0.595778	1.61688e-18	Up	coagulation factor II (thrombin) receptor [Source:MGI Symbol;Acc:MGI:101802]
ENSMUSG00000003273	Car11	122.194	80.9285	0.595458	0.00124955	Up	carbonic anhydrase 11 [Source:MGI Symbol;Acc:MGI:1336193]
ENSMUSG00000026014	Raph1	1501.61	994.208	0.595345	1.28821e-21	Up	Ras association (RalGDS/AF-6) and pleckstrin homology domains 1 [Source:MGI Symbol;Acc:MGI:1924550]
ENSMUSG00000026285	Pdcd1	315.436	209.438	0.594061	4.66679e-06	Up	programmed cell death 1 [Source:MGI Symbol;Acc:MGI:104879]
ENSMUSG00000002289	Angptl4	97.7418	64.8872	0.592622	0.00179023	Up	angiopoietin-like 4 [Source:MGI Symbol;Acc:MGI:1888999]
ENSMUSG00000048264	Dip2c	222.172	147.368	0.591765	1.97392e-06	Up	disco interacting protein 2 homolog C [Source:MGI Symbol;Acc:MGI:1920179]
ENSMUSG00000028218	Fam92a	248.561	165.464	0.59156	1.08812e-05	Up	family with sequence similarity 92, member A [Source:MGI Symbol;Acc:MGI:1915349]
ENSMUSG00000029752	Asns	723.16	480.758	0.590305	6.51202e-12	Up	asparagine synthetase [Source:MGI Symbol;Acc:MGI:1350929]
ENSMUSG00000068740	Celsr2	160.587	106.406	0.589701	5.34806e-05	Up	cadherin, EGF LAG seven-pass G-type receptor 2 [Source:MGI Symbol;Acc:MGI:1858235]
ENSMUSG00000034437	Gm9761	96.8835	64.3039	0.589324	0.00387548	Up	predicted gene 9761 [Source:MGI Symbol;Acc:MGI:3708640]
ENSMUSG00000058173	Smco4	221.245	147.516	0.58761	2.49129e-05	Up	single-pass membrane protein with coiled-coil domains 4 [Source:MGI Symbol;Acc:MGI:3039636]
ENSMUSG00000022415	Syngr1	124.875	83.4541	0.585073	0.0020785	Up	synaptogyrin 1 [Source:MGI Symbol;Acc:MGI:1328323]
ENSMUSG00000041420	Meis3	183.332	122.043	0.583791	0.000381592	Up	Meis homeobox 3 [Source:MGI Symbol;Acc:MGI:108519]
ENSMUSG00000025491	Ifitm1	393.512	262.711	0.583503	1.24224e-05	Up	interferon induced transmembrane protein 1 [Source:MGI Symbol;Acc:MGI:1915963]
ENSMUSG00000020205	Phlda1	95.5329	63.7827	0.583068	0.00151569	Up	pleckstrin homology like domain, family A, member 1 [Source:MGI Symbol;Acc:MGI:1096880]
ENSMUSG00000062031	Pgghg	209.055	139.383	0.582604	1.73927e-05	Up	protein glucosylgalactosylhydroxylysine glucosidase [Source:MGI Symbol;Acc:MGI:2444047]
ENSMUSG00000045031	Cetn4	106.134	70.9333	0.582387	0.00354078	Up	centrin 4 [Source:MGI Symbol;Acc:MGI:2677454]
ENSMUSG00000001507	Itga3	377.857	252.793	0.580778	1.01445e-08	Up	integrin alpha 3 [Source:MGI Symbol;Acc:MGI:96602]
ENSMUSG00000040322	Slc25a24	974.077	652.2	0.580714	9.65769e-09	Up	solute carrier family 25 (mitochondrial carrier, phosphate carrier), member 24 [Source:MGI Symbol;Acc:MGI:1917160]
ENSMUSG00000076937	Iglc2	255.203	170.427	0.580564	0.000391254	Up	immunoglobulin lambda constant 2 [Source:MGI Symbol;Acc:MGI:99547]
ENSMUSG00000031666	Rbl2	3802.58	2543.34	0.580447	2.50474e-33	Up	RB transcriptional corepressor like 2 [Source:MGI Symbol;Acc:MGI:105085]
ENSMUSG00000022102	Dok2	2024.1	1355.4	0.579318	7.23334e-19	Up	docking protein 2 [Source:MGI Symbol;Acc:MGI:1332623]
ENSMUSG00000075602	Ly6a	16949.8	11362.2	0.577097	4.27132e-24	Up	lymphocyte antigen 6 complex, locus A [Source:MGI Symbol;Acc:MGI:107527]
ENSMUSG00000021327	Zkscan3	3420.61	2292.71	0.577016	2.71315e-45	Up	zinc finger with KRAB and SCAN domains 3 [Source:MGI Symbol;Acc:MGI:1919989]
ENSMUSG00000095127	Ighv1-82	74.4326	49.8482	0.576326	0.00524423	Up	immunoglobulin heavy variable 1-82 [Source:MGI Symbol;Acc:MGI:4439671]
ENSMUSG00000026107	Nabp1	6423.84	4309.89	0.57615	1.88701e-25	Up	nucleic acid binding protein 1 [Source:MGI Symbol;Acc:MGI:1923258]
ENSMUSG00000060591	Ifitm2	270.031	182.307	0.567571	0.000379065	Up	interferon induced transmembrane protein 2 [Source:MGI Symbol;Acc:MGI:1933382]
ENSMUSG00000076470	Trbv13-3	269.546	182.746	0.565375	2.36122e-05	Up	T cell receptor beta, variable 13-3 [Source:MGI Symbol;Acc:MGI:98607]
ENSMUSG00000038718	Pbx3	81.9226	55.6593	0.564685	0.00650821	Up	pre B cell leukemia homeobox 3 [Source:MGI Symbol;Acc:MGI:97496]
novel.115	-	188.955	128.014	0.563853	3.38656e-05	Up	PF00096:Zinc finger, C2H2 type|PF01352:KRAB box
ENSMUSG00000042759	Apobr	204.773	138.636	0.561361	1.13785e-05	Up	apolipoprotein B receptor [Source:MGI Symbol;Acc:MGI:2176230]
ENSMUSG00000094766	Trav7-4	126.775	86.1697	0.559806	0.00129209	Up	T cell receptor alpha variable 7-4 [Source:MGI Symbol;Acc:MGI:3649611]
ENSMUSG00000031004	Mki67	2822.45	1915.58	0.558551	3.45177e-13	Up	antigen identified by monoclonal antibody Ki 67 [Source:MGI Symbol;Acc:MGI:106035]
ENSMUSG00000033542	Arhgef5	194.162	131.608	0.557554	5.66409e-05	Up	Rho guanine nucleotide exchange factor (GEF) 5 [Source:MGI Symbol;Acc:MGI:1858952]
ENSMUSG00000097296	Gm26532	81.5288	55.3618	0.556753	0.00583848	Up	predicted gene, 26532 [Source:MGI Symbol;Acc:MGI:5477026]
ENSMUSG00000055407	Map6	145.159	98.7956	0.55663	0.000380842	Up	microtubule-associated protein 6 [Source:MGI Symbol;Acc:MGI:1201690]
ENSMUSG00000043740	B430306N03Rik	337.485	229.839	0.555004	4.49122e-07	Up	RIKEN cDNA B430306N03 gene [Source:MGI Symbol;Acc:MGI:2443478]
ENSMUSG00000059810	Rgs3	2597.26	1768.98	0.554451	1.46851e-33	Up	regulator of G-protein signaling 3 [Source:MGI Symbol;Acc:MGI:1354734]
ENSMUSG00000017009	Sdc4	1752.88	1195.65	0.551894	8.06116e-16	Up	syndecan 4 [Source:MGI Symbol;Acc:MGI:1349164]
ENSMUSG00000026478	Lamc1	1812.9	1239.58	0.549545	3.85398e-15	Up	laminin, gamma 1 [Source:MGI Symbol;Acc:MGI:99914]
ENSMUSG00000030268	Bcat1	475.318	325.217	0.549223	2.03575e-09	Up	branched chain aminotransferase 1, cytosolic [Source:MGI Symbol;Acc:MGI:104861]
ENSMUSG00000022555	Dgat1	2465.1	1686.52	0.547488	5.45101e-16	Up	diacylglycerol O-acyltransferase 1 [Source:MGI Symbol;Acc:MGI:1333825]
ENSMUSG00000071176	Arhgef10	666.185	456.245	0.546673	1.66424e-10	Up	Rho guanine nucleotide exchange factor (GEF) 10 [Source:MGI Symbol;Acc:MGI:2444453]
ENSMUSG00000004612	Nkg7	1906.55	1306.56	0.545129	1.73868e-16	Up	natural killer cell group 7 sequence [Source:MGI Symbol;Acc:MGI:1931250]
ENSMUSG00000032586	Traip	154.19	105.498	0.5429	0.000559475	Up	TRAF-interacting protein [Source:MGI Symbol;Acc:MGI:1096377]
ENSMUSG00000062866	Phactr2	850.952	584.666	0.542759	1.14275e-13	Up	phosphatase and actin regulator 2 [Source:MGI Symbol;Acc:MGI:2446138]
ENSMUSG00000052271	Bhlha15	106.917	73.1874	0.541773	0.00512941	Up	basic helix-loop-helix family, member a15 [Source:MGI Symbol;Acc:MGI:891976]
ENSMUSG00000001270	Ckb	2475.85	1702.33	0.540945	8.25829e-16	Up	creatine kinase, brain [Source:MGI Symbol;Acc:MGI:88407]
ENSMUSG00000029822	Osbpl3	415.776	286.89	0.538568	1.03846e-07	Up	oxysterol binding protein-like 3 [Source:MGI Symbol;Acc:MGI:1918970]
ENSMUSG00000102561	Gm37039	149.511	102.764	0.53846	0.000819875	Up	predicted gene, 37039 [Source:MGI Symbol;Acc:MGI:5610267]
ENSMUSG00000027215	Cd82	7041.44	4853.16	0.537122	5.62092e-33	Up	CD82 antigen [Source:MGI Symbol;Acc:MGI:104651]
ENSMUSG00000046731	Kctd11	370.989	255.834	0.53661	3.08509e-06	Up	potassium channel tetramerisation domain containing 11 [Source:MGI Symbol;Acc:MGI:2448712]
ENSMUSG00000068220	Lgals1	3962.35	2732.97	0.536275	1.5914e-18	Up	lectin, galactose binding, soluble 1 [Source:MGI Symbol;Acc:MGI:96777]
novel.9	-	872.386	602.757	0.533577	0.00163639	Up	-
ENSMUSG00000030172	Erc1	416.502	287.765	0.533476	7.00911e-09	Up	ELKS/RAB6-interacting/CAST family member 1 [Source:MGI Symbol;Acc:MGI:2151013]
ENSMUSG00000019194	Scn1b	599.313	415.479	0.529763	5.86864e-08	Up	sodium channel, voltage-gated, type I, beta [Source:MGI Symbol;Acc:MGI:98247]
ENSMUSG00000034799	Unc13a	2545.7	1763.44	0.52931	1.0297e-12	Up	unc-13 homolog A (C. elegans) [Source:MGI Symbol;Acc:MGI:3051532]
ENSMUSG00000039178	Tbc1d19	202.953	140.992	0.527953	7.41275e-05	Up	TBC1 domain family, member 19 [Source:MGI Symbol;Acc:MGI:1914499]
ENSMUSG00000024968	Rcor2	107.301	74.5177	0.52765	0.00251461	Up	REST corepressor 2 [Source:MGI Symbol;Acc:MGI:1859854]
ENSMUSG00000021908	Gm6768	212.723	147.449	0.526322	1.16272e-05	Up	predicted gene 6768 [Source:MGI Symbol;Acc:MGI:3648259]
ENSMUSG00000043091	Tuba1c	1507.57	1045.93	0.526015	9.89003e-15	Up	tubulin, alpha 1C [Source:MGI Symbol;Acc:MGI:1095409]
ENSMUSG00000026131	Dst	1572.34	1092.83	0.524319	7.13614e-18	Up	dystonin [Source:MGI Symbol;Acc:MGI:104627]
ENSMUSG00000032373	Car12	157.929	109.938	0.523139	0.000495974	Up	carbonic anhydrase 12 [Source:MGI Symbol;Acc:MGI:1923709]
ENSMUSG00000079563	Pglyrp2	1134.8	790.918	0.521871	4.55595e-11	Up	peptidoglycan recognition protein 2 [Source:MGI Symbol;Acc:MGI:1928099]
ENSMUSG00000026872	Zeb2	713.456	497.643	0.521015	6.13709e-14	Up	zinc finger E-box binding homeobox 2 [Source:MGI Symbol;Acc:MGI:1344407]
ENSMUSG00000026770	Il2ra	9157.44	6383.85	0.520705	1.32396e-31	Up	interleukin 2 receptor, alpha chain [Source:MGI Symbol;Acc:MGI:96549]
ENSMUSG00000109429	Gm45223	264.777	184.938	0.518554	4.17255e-06	Up	predicted gene 45223 [Source:MGI Symbol;Acc:MGI:5753799]
ENSMUSG00000059714	Flot1	1425.69	997.56	0.515237	8.78784e-14	Up	flotillin 1 [Source:MGI Symbol;Acc:MGI:1100500]
ENSMUSG00000037815	Ctnna1	1057.18	741.287	0.51335	1.12082e-11	Up	catenin (cadherin associated protein), alpha 1 [Source:MGI Symbol;Acc:MGI:88274]
ENSMUSG00000102856	Gm37084	119.875	83.9265	0.512879	0.00236107	Up	predicted gene, 37084 [Source:MGI Symbol;Acc:MGI:5610312]
ENSMUSG00000021476	Habp4	640.548	449.523	0.512443	8.0946e-10	Up	hyaluronic acid binding protein 4 [Source:MGI Symbol;Acc:MGI:1891713]
ENSMUSG00000034220	Gpc1	667.171	468.466	0.511183	5.73614e-12	Up	glypican 1 [Source:MGI Symbol;Acc:MGI:1194891]
ENSMUSG00000034266	Batf	812.339	569.909	0.51014	3.15744e-11	Up	basic leucine zipper transcription factor, ATF-like [Source:MGI Symbol;Acc:MGI:1859147]
ENSMUSG00000067928	Zfp760	275.87	194.204	0.509223	2.54228e-05	Up	zinc finger protein 760 [Source:MGI Symbol;Acc:MGI:2679257]
ENSMUSG00000056671	Prelid2	375.583	263.889	0.508838	2.35078e-07	Up	PRELI domain containing 2 [Source:MGI Symbol;Acc:MGI:1924869]
ENSMUSG00000029469	Ift81	105.541	74.3605	0.508574	0.0036711	Up	intraflagellar transport 81 [Source:MGI Symbol;Acc:MGI:1098597]
ENSMUSG00000017639	Rab11fip4	1336.82	940.039	0.508542	1.46875e-16	Up	RAB11 family interacting protein 4 (class II) [Source:MGI Symbol;Acc:MGI:2442920]
ENSMUSG00000028063	Lmna	150.404	105.444	0.507191	0.00299463	Up	lamin A [Source:MGI Symbol;Acc:MGI:96794]
ENSMUSG00000039153	Runx2	1897.3	1337.73	0.505839	4.48634e-16	Up	runt related transcription factor 2 [Source:MGI Symbol;Acc:MGI:99829]
ENSMUSG00000027293	Ehd4	527.867	372.322	0.505422	8.33355e-09	Up	EH-domain containing 4 [Source:MGI Symbol;Acc:MGI:1919619]
ENSMUSG00000101581	C430002N11Rik	156.712	110.648	0.503607	0.00222329	Up	RIKEN cDNA C430002N11 gene [Source:MGI Symbol;Acc:MGI:2442576]
ENSMUSG00000071552	Tigit	1025.24	724.677	0.502894	2.11574e-10	Up	T cell immunoreceptor with Ig and ITIM domains [Source:MGI Symbol;Acc:MGI:3642260]
ENSMUSG00000051339	2900026A02Rik	174.552	123.09	0.502633	0.00193882	Up	RIKEN cDNA 2900026A02 gene [Source:MGI Symbol;Acc:MGI:1920194]
ENSMUSG00000061411	Nol4l	589.588	415.819	0.50212	7.53522e-10	Up	nucleolar protein 4-like [Source:MGI Symbol;Acc:MGI:1918765]
ENSMUSG00000103593	Gm37352	199.614	140.811	0.501787	0.000107215	Up	predicted gene, 37352 [Source:MGI Symbol;Acc:MGI:5610580]
ENSMUSG00000038214	Bend3	176.07	124.517	0.500618	0.000258815	Up	BEN domain containing 3 [Source:MGI Symbol;Acc:MGI:2677212]
ENSMUSG00000039033	Tasp1	498.268	352.639	0.498731	1.21481e-08	Up	taspase, threonine aspartase 1 [Source:MGI Symbol;Acc:MGI:1923062]
ENSMUSG00000024909	Efemp2	130.483	92.1244	0.498255	0.00693526	Up	epidermal growth factor-containing fibulin-like extracellular matrix protein 2 [Source:MGI Symbol;Acc:MGI:1891209]
ENSMUSG00000034853	Acot11	231.791	163.736	0.498118	0.000255346	Up	acyl-CoA thioesterase 11 [Source:MGI Symbol;Acc:MGI:1913736]
ENSMUSG00000045328	Cenpe	565.915	400.217	0.497619	3.09118e-07	Up	centromere protein E [Source:MGI Symbol;Acc:MGI:1098230]
ENSMUSG00000026814	Eng	137.854	97.3055	0.495582	0.0030818	Up	endoglin [Source:MGI Symbol;Acc:MGI:95392]
ENSMUSG00000048218	Amigo2	1287.2	915.681	0.489972	6.84435e-13	Up	adhesion molecule with Ig like domain 2 [Source:MGI Symbol;Acc:MGI:2145995]
ENSMUSG00000039899	Fgl2	633.143	451.599	0.489024	8.24274e-06	Up	fibrinogen-like protein 2 [Source:MGI Symbol;Acc:MGI:103266]
ENSMUSG00000036825	Ssx2ip	174.529	124.19	0.488983	0.00110337	Up	synovial sarcoma, X 2 interacting protein [Source:MGI Symbol;Acc:MGI:2139150]
ENSMUSG00000053541	Gm4759	1595.21	1138.15	0.488345	1.80895e-17	Up	predicted gene 4759 [Source:MGI Symbol;Acc:MGI:3647753]
ENSMUSG00000021796	Bmpr1a	175.648	125.535	0.487234	0.000541029	Up	bone morphogenetic protein receptor, type 1A [Source:MGI Symbol;Acc:MGI:1338938]
ENSMUSG00000026463	Atp2b4	6118.7	4369.58	0.485984	1.98303e-28	Up	ATPase, Ca++ transporting, plasma membrane 4 [Source:MGI Symbol;Acc:MGI:88111]
ENSMUSG00000020397	Med7	250.754	179.496	0.484895	1.28056e-05	Up	mediator complex subunit 7 [Source:MGI Symbol;Acc:MGI:1913463]
ENSMUSG00000032578	Cish	2773.34	1984.22	0.48332	4.8622e-17	Up	cytokine inducible SH2-containing protein [Source:MGI Symbol;Acc:MGI:103159]
ENSMUSG00000039232	Stx11	1072.64	768.616	0.481961	1.86379e-13	Up	syntaxin 11 [Source:MGI Symbol;Acc:MGI:1921982]
ENSMUSG00000103313	Gm38357	108.07	77.3507	0.481521	0.00465712	Up	predicted gene, 38357 [Source:MGI Symbol;Acc:MGI:5611585]
ENSMUSG00000026009	Icos	2067.64	1482.45	0.481339	1.41193e-16	Up	inducible T cell co-stimulator [Source:MGI Symbol;Acc:MGI:1858745]
ENSMUSG00000015316	Slamf1	659.118	473.049	0.480326	1.60253e-10	Up	signaling lymphocytic activation molecule family member 1 [Source:MGI Symbol;Acc:MGI:1351314]
ENSMUSG00000018340	Anxa6	6305.22	4522.11	0.4796	3.41462e-26	Up	annexin A6 [Source:MGI Symbol;Acc:MGI:88255]
ENSMUSG00000020027	Socs2	344.436	247.499	0.478654	3.74552e-05	Up	suppressor of cytokine signaling 2 [Source:MGI Symbol;Acc:MGI:1201787]
ENSMUSG00000022223	Sdr39u1	166.041	119.347	0.47782	0.000620338	Up	short chain dehydrogenase/reductase family 39U, member 1 [Source:MGI Symbol;Acc:MGI:1916876]
ENSMUSG00000109498	Gm45222	383.291	275.118	0.477576	4.69356e-05	Up	predicted gene 45222 [Source:MGI Symbol;Acc:MGI:5753798]
ENSMUSG00000025804	Ccr1	445.412	320.654	0.476409	3.69194e-07	Up	chemokine (C-C motif) receptor 1 [Source:MGI Symbol;Acc:MGI:104618]
ENSMUSG00000043154	Ppp2r3a	194.383	139.813	0.475844	0.000318326	Up	protein phosphatase 2, regulatory subunit B'', alpha [Source:MGI Symbol;Acc:MGI:2442104]
ENSMUSG00000033147	Slc22a15	307.869	222.037	0.474639	0.000104472	Up	solute carrier family 22 (organic anion/cation transporter), member 15 [Source:MGI Symbol;Acc:MGI:3607704]
ENSMUSG00000026070	Il18r1	6422.87	4624	0.474294	7.8101e-16	Up	interleukin 18 receptor 1 [Source:MGI Symbol;Acc:MGI:105383]
ENSMUSG00000020407	Upp1	296.03	213.618	0.473875	0.000474555	Up	uridine phosphorylase 1 [Source:MGI Symbol;Acc:MGI:1097668]
ENSMUSG00000016487	Ppfibp1	330.802	237.989	0.472735	3.65818e-05	Up	PTPRF interacting protein, binding protein 1 (liprin beta 1) [Source:MGI Symbol;Acc:MGI:1914783]
ENSMUSG00000000627	Sema4f	576.224	415.725	0.472342	2.17926e-05	Up	sema domain, immunoglobulin domain (Ig), TM domain, and short cytoplasmic domain [Source:MGI Symbol;Acc:MGI:1340055]
ENSMUSG00000091549	Gm6548	249.723	180.095	0.471969	3.97667e-05	Up	predicted gene 6548 [Source:MGI Symbol;Acc:MGI:3644071]
ENSMUSG00000029471	Camkk2	513.444	371.044	0.471791	5.6622e-08	Up	calcium/calmodulin-dependent protein kinase kinase 2, beta [Source:MGI Symbol;Acc:MGI:2444812]
ENSMUSG00000033287	Kctd17	404.211	291.674	0.47161	7.20045e-08	Up	potassium channel tetramerisation domain containing 17 [Source:MGI Symbol;Acc:MGI:1920094]
ENSMUSG00000047712	Ust	395.575	284.757	0.471519	8.82366e-05	Up	uronyl-2-sulfotransferase [Source:MGI Symbol;Acc:MGI:2442406]
ENSMUSG00000035868	Zfp983	251.152	181.191	0.470528	5.53298e-05	Up	zinc finger protein 983 [Source:MGI Symbol;Acc:MGI:1920479]
ENSMUSG00000082691	Dynlt1-ps1	240.247	173.41	0.469029	0.00170845	Up	dynein light chain Tctex-type 1, pseuodogene 1 [Source:MGI Symbol;Acc:MGI:3642625]
ENSMUSG00000022272	Myo10	2079.79	1503.71	0.468279	1.69786e-17	Up	myosin X [Source:MGI Symbol;Acc:MGI:107716]
ENSMUSG00000030287	Itpr2	2796.45	2023.36	0.466254	1.10235e-22	Up	inositol 1,4,5-triphosphate receptor 2 [Source:MGI Symbol;Acc:MGI:99418]
ENSMUSG00000042215	Bag2	143.001	103.504	0.464978	0.00221003	Up	BCL2-associated athanogene 2 [Source:MGI Symbol;Acc:MGI:1891254]
ENSMUSG00000021340	Gpld1	112.16	81.5798	0.463841	0.00638173	Up	glycosylphosphatidylinositol specific phospholipase D1 [Source:MGI Symbol;Acc:MGI:106604]
ENSMUSG00000032026	Rexo2	976.979	709.536	0.461897	1.26346e-10	Up	RNA exonuclease 2 [Source:MGI Symbol;Acc:MGI:1888981]
ENSMUSG00000028678	Kif2c	227.698	165.2	0.461293	0.0010344	Up	kinesin family member 2C [Source:MGI Symbol;Acc:MGI:1921054]
ENSMUSG00000044258	Ctla2a	1571.92	1142.92	0.460298	6.39936e-10	Up	cytotoxic T lymphocyte-associated protein 2 alpha [Source:MGI Symbol;Acc:MGI:88554]
ENSMUSG00000052155	Acvr2a	306.638	223.354	0.460143	1.70681e-05	Up	activin receptor IIA [Source:MGI Symbol;Acc:MGI:102806]
ENSMUSG00000026011	Ctla4	3299.19	2398.1	0.459891	1.94072e-14	Up	cytotoxic T-lymphocyte-associated protein 4 [Source:MGI Symbol;Acc:MGI:88556]
ENSMUSG00000073968	Trim68	436.067	317.821	0.458945	1.63073e-06	Up	tripartite motif-containing 68 [Source:MGI Symbol;Acc:MGI:2142077]
ENSMUSG00000001521	Tulp3	281.093	204.282	0.457824	7.67188e-05	Up	tubby-like protein 3 [Source:MGI Symbol;Acc:MGI:1329045]
ENSMUSG00000106918	Mrpl33	990.7	722.203	0.457578	1.16612e-08	Up	mitochondrial ribosomal protein L33 [Source:MGI Symbol;Acc:MGI:2137225]
ENSMUSG00000069833	Ahnak	10745.1	7835.38	0.455773	5.58874e-30	Up	AHNAK nucleoprotein (desmoyokin) [Source:MGI Symbol;Acc:MGI:1316648]
ENSMUSG00000025969	Nrp2	141.337	103.262	0.452992	0.00173785	Up	neuropilin 2 [Source:MGI Symbol;Acc:MGI:1100492]
ENSMUSG00000033952	Aspm	562.783	410.494	0.452956	4.57188e-05	Up	asp (abnormal spindle)-like, microcephaly associated (Drosophila) [Source:MGI Symbol;Acc:MGI:1334448]
ENSMUSG00000076614	Ighg1	358.036	262.028	0.452599	0.00242181	Up	immunoglobulin heavy constant gamma 1 (G1m marker) [Source:MGI Symbol;Acc:MGI:96446]
ENSMUSG00000024014	Pim1	13307.2	9724.25	0.452488	7.62958e-30	Up	proviral integration site 1 [Source:MGI Symbol;Acc:MGI:97584]
ENSMUSG00000068923	Syt11	711.266	520.478	0.452386	2.50492e-09	Up	synaptotagmin XI [Source:MGI Symbol;Acc:MGI:1859547]
ENSMUSG00000081485	Gm12338	464.855	340.443	0.45188	5.04947e-06	Up	predicted gene 12338 [Source:MGI Symbol;Acc:MGI:3650622]
ENSMUSG00000047898	Ccr4	174.647	128.194	0.451829	0.00159982	Up	chemokine (C-C motif) receptor 4 [Source:MGI Symbol;Acc:MGI:107824]
ENSMUSG00000025810	Nrp1	267.171	195.142	0.450544	0.000203435	Up	neuropilin 1 [Source:MGI Symbol;Acc:MGI:106206]
ENSMUSG00000038379	Ttk	161.001	117.651	0.450368	0.00626244	Up	Ttk protein kinase [Source:MGI Symbol;Acc:MGI:1194921]
ENSMUSG00000015112	Slc25a13	142.55	104.306	0.449981	0.00193685	Up	solute carrier family 25 (mitochondrial carrier, adenine nucleotide translocator), member 13 [Source:MGI Symbol;Acc:MGI:1354721]
ENSMUSG00000030498	Gas2	242.201	177.892	0.449955	0.000273753	Up	growth arrest specific 2 [Source:MGI Symbol;Acc:MGI:95657]
ENSMUSG00000018906	P4ha2	290.245	212.401	0.449872	0.000433802	Up	procollagen-proline, 2-oxoglutarate 4-dioxygenase (proline 4-hydroxylase), alpha II polypeptide [Source:MGI Symbol;Acc:MGI:894286]
ENSMUSG00000026605	Cenpf	510.024	372.997	0.449157	0.000440079	Up	centromere protein F [Source:MGI Symbol;Acc:MGI:1313302]
ENSMUSG00000032285	Dnaja4	324.574	238.41	0.449093	0.000200098	Up	DnaJ heat shock protein family (Hsp40) member A4 [Source:MGI Symbol;Acc:MGI:1927638]
ENSMUSG00000001542	Ell2	885.63	650.38	0.44798	1.72764e-09	Up	elongation factor RNA polymerase II 2 [Source:MGI Symbol;Acc:MGI:2183438]
ENSMUSG00000019464	Ptger1	150.324	110.02	0.44581	0.00197131	Up	prostaglandin E receptor 1 (subtype EP1) [Source:MGI Symbol;Acc:MGI:97793]
ENSMUSG00000079037	Prnp	430.725	316.734	0.445573	1.15779e-05	Up	prion protein [Source:MGI Symbol;Acc:MGI:97769]
ENSMUSG00000002365	Snx9	1094.75	804.714	0.445414	2.04674e-12	Up	sorting nexin 9 [Source:MGI Symbol;Acc:MGI:1913866]
ENSMUSG00000067719	Gm10221	387.119	284.544	0.445102	0.00190828	Up	predicted gene 10221 [Source:MGI Symbol;Acc:MGI:3708709]
ENSMUSG00000032437	Stt3b	3218.84	2365.37	0.444285	2.0487e-23	Up	STT3, subunit of the oligosaccharyltransferase complex, homolog B (S. cerevisiae) [Source:MGI Symbol;Acc:MGI:1915542]
ENSMUSG00000032575	Manf	1402.79	1031.12	0.444055	1.70736e-11	Up	mesencephalic astrocyte-derived neurotrophic factor [Source:MGI Symbol;Acc:MGI:1922090]
ENSMUSG00000032265	Fam46a	768.216	565.514	0.443589	9.99489e-08	Up	family with sequence similarity 46, member A [Source:MGI Symbol;Acc:MGI:2670964]
ENSMUSG00000074863	Platr25	132.28	97.3767	0.443217	0.00666073	Up	pluripotency associated transcript 25 [Source:MGI Symbol;Acc:MGI:3645613]
ENSMUSG00000020788	Atp2a3	3308.45	2433.79	0.442912	6.63563e-16	Up	ATPase, Ca++ transporting, ubiquitous [Source:MGI Symbol;Acc:MGI:1194503]
novel.285	-	204.111	150.284	0.442219	0.00162462	Up	-
ENSMUSG00000042284	Itga1	130.81	96.4642	0.441995	0.00680569	Up	integrin alpha 1 [Source:MGI Symbol;Acc:MGI:96599]
ENSMUSG00000095115	Itpripl2	403.583	297.987	0.440694	4.72698e-05	Up	inositol 1,4,5-triphosphate receptor interacting protein-like 2 [Source:MGI Symbol;Acc:MGI:2442416]
ENSMUSG00000019960	Dusp6	982.5	724.977	0.440626	1.24736e-08	Up	dual specificity phosphatase 6 [Source:MGI Symbol;Acc:MGI:1914853]
ENSMUSG00000109005	Gm45221	789.247	582.636	0.439034	9.42899e-11	Up	predicted gene 45221 [Source:MGI Symbol;Acc:MGI:5753797]
ENSMUSG00000021792	Fam213a	415.75	306.521	0.438615	1.66749e-06	Up	family with sequence similarity 213, member A [Source:MGI Symbol;Acc:MGI:1917814]
ENSMUSG00000044447	Dock5	228.136	168.658	0.438533	0.000321947	Up	dedicator of cytokinesis 5 [Source:MGI Symbol;Acc:MGI:2652871]
ENSMUSG00000030616	Sytl2	1732.44	1279.75	0.43838	4.53391e-12	Up	synaptotagmin-like 2 [Source:MGI Symbol;Acc:MGI:1933366]
novel.92	-	1852.24	1367.75	0.43682	5.2599e-16	Up	-
ENSMUSG00000038059	Smim3	477.367	352.076	0.436688	1.05052e-06	Up	small integral membrane protein 3 [Source:MGI Symbol;Acc:MGI:1917088]
ENSMUSG00000018570	2810408A11Rik	160.652	118.763	0.431875	0.00305931	Up	RIKEN cDNA 2810408A11 gene [Source:MGI Symbol;Acc:MGI:1917669]
ENSMUSG00000042272	Sestd1	274.037	203.002	0.431429	5.80878e-05	Up	SEC14 and spectrin domains 1 [Source:MGI Symbol;Acc:MGI:1916262]
ENSMUSG00000032883	Acsl3	276.486	205.378	0.431107	0.000163862	Up	acyl-CoA synthetase long-chain family member 3 [Source:MGI Symbol;Acc:MGI:1921455]
ENSMUSG00000032051	Fdx1	313.522	232.798	0.430843	0.000237722	Up	ferredoxin 1 [Source:MGI Symbol;Acc:MGI:103224]
ENSMUSG00000032640	Chsy1	1472.48	1093.14	0.430724	3.41759e-08	Up	chondroitin sulfate synthase 1 [Source:MGI Symbol;Acc:MGI:2681120]
ENSMUSG00000089762	Ier5l	246.217	183.449	0.430442	0.00796689	Up	immediate early response 5-like [Source:MGI Symbol;Acc:MGI:1919750]
ENSMUSG00000025017	Pik3ap1	1314.8	975.586	0.429774	1.78078e-09	Up	phosphoinositide-3-kinase adaptor protein 1 [Source:MGI Symbol;Acc:MGI:1933177]
ENSMUSG00000023921	Mut	369.76	274.407	0.429662	2.63098e-05	Up	methylmalonyl-Coenzyme A mutase [Source:MGI Symbol;Acc:MGI:97239]
ENSMUSG00000095041	AC149090.1	8979.93	6667.31	0.429536	2.66307e-22	Up
ENSMUSG00000017716	Birc5	287.691	213.301	0.427343	0.000268259	Up	baculoviral IAP repeat-containing 5 [Source:MGI Symbol;Acc:MGI:1203517]
novel.358	-	438.287	326.455	0.42642	2.55694e-06	Up	-
ENSMUSG00000092060	Bend4	539.527	402.479	0.426387	0.00018328	Up	BEN domain containing 4 [Source:MGI Symbol;Acc:MGI:3648414]
ENSMUSG00000031527	Eri1	1720.02	1280.95	0.426026	2.41094e-13	Up	exoribonuclease 1 [Source:MGI Symbol;Acc:MGI:1914526]
ENSMUSG00000092274	Neat1	6928.52	5157.81	0.425658	4.25767e-13	Up	nuclear paraspeckle assembly transcript 1 (non-protein coding) [Source:MGI Symbol;Acc:MGI:1914211]
novel.350	-	130.663	97.4734	0.425657	0.00638133	Up	PF03172:HSR domain
ENSMUSG00000097908	4933404O12Rik	165.257	122.939	0.42562	0.00200752	Up	RIKEN cDNA 4933404O12 gene [Source:MGI Symbol;Acc:MGI:1914002]
ENSMUSG00000049588	Ccdc69	237.373	176.82	0.425286	0.000264179	Up	coiled-coil domain containing 69 [Source:MGI Symbol;Acc:MGI:1196234]
ENSMUSG00000078606	Gm4070	288.239	214.977	0.424809	0.00218744	Up	predicted gene 4070 [Source:MGI Symbol;Acc:MGI:3782245]
ENSMUSG00000047821	Trim16	223.955	167.044	0.424708	0.000662373	Up	tripartite motif-containing 16 [Source:MGI Symbol;Acc:MGI:2137356]
ENSMUSG00000070003	Ssbp4	1819.78	1357.51	0.422927	1.31936e-11	Up	single stranded DNA binding protein 4 [Source:MGI Symbol;Acc:MGI:1924150]
ENSMUSG00000023330	Dtwd1	218.481	162.877	0.422795	0.000562952	Up	DTW domain containing 1 [Source:MGI Symbol;Acc:MGI:1916435]
ENSMUSG00000038843	Gcnt1	248.842	185.533	0.422533	0.00193661	Up	glucosaminyl (N-acetyl) transferase 1, core 2 [Source:MGI Symbol;Acc:MGI:95676]
ENSMUSG00000007613	Tgfbr1	670.185	501.047	0.421632	1.32862e-07	Up	transforming growth factor, beta receptor I [Source:MGI Symbol;Acc:MGI:98728]
ENSMUSG00000064360	mt-Nd3	266.792	199.236	0.421379	0.000106232	Up	mitochondrially encoded NADH dehydrogenase 3 [Source:MGI Symbol;Acc:MGI:102499]
ENSMUSG00000041235	Chd7	6124.73	4577.09	0.420273	2.35675e-20	Up	chromodomain helicase DNA binding protein 7 [Source:MGI Symbol;Acc:MGI:2444748]
ENSMUSG00000017390	Aldoc	1487.69	1112.51	0.419338	1.36052e-11	Up	aldolase C, fructose-bisphosphate [Source:MGI Symbol;Acc:MGI:101863]
ENSMUSG00000032011	Thy1	11384.8	8522.53	0.417968	1.57311e-18	Up	thymus cell antigen 1, theta [Source:MGI Symbol;Acc:MGI:98747]
ENSMUSG00000004270	Lpcat3	659.215	494.568	0.417701	4.68617e-07	Up	lysophosphatidylcholine acyltransferase 3 [Source:MGI Symbol;Acc:MGI:1315211]
ENSMUSG00000030589	Rasgrp4	447.838	335.721	0.417169	4.16485e-06	Up	RAS guanyl releasing protein 4 [Source:MGI Symbol;Acc:MGI:2386851]
ENSMUSG00000035042	Ccl5	1111.23	833.292	0.417084	4.06556e-09	Up	chemokine (C-C motif) ligand 5 [Source:MGI Symbol;Acc:MGI:98262]
ENSMUSG00000059495	Arhgef12	759.748	569.008	0.416954	4.16721e-08	Up	Rho guanine nucleotide exchange factor (GEF) 12 [Source:MGI Symbol;Acc:MGI:1916882]
ENSMUSG00000026740	Dnajc1	1621.1	1215.27	0.416902	1.57354e-15	Up	DnaJ heat shock protein family (Hsp40) member C1 [Source:MGI Symbol;Acc:MGI:103268]
ENSMUSG00000078566	Bnip3	1597.28	1196.83	0.415483	4.73784e-06	Up	BCL2/adenovirus E1B interacting protein 3 [Source:MGI Symbol;Acc:MGI:109326]
ENSMUSG00000048905	4930539E08Rik	715.073	535.938	0.415357	7.38642e-09	Up	RIKEN cDNA 4930539E08 gene [Source:MGI Symbol;Acc:MGI:1925441]
novel.98	-	175.467	131.955	0.414686	0.00414063	Up	PF12488:Protein of unknown function (DUF3704)
ENSMUSG00000003955	Fam162a	1225.3	918.743	0.41463	1.71122e-06	Up	family with sequence similarity 162, member A [Source:MGI Symbol;Acc:MGI:1917436]
ENSMUSG00000017314	Mpp2	297.551	223.645	0.413258	5.45979e-05	Up	membrane protein, palmitoylated 2 (MAGUK p55 subfamily member 2) [Source:MGI Symbol;Acc:MGI:1858257]
ENSMUSG00000000489	Pdgfb	1404.22	1056.42	0.411848	1.49972e-12	Up	platelet derived growth factor, B polypeptide [Source:MGI Symbol;Acc:MGI:97528]
ENSMUSG00000028927	Padi2	4080.65	3069.9	0.411157	3.79745e-11	Up	peptidyl arginine deiminase, type II [Source:MGI Symbol;Acc:MGI:1338892]
ENSMUSG00000037239	Spred3	373.324	280.314	0.410457	2.16578e-05	Up	sprouty-related, EVH1 domain containing 3 [Source:MGI Symbol;Acc:MGI:2142186]
ENSMUSG00000068227	Il2rb	7799.37	5867.79	0.410208	7.74203e-24	Up	interleukin 2 receptor, beta chain [Source:MGI Symbol;Acc:MGI:96550]
ENSMUSG00000021831	Ero1l	7724.6	5815.83	0.409404	0.000133445	Up	ERO1-like (S. cerevisiae) [Source:MGI Symbol;Acc:MGI:1354385]
ENSMUSG00000073542	Cep76	369.458	278.22	0.408929	3.12645e-05	Up	centrosomal protein 76 [Source:MGI Symbol;Acc:MGI:1923401]
ENSMUSG00000019478	Rab4a	211.655	159.604	0.407695	0.00242194	Up	RAB4A, member RAS oncogene family [Source:MGI Symbol;Acc:MGI:105069]
ENSMUSG00000037419	Endod1	765.765	577.832	0.407196	1.73597e-05	Up	endonuclease domain containing 1 [Source:MGI Symbol;Acc:MGI:1919196]
novel.89	-	341.889	258.218	0.40706	0.00218721	Up	-
ENSMUSG00000091421	Gm4202	222.393	167.846	0.406854	0.00288666	Up	predicted gene 4202 [Source:MGI Symbol;Acc:MGI:3782379]
ENSMUSG00000052609	Plekhg3	249.289	188.22	0.405655	0.000996536	Up	pleckstrin homology domain containing, family G (with RhoGef domain) member 3 [Source:MGI Symbol;Acc:MGI:2388284]
ENSMUSG00000073405	H2-T-ps	2190.92	1654.32	0.404539	6.41609e-18	Up	histocompatibility 2, T region locus, pseudogene [Source:MGI Symbol;Acc:MGI:2442805]
ENSMUSG00000024378	Stard4	1014.91	767.007	0.403752	1.06333e-10	Up	StAR-related lipid transfer (START) domain containing 4 [Source:MGI Symbol;Acc:MGI:2156764]
ENSMUSG00000018909	Arrb1	4058.81	3068.98	0.402876	3.38446e-10	Up	arrestin, beta 1 [Source:MGI Symbol;Acc:MGI:99473]
ENSMUSG00000043004	Gng2	1572.86	1191.2	0.402706	3.73843e-09	Up	guanine nucleotide binding protein (G protein), gamma 2 [Source:MGI Symbol;Acc:MGI:102705]
ENSMUSG00000024940	Ltbp3	245.777	186.556	0.401919	0.00172712	Up	latent transforming growth factor beta binding protein 3 [Source:MGI Symbol;Acc:MGI:1101355]
ENSMUSG00000037443	Cep85	2124.93	1609.51	0.399838	1.65102e-15	Up	centrosomal protein 85 [Source:MGI Symbol;Acc:MGI:1917262]
ENSMUSG00000079845	Xlr4a	645.849	490.784	0.399015	2.11612e-07	Up	X-linked lymphocyte-regulated 4A [Source:MGI Symbol;Acc:MGI:3574098]
ENSMUSG00000047547	Cltb	409.542	310.683	0.398789	0.000155774	Up	clathrin, light polypeptide (Lcb) [Source:MGI Symbol;Acc:MGI:1921575]
ENSMUSG00000041954	Tnfrsf18	2859.76	2168.62	0.398659	3.3919e-09	Up	tumor necrosis factor receptor superfamily, member 18 [Source:MGI Symbol;Acc:MGI:894675]
ENSMUSG00000001761	Smo	635.897	481.928	0.398572	3.71802e-07	Up	smoothened, frizzled class receptor [Source:MGI Symbol;Acc:MGI:108075]
ENSMUSG00000019970	Sgk1	987.751	749.48	0.397343	1.94364e-07	Up	serum/glucocorticoid regulated kinase 1 [Source:MGI Symbol;Acc:MGI:1340062]
ENSMUSG00000000594	Gm2a	2993.56	2273.41	0.397341	5.28122e-16	Up	GM2 ganglioside activator protein [Source:MGI Symbol;Acc:MGI:95762]
ENSMUSG00000041831	Sytl3	574.931	437.344	0.397019	3.73356e-07	Up	synaptotagmin-like 3 [Source:MGI Symbol;Acc:MGI:1933367]
ENSMUSG00000030103	Bhlhe40	13136.8	9982.33	0.396257	4.45709e-13	Up	basic helix-loop-helix family, member e40 [Source:MGI Symbol;Acc:MGI:1097714]
ENSMUSG00000016427	Ndufa1	589.37	448.486	0.396091	3.64878e-05	Up	NADH dehydrogenase (ubiquinone) 1 alpha subcomplex, 1 [Source:MGI Symbol;Acc:MGI:1929511]
ENSMUSG00000039208	Metrnl	243.441	185.407	0.395532	0.00194668	Up	meteorin, glial cell differentiation regulator-like [Source:MGI Symbol;Acc:MGI:2384806]
ENSMUSG00000019947	Arid5b	1532.92	1165.01	0.394923	3.72959e-11	Up	AT rich interactive domain 5B (MRF1-like) [Source:MGI Symbol;Acc:MGI:2175912]
ENSMUSG00000038650	Rnh1	2888.76	2197.68	0.394697	9.37066e-13	Up	ribonuclease/angiogenin inhibitor 1 [Source:MGI Symbol;Acc:MGI:1195456]
ENSMUSG00000026509	Capn2	2070.35	1575.71	0.394534	8.39689e-13	Up	calpain 2 [Source:MGI Symbol;Acc:MGI:88264]
ENSMUSG00000004267	Eno2	537.184	408.755	0.394489	2.88878e-06	Up	enolase 2, gamma neuronal [Source:MGI Symbol;Acc:MGI:95394]
ENSMUSG00000035239	Neu3	377.357	286.505	0.394022	0.000263934	Up	neuraminidase 3 [Source:MGI Symbol;Acc:MGI:1355305]
ENSMUSG00000103378	Gm37176	157.325	119.905	0.392246	0.00397628	Up	predicted gene, 37176 [Source:MGI Symbol;Acc:MGI:5610404]
ENSMUSG00000064023	Klk8	562.158	428.875	0.391497	5.499e-06	Up	kallikrein related-peptidase 8 [Source:MGI Symbol;Acc:MGI:1343327]
ENSMUSG00000032192	Gnb5	298.928	228.307	0.391271	0.00150392	Up	guanine nucleotide binding protein (G protein), beta 5 [Source:MGI Symbol;Acc:MGI:101848]
ENSMUSG00000028655	Mfsd2a	426.754	324.886	0.391061	1.84446e-05	Up	major facilitator superfamily domain containing 2A [Source:MGI Symbol;Acc:MGI:1923824]
ENSMUSG00000109274	Gm45133	332.386	254.288	0.390532	0.00818023	Up	predicted gene 45133 [Source:MGI Symbol;Acc:MGI:5753709]
ENSMUSG00000021453	Gadd45g	1676.34	1277.62	0.390416	6.92868e-08	Up	growth arrest and DNA-damage-inducible 45 gamma [Source:MGI Symbol;Acc:MGI:1346325]
ENSMUSG00000073643	Wdfy1	812.421	620.275	0.389916	4.21401e-08	Up	WD repeat and FYVE domain containing 1 [Source:MGI Symbol;Acc:MGI:1916618]
ENSMUSG00000027997	Casp6	923.054	705.778	0.388358	6.34874e-08	Up	caspase 6 [Source:MGI Symbol;Acc:MGI:1312921]
ENSMUSG00000052125	F730043M19Rik	808.354	617.882	0.388278	1.47881e-07	Up	RIKEN cDNA F730043M19 gene [Source:MGI Symbol;Acc:MGI:2443237]
ENSMUSG00000103358	Gm37593	213	162.837	0.387969	0.00546651	Up	predicted gene, 37593 [Source:MGI Symbol;Acc:MGI:5610821]
ENSMUSG00000053835	H2-T24	713.626	545.606	0.387896	3.3682e-08	Up	histocompatibility 2, T region locus 24 [Source:MGI Symbol;Acc:MGI:95958]
ENSMUSG00000026197	Zfand2b	394.415	301.879	0.387119	8.0021e-05	Up	zinc finger, AN1 type domain 2B [Source:MGI Symbol;Acc:MGI:1916068]
ENSMUSG00000007659	Bcl2l1	931.687	711.731	0.386884	4.33004e-08	Up	BCL2-like 1 [Source:MGI Symbol;Acc:MGI:88139]
ENSMUSG00000075033	Nxpe3	5463.32	4179.03	0.386645	4.59478e-25	Up	neurexophilin and PC-esterase domain family, member 3 [Source:MGI Symbol;Acc:MGI:2686598]
ENSMUSG00000025584	Pde8a	604.113	462.329	0.386603	2.15308e-06	Up	phosphodiesterase 8A [Source:MGI Symbol;Acc:MGI:1277116]
ENSMUSG00000029461	Fam168a	1846.6	1411.76	0.38637	7.41655e-13	Up	family with sequence similarity 168, member A [Source:MGI Symbol;Acc:MGI:2442372]
ENSMUSG00000003153	Slc2a3	20084.2	15373	0.385653	0.00048108	Up	solute carrier family 2 (facilitated glucose transporter), member 3 [Source:MGI Symbol;Acc:MGI:95757]
ENSMUSG00000027546	Atp9a	193.336	148.3	0.385536	0.0042525	Up	ATPase, class II, type 9A [Source:MGI Symbol;Acc:MGI:1330826]
ENSMUSG00000023940	Sgo1	187.713	143.837	0.384883	0.00240615	Up	shugoshin 1 [Source:MGI Symbol;Acc:MGI:1919665]
ENSMUSG00000054065	Pkp3	1778.93	1362.72	0.384543	2.97411e-06	Up	plakophilin 3 [Source:MGI Symbol;Acc:MGI:1891830]
ENSMUSG00000045679	Pqlc3	1085.42	833.448	0.383025	4.54655e-08	Up	PQ loop repeat containing [Source:MGI Symbol;Acc:MGI:2444067]
ENSMUSG00000021003	Galc	342.752	263.108	0.382901	0.000204091	Up	galactosylceramidase [Source:MGI Symbol;Acc:MGI:95636]
ENSMUSG00000035673	Sbno2	4924.49	3776.28	0.382667	9.50183e-09	Up	strawberry notch homolog 2 (Drosophila) [Source:MGI Symbol;Acc:MGI:2448490]
ENSMUSG00000027669	Gnb4	442.188	340.166	0.381323	4.27859e-05	Up	guanine nucleotide binding protein (G protein), beta 4 [Source:MGI Symbol;Acc:MGI:104581]
ENSMUSG00000025324	Atp10a	1196.99	919.054	0.381176	9.97195e-09	Up	ATPase, class V, type 10A [Source:MGI Symbol;Acc:MGI:1330809]
ENSMUSG00000020873	Slc35b1	522.719	401.487	0.380469	1.24135e-06	Up	solute carrier family 35, member B1 [Source:MGI Symbol;Acc:MGI:1343133]
ENSMUSG00000028937	Acot7	2018.28	1550.57	0.38045	1.10985e-09	Up	acyl-CoA thioesterase 7 [Source:MGI Symbol;Acc:MGI:1917275]
ENSMUSG00000031530	Dusp4	1004.11	771.918	0.380144	8.69706e-10	Up	dual specificity phosphatase 4 [Source:MGI Symbol;Acc:MGI:2442191]
ENSMUSG00000025006	Sorbs1	183.529	140.859	0.379601	0.00403457	Up	sorbin and SH3 domain containing 1 [Source:MGI Symbol;Acc:MGI:700014]
ENSMUSG00000024597	Slc12a2	420.559	323.371	0.379	1.35563e-05	Up	solute carrier family 12, member 2 [Source:MGI Symbol;Acc:MGI:101924]
ENSMUSG00000030126	Tmcc1	648.64	498.349	0.378638	1.21389e-06	Up	transmembrane and coiled coil domains 1 [Source:MGI Symbol;Acc:MGI:2442368]
ENSMUSG00000017713	Tha1	375.524	288.846	0.377943	0.00143722	Up	threonine aldolase 1 [Source:MGI Symbol;Acc:MGI:1919026]
ENSMUSG00000017466	Timp2	312.151	240.357	0.37705	0.000341605	Up	tissue inhibitor of metalloproteinase 2 [Source:MGI Symbol;Acc:MGI:98753]
ENSMUSG00000090626	Tex9	374.757	289.058	0.377033	9.57278e-05	Up	testis expressed gene 9 [Source:MGI Symbol;Acc:MGI:1201610]
ENSMUSG00000021365	Nedd9	1905.28	1469.58	0.375654	3.43699e-13	Up	neural precursor cell expressed, developmentally down-regulated gene 9 [Source:MGI Symbol;Acc:MGI:97302]
ENSMUSG00000026683	Nuf2	237.017	182.097	0.37532	0.00717624	Up	NUF2, NDC80 kinetochore complex component [Source:MGI Symbol;Acc:MGI:1914227]
ENSMUSG00000026728	Vim	5485.51	4233.89	0.373946	1.12113e-10	Up	vimentin [Source:MGI Symbol;Acc:MGI:98932]
ENSMUSG00000058927	Gm10053	221.246	171.334	0.37149	0.00193333	Up	predicted gene 10053 [Source:MGI Symbol;Acc:MGI:3704493]
ENSMUSG00000002835	Chaf1a	318.822	246.466	0.371482	0.0012192	Up	chromatin assembly factor 1, subunit A (p150) [Source:MGI Symbol;Acc:MGI:1351331]
ENSMUSG00000021716	Srek1ip1	432.017	334.486	0.371282	0.00014469	Up	splicing regulatory glutamine/lysine-rich protein 1interacting protein 1 [Source:MGI Symbol;Acc:MGI:1914538]
ENSMUSG00000043671	Dpy19l3	805.732	623.271	0.371264	4.51104e-08	Up	dpy-19-like 3 (C. elegans) [Source:MGI Symbol;Acc:MGI:2443952]
ENSMUSG00000039361	Picalm	7943.17	6147.52	0.370224	6.10406e-14	Up	phosphatidylinositol binding clathrin assembly protein [Source:MGI Symbol;Acc:MGI:2385902]
ENSMUSG00000041084	Ostc	1086.53	841.076	0.369842	1.3165e-08	Up	oligosaccharyltransferase complex subunit (non-catalytic) [Source:MGI Symbol;Acc:MGI:1913607]
ENSMUSG00000001403	Ube2c	590.325	456.379	0.369441	0.000122164	Up	ubiquitin-conjugating enzyme E2C [Source:MGI Symbol;Acc:MGI:1915862]
ENSMUSG00000036768	Kif15	404.857	312.811	0.369031	0.00342864	Up	kinesin family member 15 [Source:MGI Symbol;Acc:MGI:1098258]
ENSMUSG00000021556	Golm1	354.724	274.449	0.369001	0.000421635	Up	golgi membrane protein 1 [Source:MGI Symbol;Acc:MGI:1917329]
ENSMUSG00000028337	Coro2a	766.888	594.028	0.367462	3.40751e-06	Up	coronin, actin binding protein 2A [Source:MGI Symbol;Acc:MGI:1345966]
ENSMUSG00000035561	Aldh1b1	203.007	157.257	0.367455	0.00716256	Up	aldehyde dehydrogenase 1 family, member B1 [Source:MGI Symbol;Acc:MGI:1919785]
ENSMUSG00000026782	Abi2	766.785	595.072	0.367341	2.03967e-07	Up	abl-interactor 2 [Source:MGI Symbol;Acc:MGI:106913]
ENSMUSG00000033386	Frrs1	351.512	272.778	0.367338	9.02885e-05	Up	ferric-chelate reductase 1 [Source:MGI Symbol;Acc:MGI:108076]
ENSMUSG00000023272	Creld2	500.387	388.47	0.366867	1.33422e-05	Up	cysteine-rich with EGF-like domains 2 [Source:MGI Symbol;Acc:MGI:1923987]
ENSMUSG00000055447	Cd47	7478.73	5800.99	0.366777	5.76507e-26	Up	CD47 antigen (Rh-related antigen, integrin-associated signal transducer) [Source:MGI Symbol;Acc:MGI:96617]
ENSMUSG00000022351	Sqle	781.95	607.062	0.3666	5.31729e-08	Up	squalene epoxidase [Source:MGI Symbol;Acc:MGI:109296]
ENSMUSG00000056602	Fry	159.154	123.553	0.365431	0.00662926	Up	FRY microtubule binding protein [Source:MGI Symbol;Acc:MGI:2443895]
ENSMUSG00000043998	Mgat2	1092.64	849.437	0.364369	8.57812e-10	Up	mannoside acetylglucosaminyltransferase 2 [Source:MGI Symbol;Acc:MGI:2384966]
ENSMUSG00000020077	Srgn	8781.43	6824.85	0.363929	6.15614e-20	Up	serglycin [Source:MGI Symbol;Acc:MGI:97756]
ENSMUSG00000034744	Nagk	217.834	169.158	0.363794	0.00223319	Up	N-acetylglucosamine kinase [Source:MGI Symbol;Acc:MGI:1860418]
ENSMUSG00000002845	Tmem39a	561.167	437.104	0.361746	4.51406e-06	Up	transmembrane protein 39a [Source:MGI Symbol;Acc:MGI:1915096]
ENSMUSG00000032238	Rora	1913.54	1490.26	0.36114	1.20153e-12	Up	RAR-related orphan receptor alpha [Source:MGI Symbol;Acc:MGI:104661]
ENSMUSG00000025555	Farp1	404.366	314.936	0.361045	0.000256079	Up	FERM, RhoGEF (Arhgef) and pleckstrin domain protein 1 (chondrocyte-derived) [Source:MGI Symbol;Acc:MGI:2446173]
ENSMUSG00000085148	Mir22hg	578.553	451.239	0.360659	0.000138823	Up	Mir22 host gene (non-protein coding) [Source:MGI Symbol;Acc:MGI:1914348]
ENSMUSG00000028973	Abcb8	262.705	205.128	0.359787	0.00281398	Up	ATP-binding cassette, sub-family B (MDR/TAP), member 8 [Source:MGI Symbol;Acc:MGI:1351667]
ENSMUSG00000062054	Iah1	346.686	270.228	0.359752	0.000828124	Up	isoamyl acetate-hydrolyzing esterase 1 homolog [Source:MGI Symbol;Acc:MGI:1914982]
ENSMUSG00000038648	Creb3l2	1002.57	781.806	0.35967	1.74921e-07	Up	cAMP responsive element binding protein 3-like 2 [Source:MGI Symbol;Acc:MGI:2442695]
ENSMUSG00000017670	Elmo2	3086.72	2408.27	0.358129	4.67842e-13	Up	engulfment and cell motility 2 [Source:MGI Symbol;Acc:MGI:2153045]
ENSMUSG00000028680	Plk3	625.367	488.706	0.358117	1.27209e-05	Up	polo like kinase 3 [Source:MGI Symbol;Acc:MGI:109604]
ENSMUSG00000001552	Jup	186.62	145.655	0.3575	0.00470329	Up	junction plakoglobin [Source:MGI Symbol;Acc:MGI:96650]
ENSMUSG00000024989	Cep55	349.812	272.45	0.357072	0.00219299	Up	centrosomal protein 55 [Source:MGI Symbol;Acc:MGI:1921357]
ENSMUSG00000018341	Il12rb2	3093.99	2417.01	0.356471	3.105e-11	Up	interleukin 12 receptor, beta 2 [Source:MGI Symbol;Acc:MGI:1270861]
ENSMUSG00000001348	Acp5	2011.99	1570.62	0.356275	1.51498e-09	Up	acid phosphatase 5, tartrate resistant [Source:MGI Symbol;Acc:MGI:87883]
ENSMUSG00000020101	Vsir	5030.28	3929.15	0.356207	1.11714e-10	Up	V-set immunoregulatory receptor [Source:MGI Symbol;Acc:MGI:1921298]
ENSMUSG00000024186	Rgs11	524.396	409.479	0.355451	8.19153e-05	Up	regulator of G-protein signaling 11 [Source:MGI Symbol;Acc:MGI:1354739]
ENSMUSG00000052593	Adam17	1723.36	1347.44	0.355356	4.86216e-12	Up	a disintegrin and metallopeptidase domain 17 [Source:MGI Symbol;Acc:MGI:1096335]
ENSMUSG00000111283	E230034D01Rik	329.949	258.221	0.355351	0.00180727	Up	RIKEN cDNA E230034D01 gene [Source:MGI Symbol;Acc:MGI:2445211]
ENSMUSG00000039959	Hip1	991.878	777.075	0.3548	2.94023e-06	Up	huntingtin interacting protein 1 [Source:MGI Symbol;Acc:MGI:1099804]
ENSMUSG00000029128	Rab28	348.418	273.143	0.354732	0.000912051	Up	RAB28, member RAS oncogene family [Source:MGI Symbol;Acc:MGI:1917285]
ENSMUSG00000029359	Tesc	1031.11	807.46	0.354563	9.01321e-08	Up	tescalcin [Source:MGI Symbol;Acc:MGI:1930803]
ENSMUSG00000023175	Bsg	4126.94	3228.77	0.354027	2.72322e-14	Up	basigin [Source:MGI Symbol;Acc:MGI:88208]
ENSMUSG00000020571	Pdia6	3590.41	2813.29	0.352329	3.62107e-13	Up	protein disulfide isomerase associated 6 [Source:MGI Symbol;Acc:MGI:1919103]
ENSMUSG00000032231	Anxa2	4013.3	3144.03	0.352315	3.8952e-08	Up	annexin A2 [Source:MGI Symbol;Acc:MGI:88246]
ENSMUSG00000019088	Dnase1l1	222.161	174.155	0.35189	0.00436306	Up	deoxyribonuclease 1-like 1 [Source:MGI Symbol;Acc:MGI:109628]
ENSMUSG00000034394	Lif	385.169	301.669	0.351748	0.000235348	Up	leukemia inhibitory factor [Source:MGI Symbol;Acc:MGI:96787]
ENSMUSG00000020330	Hmmr	432.942	339.301	0.351498	0.0021741	Up	hyaluronan mediated motility receptor (RHAMM) [Source:MGI Symbol;Acc:MGI:104667]
ENSMUSG00000053175	Bcl3	2407.98	1887.56	0.351033	7.82713e-13	Up	B cell leukemia/lymphoma 3 [Source:MGI Symbol;Acc:MGI:88140]
ENSMUSG00000027699	Ect2	343.824	268.976	0.350895	0.0020023	Up	ect2 oncogene [Source:MGI Symbol;Acc:MGI:95281]
ENSMUSG00000026483	Fam129a	2890.81	2267.88	0.350726	4.56533e-13	Up	family with sequence similarity 129, member A [Source:MGI Symbol;Acc:MGI:2137237]
ENSMUSG00000023961	Enpp4	280.041	219.338	0.350683	0.00257917	Up	ectonucleotide pyrophosphatase/phosphodiesterase 4 [Source:MGI Symbol;Acc:MGI:2682634]
ENSMUSG00000003541	Ier3	511.894	401.846	0.348585	6.23627e-05	Up	immediate early response 3 [Source:MGI Symbol;Acc:MGI:104814]
ENSMUSG00000023087	Noct	527.403	413.79	0.348543	0.000106149	Up	nocturnin [Source:MGI Symbol;Acc:MGI:109382]
ENSMUSG00000019810	Fuca2	725.78	571.119	0.348314	1.48168e-06	Up	fucosidase, alpha-L- 2, plasma [Source:MGI Symbol;Acc:MGI:1914098]
ENSMUSG00000007891	Ctsd	4804.34	3775.6	0.348263	2.53075e-17	Up	cathepsin D [Source:MGI Symbol;Acc:MGI:88562]
ENSMUSG00000046598	Bdh1	410.999	322.27	0.348069	0.000167309	Up	3-hydroxybutyrate dehydrogenase, type 1 [Source:MGI Symbol;Acc:MGI:1919161]
ENSMUSG00000032202	Rab27a	1883.89	1482.86	0.345808	1.43567e-13	Up	RAB27A, member RAS oncogene family [Source:MGI Symbol;Acc:MGI:1861441]
ENSMUSG00000097471	5830432E09Rik	264.145	207.949	0.345651	0.00577896	Up	RIKEN cDNA 5830432E09 gene [Source:MGI Symbol;Acc:MGI:1915015]
ENSMUSG00000085603	Gm11346	252.417	198.241	0.345524	0.00239829	Up	predicted gene 11346 [Source:MGI Symbol;Acc:MGI:1923274]
ENSMUSG00000015850	Adamtsl4	769.669	605.26	0.345328	8.4222e-05	Up	ADAMTS-like 4 [Source:MGI Symbol;Acc:MGI:2389008]
ENSMUSG00000039114	Nrn1	3708.76	2920.82	0.344781	5.8681e-07	Up	neuritin 1 [Source:MGI Symbol;Acc:MGI:1915654]
ENSMUSG00000050846	Zfp623	194.773	153.719	0.344156	0.00512456	Up	zinc finger protein 623 [Source:MGI Symbol;Acc:MGI:1926084]
ENSMUSG00000104913	Gm6560	326.092	256.631	0.344006	0.00415181	Up	predicted gene 6560 [Source:MGI Symbol;Acc:MGI:3646204]
ENSMUSG00000040212	Emp3	457.275	361.03	0.343837	0.000408936	Up	epithelial membrane protein 3 [Source:MGI Symbol;Acc:MGI:1098729]
ENSMUSG00000021728	Emb	7214.27	5689.31	0.34285	7.22904e-16	Up	embigin [Source:MGI Symbol;Acc:MGI:95321]
ENSMUSG00000059040	Eno1b	619.218	488.018	0.342416	9.54912e-05	Up	enolase 1B, retrotransposed [Source:MGI Symbol;Acc:MGI:3648653]
ENSMUSG00000000628	Hk2	1602.5	1263.98	0.341638	0.000118186	Up	hexokinase 2 [Source:MGI Symbol;Acc:MGI:1315197]
ENSMUSG00000058093	Zfp729b	258.431	203.727	0.341237	0.00168889	Up	zinc finger protein 729b [Source:MGI Symbol;Acc:MGI:2145180]
ENSMUSG00000052949	Rnf157	1468.77	1159.44	0.340083	2.50853e-08	Up	ring finger protein 157 [Source:MGI Symbol;Acc:MGI:2442484]
ENSMUSG00000047415	Gpr68	1533.28	1211.56	0.339743	5.1673e-08	Up	G protein-coupled receptor 68 [Source:MGI Symbol;Acc:MGI:2441763]
ENSMUSG00000047557	Lxn	256.301	202.783	0.339393	0.00377872	Up	latexin [Source:MGI Symbol;Acc:MGI:107633]
ENSMUSG00000027195	Hsd17b12	840.274	665.448	0.338992	1.8626e-05	Up	hydroxysteroid (17-beta) dehydrogenase 12 [Source:MGI Symbol;Acc:MGI:1926967]
ENSMUSG00000027207	Galk2	525.586	415.729	0.33853	2.31086e-05	Up	galactokinase 2 [Source:MGI Symbol;Acc:MGI:1917226]
ENSMUSG00000070639	Lrrc8b	587.412	465.144	0.337766	3.85579e-05	Up	leucine rich repeat containing 8 family, member B [Source:MGI Symbol;Acc:MGI:2141353]
ENSMUSG00000042766	Trim46	387.226	306.002	0.337399	0.000401638	Up	tripartite motif-containing 46 [Source:MGI Symbol;Acc:MGI:2673000]
ENSMUSG00000064138	Fam172a	810.509	642.017	0.337302	4.2234e-06	Up	family with sequence similarity 172, member A [Source:MGI Symbol;Acc:MGI:1915925]
ENSMUSG00000007817	Zmiz1	3881.23	3072	0.337154	1.71275e-11	Up	zinc finger, MIZ-type containing 1 [Source:MGI Symbol;Acc:MGI:3040693]
ENSMUSG00000037172	E330009J07Rik	4258.41	3371.57	0.337006	6.84597e-21	Up	RIKEN cDNA E330009J07 gene [Source:MGI Symbol;Acc:MGI:2444256]
ENSMUSG00000035215	Lsm7	384.953	304.84	0.336483	0.000746608	Up	LSM7 homolog, U6 small nuclear RNA and mRNA degradation associated [Source:MGI Symbol;Acc:MGI:1913344]
ENSMUSG00000072235	Tuba1a	936.359	741.74	0.336422	4.79309e-05	Up	tubulin, alpha 1A [Source:MGI Symbol;Acc:MGI:98869]
ENSMUSG00000048279	Sacs	1416.9	1122.75	0.335715	1.78321e-09	Up	sacsin [Source:MGI Symbol;Acc:MGI:1354724]
ENSMUSG00000033400	Agl	538.449	426.558	0.335662	5.89398e-05	Up	amylo-1,6-glucosidase, 4-alpha-glucanotransferase [Source:MGI Symbol;Acc:MGI:1924809]
ENSMUSG00000002668	Dennd1c	2844.84	2255.43	0.335242	3.28162e-09	Up	DENN/MADD domain containing 1C [Source:MGI Symbol;Acc:MGI:1918035]
ENSMUSG00000020914	Top2a	3522.34	2791.09	0.335217	4.29437e-07	Up	topoisomerase (DNA) II alpha [Source:MGI Symbol;Acc:MGI:98790]
ENSMUSG00000073131	Vma21	460.489	365.727	0.33494	6.05307e-05	Up	VMA21 vacuolar H+-ATPase homolog (S. cerevisiae) [Source:MGI Symbol;Acc:MGI:1914298]
ENSMUSG00000026547	Tagln2	5681.05	4505.15	0.334501	1.03984e-09	Up	transgelin 2 [Source:MGI Symbol;Acc:MGI:1312985]
novel.221	-	710.649	563.535	0.334399	4.37723e-05	Up	-
ENSMUSG00000026663	Atf6	1143.87	907.639	0.333748	6.8019e-07	Up	activating transcription factor 6 [Source:MGI Symbol;Acc:MGI:1926157]
ENSMUSG00000030207	Fam234b	578.587	458.716	0.333198	2.4781e-05	Up	family with sequence similarity 234, member B [Source:MGI Symbol;Acc:MGI:1921775]
ENSMUSG00000029428	Stx2	355.234	282.407	0.332665	0.000402456	Up	syntaxin 2 [Source:MGI Symbol;Acc:MGI:108059]
ENSMUSG00000020462	Cfap36	295.009	234.569	0.331434	0.00564026	Up	cilia and flagella associated protein 36 [Source:MGI Symbol;Acc:MGI:1913994]
ENSMUSG00000031971	Ccsap	299.502	238.259	0.331214	0.00159411	Up	centriole, cilia and spindle associated protein [Source:MGI Symbol;Acc:MGI:1920670]
ENSMUSG00000026879	Gsn	1083.55	860.927	0.330875	1.23351e-06	Up	gelsolin [Source:MGI Symbol;Acc:MGI:95851]
ENSMUSG00000020573	Pik3cg	675.442	536.517	0.330196	1.957e-05	Up	phosphatidylinositol-4,5-bisphosphate 3-kinase catalytic subunit gamma [Source:MGI Symbol;Acc:MGI:1353576]
ENSMUSG00000023072	Cep89	278.311	221.697	0.329983	0.0032446	Up	centrosomal protein 89 [Source:MGI Symbol;Acc:MGI:1919390]
ENSMUSG00000030124	Lag3	4620.09	3677.34	0.329166	2.1238e-08	Up	lymphocyte-activation gene 3 [Source:MGI Symbol;Acc:MGI:106588]
ENSMUSG00000019433	Gipc1	634.637	507.074	0.327095	0.000124846	Up	GIPC PDZ domain containing family, member 1 [Source:MGI Symbol;Acc:MGI:1926252]
ENSMUSG00000019916	P4ha1	3975.22	3169.43	0.326315	1.73641e-06	Up	procollagen-proline, 2-oxoglutarate 4-dioxygenase (proline 4-hydroxylase), alpha 1 polypeptide [Source:MGI Symbol;Acc:MGI:97463]
ENSMUSG00000028645	Slc2a1	3780.02	3015.24	0.326068	0.00789321	Up	solute carrier family 2 (facilitated glucose transporter), member 1 [Source:MGI Symbol;Acc:MGI:95755]
ENSMUSG00000031349	Nsdhl	225.507	180.145	0.325953	0.00664445	Up	NAD(P) dependent steroid dehydrogenase-like [Source:MGI Symbol;Acc:MGI:1099438]
ENSMUSG00000023827	Agpat4	498.688	398.119	0.324642	0.000117823	Up	1-acylglycerol-3-phosphate O-acyltransferase 4 (lysophosphatidic acid acyltransferase, delta) [Source:MGI Symbol;Acc:MGI:1915512]
ENSMUSG00000033819	Ppp1r16a	441.102	352.803	0.324641	0.000163671	Up	protein phosphatase 1, regulatory (inhibitor) subunit 16A [Source:MGI Symbol;Acc:MGI:1920312]
ENSMUSG00000038894	Irs2	985.089	786.949	0.323797	1.15698e-05	Up	insulin receptor substrate 2 [Source:MGI Symbol;Acc:MGI:109334]
ENSMUSG00000006736	Tspan31	848.348	678.859	0.323712	7.74369e-06	Up	tetraspanin 31 [Source:MGI Symbol;Acc:MGI:1914375]
ENSMUSG00000058290	Espl1	469.961	375.067	0.323601	0.00354984	Up	extra spindle pole bodies 1, separase [Source:MGI Symbol;Acc:MGI:2146156]
ENSMUSG00000027002	Nckap1	288.818	231.127	0.323567	0.0016443	Up	NCK-associated protein 1 [Source:MGI Symbol;Acc:MGI:1355333]
ENSMUSG00000042312	S100a13	586.991	469.469	0.323458	1.98807e-05	Up	S100 calcium binding protein A13 [Source:MGI Symbol;Acc:MGI:109581]
ENSMUSG00000075010	AW112010	6087.39	4866.75	0.323247	8.44336e-17	Up	expressed sequence AW112010 [Source:MGI Symbol;Acc:MGI:2147706]
ENSMUSG00000047554	Tmem41b	358.544	286.363	0.323228	0.00099984	Up	transmembrane protein 41B [Source:MGI Symbol;Acc:MGI:1289225]
ENSMUSG00000022205	Sub1	2910.17	2327.84	0.322861	6.72029e-10	Up	SUB1 homolog (S. cerevisiae) [Source:MGI Symbol;Acc:MGI:104811]
ENSMUSG00000050856	Atp5k	448.736	359.183	0.322226	0.00112161	Up	ATP synthase, H+ transporting, mitochondrial F1F0 complex, subunit E [Source:MGI Symbol;Acc:MGI:106636]
ENSMUSG00000035171	1110059E24Rik	335.041	268.38	0.321721	0.00120916	Up	RIKEN cDNA 1110059E24 gene [Source:MGI Symbol;Acc:MGI:1913456]
ENSMUSG00000019943	Atp2b1	3377.79	2702.71	0.321511	7.77497e-13	Up	ATPase, Ca++ transporting, plasma membrane 1 [Source:MGI Symbol;Acc:MGI:104653]
ENSMUSG00000036552	Ermard	310.021	247.713	0.321171	0.00205663	Up	ER membrane associated RNA degradation [Source:MGI Symbol;Acc:MGI:1917317]
ENSMUSG00000010406	Mrpl52	966.859	774.402	0.320918	2.28439e-06	Up	mitochondrial ribosomal protein L52 [Source:MGI Symbol;Acc:MGI:1916086]
ENSMUSG00000097993	Ptprv	449.663	360.082	0.320304	0.000381826	Up	protein tyrosine phosphatase, receptor type, V [Source:MGI Symbol;Acc:MGI:108027]
ENSMUSG00000006398	Cdc20	573.743	459.505	0.318616	0.000322727	Up	cell division cycle 20 [Source:MGI Symbol;Acc:MGI:1859866]
ENSMUSG00000033467	Crlf2	785.205	629.432	0.31778	0.00013976	Up	cytokine receptor-like factor 2 [Source:MGI Symbol;Acc:MGI:1889506]
ENSMUSG00000078695	Cisd3	257.566	206.417	0.31756	0.00329475	Up	CDGSH iron sulfur domain 3 [Source:MGI Symbol;Acc:MGI:101788]
ENSMUSG00000022994	Adcy6	1755.2	1408.35	0.316911	4.25228e-11	Up	adenylate cyclase 6 [Source:MGI Symbol;Acc:MGI:87917]
ENSMUSG00000040811	Eml2	800.575	643.216	0.316353	1.10825e-05	Up	echinoderm microtubule associated protein like 2 [Source:MGI Symbol;Acc:MGI:1919455]
ENSMUSG00000054737	Zfp182	562.89	452.351	0.315839	0.000112005	Up	zinc finger protein 182 [Source:MGI Symbol;Acc:MGI:2442220]
ENSMUSG00000041431	Ccnb1	454.748	364.941	0.315746	0.00195627	Up	cyclin B1 [Source:MGI Symbol;Acc:MGI:88302]
ENSMUSG00000038943	Prc1	571.277	458.787	0.31536	0.000820195	Up	protein regulator of cytokinesis 1 [Source:MGI Symbol;Acc:MGI:1858961]
ENSMUSG00000001467	Cyp51	1233.13	992.593	0.315253	6.73241e-07	Up	cytochrome P450, family 51 [Source:MGI Symbol;Acc:MGI:106040]
ENSMUSG00000026749	Nek6	335.007	269.367	0.315119	0.00348752	Up	NIMA (never in mitosis gene a)-related expressed kinase 6 [Source:MGI Symbol;Acc:MGI:1891638]
ENSMUSG00000049775	Tmsb4x	70062	56328.5	0.314794	3.0336e-10	Up	thymosin, beta 4, X chromosome [Source:MGI Symbol;Acc:MGI:99510]
ENSMUSG00000027160	Ccdc34	228.928	184.038	0.314167	0.00828804	Up	coiled-coil domain containing 34 [Source:MGI Symbol;Acc:MGI:1915451]
ENSMUSG00000037788	Vopp1	1444.55	1162.84	0.314135	4.53292e-08	Up	vesicular, overexpressed in cancer, prosurvival protein 1 [Source:MGI Symbol;Acc:MGI:2141658]
ENSMUSG00000050029	Rap2c	1766.14	1421.39	0.313966	3.74211e-09	Up	RAP2C, member of RAS oncogene family [Source:MGI Symbol;Acc:MGI:1919315]
ENSMUSG00000007207	Stx1a	310.34	249.75	0.313882	0.00172205	Up	syntaxin 1A (brain) [Source:MGI Symbol;Acc:MGI:109355]
ENSMUSG00000021537	Cetn3	373.825	301.114	0.313145	0.000590737	Up	centrin 3 [Source:MGI Symbol;Acc:MGI:1097706]
ENSMUSG00000013846	St3gal1	2384.58	1920.08	0.313125	1.47517e-08	Up	ST3 beta-galactoside alpha-2,3-sialyltransferase 1 [Source:MGI Symbol;Acc:MGI:98304]
ENSMUSG00000039917	Rhbdd2	493.891	397.538	0.312822	0.00481891	Up	rhomboid domain containing 2 [Source:MGI Symbol;Acc:MGI:1915612]
ENSMUSG00000018326	Ywhab	1271.71	1023.34	0.311895	1.48875e-05	Up	tyrosine 3-monooxygenase/tryptophan 5-monooxygenase activation protein, beta polypeptide [Source:MGI Symbol;Acc:MGI:1891917]
ENSMUSG00000071715	Ncf4	881.087	709.524	0.311791	9.04432e-05	Up	neutrophil cytosolic factor 4 [Source:MGI Symbol;Acc:MGI:109186]
ENSMUSG00000059878	Zfp422	571.951	461.324	0.311484	8.81515e-05	Up	zinc finger protein 422 [Source:MGI Symbol;Acc:MGI:1914505]
ENSMUSG00000064370	mt-Cytb	15285.6	12319.3	0.311407	1.20286e-14	Up	mitochondrially encoded cytochrome b [Source:MGI Symbol;Acc:MGI:102501]
ENSMUSG00000053137	Mapk11	675.414	544.374	0.310831	2.68779e-05	Up	mitogen-activated protein kinase 11 [Source:MGI Symbol;Acc:MGI:1338024]
ENSMUSG00000031600	Vps37a	2177.16	1756.72	0.310653	1.44468e-07	Up	vacuolar protein sorting 37A [Source:MGI Symbol;Acc:MGI:1261835]
ENSMUSG00000079427	Mthfsl	228.013	183.949	0.30997	0.00706944	Up	5, 10-methenyltetrahydrofolate synthetase-like [Source:MGI Symbol;Acc:MGI:3780550]
ENSMUSG00000015944	Gatsl2	1136.5	917.057	0.308817	1.60507e-07	Up	GATS protein-like 2 [Source:MGI Symbol;Acc:MGI:1933384]
ENSMUSG00000027544	Nfatc2	2600.83	2099.74	0.308753	1.30518e-10	Up	nuclear factor of activated T cells, cytoplasmic, calcineurin dependent 2 [Source:MGI Symbol;Acc:MGI:102463]
ENSMUSG00000085887	Arhgap27os3	355.268	287.549	0.307887	0.0035414	Up	Rho GTPase activating protein 27, opposite strand 3 [Source:MGI Symbol;Acc:MGI:3650159]
ENSMUSG00000037103	Dcaf15	2590.84	2092.23	0.307673	3.46548e-10	Up	DDB1 and CUL4 associated factor 15 [Source:MGI Symbol;Acc:MGI:2684420]
ENSMUSG00000031362	Xlr4c	298.21	241.272	0.307028	0.00788244	Up	X-linked lymphocyte-regulated 4C [Source:MGI Symbol;Acc:MGI:3574099]
ENSMUSG00000028943	Espn	1841.89	1488.68	0.306856	4.657e-06	Up	espin [Source:MGI Symbol;Acc:MGI:1861630]
ENSMUSG00000022094	Slc39a14	1150.95	930.245	0.306688	1.00263e-07	Up	solute carrier family 39 (zinc transporter), member 14 [Source:MGI Symbol;Acc:MGI:2384851]
ENSMUSG00000024222	Fkbp5	1471.92	1190.12	0.306613	1.2453e-09	Up	FK506 binding protein 5 [Source:MGI Symbol;Acc:MGI:104670]
ENSMUSG00000009090	Ap1b1	2396.81	1938.3	0.306202	3.93857e-09	Up	adaptor protein complex AP-1, beta 1 subunit [Source:MGI Symbol;Acc:MGI:1096368]
ENSMUSG00000046591	Ticrr	273.696	221.253	0.3053	0.00631749	Up	TOPBP1-interacting checkpoint and replication regulator [Source:MGI Symbol;Acc:MGI:1924261]
ENSMUSG00000025731	Mettl26	438.443	355.571	0.30479	0.00132497	Up	methyltransferase like 26 [Source:MGI Symbol;Acc:MGI:1915597]
ENSMUSG00000027469	Tpx2	715.759	578.971	0.304727	0.00180069	Up	TPX2, microtubule-associated [Source:MGI Symbol;Acc:MGI:1919369]
ENSMUSG00000020474	Polm	631.485	510.91	0.304686	0.000500331	Up	polymerase (DNA directed), mu [Source:MGI Symbol;Acc:MGI:1860191]
ENSMUSG00000074212	Dnajb14	439.676	356.288	0.304549	0.000692145	Up	DnaJ heat shock protein family (Hsp40) member B14 [Source:MGI Symbol;Acc:MGI:1917854]
ENSMUSG00000047735	Samd9l	2259.15	1829.31	0.304296	2.9798e-08	Up	sterile alpha motif domain containing 9-like [Source:MGI Symbol;Acc:MGI:1343184]
ENSMUSG00000035105	Egln3	8789.23	7119.51	0.303922	0.00765213	Up	egl-9 family hypoxia-inducible factor 3 [Source:MGI Symbol;Acc:MGI:1932288]
ENSMUSG00000003352	Cacnb3	1011.57	818.309	0.303554	0.000253396	Up	calcium channel, voltage-dependent, beta 3 subunit [Source:MGI Symbol;Acc:MGI:103307]
ENSMUSG00000028152	Tspan5	752.145	609.677	0.303457	1.40049e-05	Up	tetraspanin 5 [Source:MGI Symbol;Acc:MGI:1928096]
ENSMUSG00000034958	Atcay	245.975	199.322	0.303425	0.00620047	Up	ataxia, cerebellar, Cayman type [Source:MGI Symbol;Acc:MGI:2448730]
ENSMUSG00000066613	Zfp932	291.332	236.548	0.303113	0.0040259	Up	zinc finger protein 932 [Source:MGI Symbol;Acc:MGI:1916754]
ENSMUSG00000037725	Ckap2	287.614	232.765	0.30299	0.00680107	Up	cytoskeleton associated protein 2 [Source:MGI Symbol;Acc:MGI:1931797]
ENSMUSG00000024048	Myl12a	4290.87	3479.71	0.30289	2.5481e-07	Up	myosin, light chain 12A, regulatory, non-sarcomeric [Source:MGI Symbol;Acc:MGI:1914518]
ENSMUSG00000028873	Cdca8	450.881	365.583	0.301868	0.00178519	Up	cell division cycle associated 8 [Source:MGI Symbol;Acc:MGI:1196274]
ENSMUSG00000026360	Rgs2	735.315	596.716	0.301616	0.000400911	Up	regulator of G-protein signaling 2 [Source:MGI Symbol;Acc:MGI:1098271]
ENSMUSG00000064043	Trerf1	460.657	374.069	0.301243	0.000769559	Up	transcriptional regulating factor 1 [Source:MGI Symbol;Acc:MGI:2442086]
ENSMUSG00000030824	Nucb1	2531.52	2054.89	0.300688	2.7904e-08	Up	nucleobindin 1 [Source:MGI Symbol;Acc:MGI:97388]
ENSMUSG00000076461	Trbv1	407.829	331.893	0.300601	0.00508923	Up	T cell receptor beta, variable 1 [Source:MGI Symbol;Acc:MGI:98594]
ENSMUSG00000058013	2021-09-11	1807.59	1468.8	0.300465	3.78404e-08	Up	septin 11 [Source:MGI Symbol;Acc:MGI:1277214]
ENSMUSG00000049871	Nlrc3	2226.46	1808.9	0.300041	6.77029e-08	Up	NLR family, CARD domain containing 3 [Source:MGI Symbol;Acc:MGI:2444070]
ENSMUSG00000026864	Hspa5	10988.9	8928.55	0.299707	3.51995e-20	Up	heat shock protein 5 [Source:MGI Symbol;Acc:MGI:95835]
ENSMUSG00000032216	Nedd4	1765.29	1435.4	0.299635	5.88416e-05	Up	neural precursor cell expressed, developmentally down-regulated 4 [Source:MGI Symbol;Acc:MGI:97297]
ENSMUSG00000059248	2021-09-09	9915.46	8060.75	0.29905	4.48797e-10	Up	septin 9 [Source:MGI Symbol;Acc:MGI:1858222]
ENSMUSG00000025494	Sigirr	3288.46	2673.04	0.299039	4.58365e-07	Up	single immunoglobulin and toll-interleukin 1 receptor (TIR) domain [Source:MGI Symbol;Acc:MGI:1344402]
ENSMUSG00000008140	Emc10	934.719	759.925	0.299028	0.000884933	Up	ER membrane protein complex subunit 10 [Source:MGI Symbol;Acc:MGI:1916933]
ENSMUSG00000039981	Zc3h12d	5301.49	4307.97	0.298994	4.53607e-11	Up	zinc finger CCCH type containing 12D [Source:MGI Symbol;Acc:MGI:3045313]
ENSMUSG00000096472	Cdkn2d	1962.66	1595.62	0.298864	5.91004e-07	Up	cyclin-dependent kinase inhibitor 2D (p19, inhibits CDK4) [Source:MGI Symbol;Acc:MGI:105387]
ENSMUSG00000049109	Themis	6541.21	5318.46	0.298759	1.59232e-06	Up	thymocyte selection associated [Source:MGI Symbol;Acc:MGI:2443552]
ENSMUSG00000041460	Cacna2d4	373.343	303.381	0.29832	0.00533451	Up	calcium channel, voltage-dependent, alpha 2/delta subunit 4 [Source:MGI Symbol;Acc:MGI:2442632]
ENSMUSG00000049882	Vcpkmt	690.639	562.74	0.298165	0.00170584	Up	valosin containing protein lysine (K) methyltransferase [Source:MGI Symbol;Acc:MGI:2684917]
ENSMUSG00000020048	Hsp90b1	6486.26	5277.94	0.297611	1.94277e-18	Up	heat shock protein 90, beta (Grp94), member 1 [Source:MGI Symbol;Acc:MGI:98817]
ENSMUSG00000024793	Tnfrsf25	1348.02	1096.92	0.296753	1.17668e-05	Up	tumor necrosis factor receptor superfamily, member 25 [Source:MGI Symbol;Acc:MGI:1934667]
ENSMUSG00000036599	Chst12	836.783	680.547	0.296566	3.79896e-05	Up	carbohydrate sulfotransferase 12 [Source:MGI Symbol;Acc:MGI:1929064]
ENSMUSG00000022797	Tfrc	3889.54	3168.63	0.295677	1.28785e-08	Up	transferrin receptor [Source:MGI Symbol;Acc:MGI:98822]
ENSMUSG00000001444	Tbx21	982.506	801.343	0.294539	2.55181e-06	Up	T-box 21 [Source:MGI Symbol;Acc:MGI:1888984]
ENSMUSG00000032322	Pstpip1	3122.85	2546.94	0.294398	3.22517e-08	Up	proline-serine-threonine phosphatase-interacting protein 1 [Source:MGI Symbol;Acc:MGI:1321396]
ENSMUSG00000031328	Flna	9189.93	7494.53	0.294064	1.60205e-17	Up	filamin, alpha [Source:MGI Symbol;Acc:MGI:95556]
ENSMUSG00000028312	Smc2	1009.21	822.677	0.293808	0.000478019	Up	structural maintenance of chromosomes 2 [Source:MGI Symbol;Acc:MGI:106067]
ENSMUSG00000097439	Gm16754	379.668	309.421	0.293656	0.00652757	Up	predicted gene, 16754 [Source:MGI Symbol;Acc:MGI:4439678]
ENSMUSG00000026675	Hsd17b7	328.991	269.324	0.293626	0.00673981	Up	hydroxysteroid (17-beta) dehydrogenase 7 [Source:MGI Symbol;Acc:MGI:1330808]
ENSMUSG00000057363	Uxs1	471.557	384.96	0.293401	0.00116278	Up	UDP-glucuronate decarboxylase 1 [Source:MGI Symbol;Acc:MGI:1915133]
ENSMUSG00000024353	Mzb1	1519.91	1240.16	0.293124	0.000237808	Up	marginal zone B and B1 cell-specific protein 1 [Source:MGI Symbol;Acc:MGI:1917066]
ENSMUSG00000025531	Chm	1247.98	1020.26	0.292572	4.46605e-05	Up	choroidermia (RAB escort protein 1) [Source:MGI Symbol;Acc:MGI:892979]
ENSMUSG00000019726	Lyst	5870.98	4797.79	0.29123	4.33057e-12	Up	lysosomal trafficking regulator [Source:MGI Symbol;Acc:MGI:107448]
ENSMUSG00000031787	Katnb1	331.684	271.214	0.290993	0.00662784	Up	katanin p80 (WD40-containing) subunit B 1 [Source:MGI Symbol;Acc:MGI:1921437]
ENSMUSG00000023456	Tpi1	8691.62	7104.38	0.290801	0.00586926	Up	triosephosphate isomerase 1 [Source:MGI Symbol;Acc:MGI:98797]
ENSMUSG00000053113	Socs3	8414.9	6880.3	0.290272	1.78557e-06	Up	suppressor of cytokine signaling 3 [Source:MGI Symbol;Acc:MGI:1201791]
ENSMUSG00000018171	Vmp1	2029.3	1661.49	0.288983	2.10357e-09	Up	vacuole membrane protein 1 [Source:MGI Symbol;Acc:MGI:1923159]
ENSMUSG00000029033	Acap3	643.117	527.11	0.288674	0.000110262	Up	ArfGAP with coiled-coil, ankyrin repeat and PH domains 3 [Source:MGI Symbol;Acc:MGI:2153589]
ENSMUSG00000034574	Daam1	322.897	264.415	0.287891	0.00539884	Up	dishevelled associated activator of morphogenesis 1 [Source:MGI Symbol;Acc:MGI:1914596]
ENSMUSG00000025352	Gdf11	313.197	256.91	0.287231	0.00379748	Up	growth differentiation factor 11 [Source:MGI Symbol;Acc:MGI:1338027]
ENSMUSG00000001473	Tubb6	1350.86	1107	0.28712	0.000926048	Up	tubulin, beta 6 class V [Source:MGI Symbol;Acc:MGI:1915201]
ENSMUSG00000059325	Hopx	1171.69	960.564	0.286964	3.33297e-05	Up	HOP homeobox [Source:MGI Symbol;Acc:MGI:1916782]
ENSMUSG00000031389	Arhgap4	3973.58	3257.61	0.286661	2.38522e-11	Up	Rho GTPase activating protein 4 [Source:MGI Symbol;Acc:MGI:2159577]
ENSMUSG00000033880	Lgals3bp	966.725	792.34	0.286349	8.05494e-05	Up	lectin, galactoside-binding, soluble, 3 binding protein [Source:MGI Symbol;Acc:MGI:99554]
ENSMUSG00000009687	Fxyd5	10799.6	8860	0.285878	2.26226e-13	Up	FXYD domain-containing ion transport regulator 5 [Source:MGI Symbol;Acc:MGI:1201785]
ENSMUSG00000028480	Glipr2	3016.62	2475.9	0.2858	1.96489e-09	Up	GLI pathogenesis-related 2 [Source:MGI Symbol;Acc:MGI:1917770]
ENSMUSG00000003721	Insig2	621.411	508.998	0.285733	0.000150011	Up	insulin induced gene 2 [Source:MGI Symbol;Acc:MGI:1920249]
ENSMUSG00000000290	Itgb2	14267.7	11706.2	0.285689	1.68974e-12	Up	integrin beta 2 [Source:MGI Symbol;Acc:MGI:96611]
ENSMUSG00000030647	Ndufc2	503.908	413.444	0.285178	0.000441221	Up	NADH dehydrogenase (ubiquinone) 1, subcomplex unknown, 2 [Source:MGI Symbol;Acc:MGI:1344370]
ENSMUSG00000030792	Dkkl1	310.043	254.765	0.285122	0.00407112	Up	dickkopf-like 1 [Source:MGI Symbol;Acc:MGI:1354963]
ENSMUSG00000002233	Rhoc	396.902	326.559	0.284713	0.00334562	Up	ras homolog family member C [Source:MGI Symbol;Acc:MGI:106028]
ENSMUSG00000037012	Hk1	4550.08	3734.19	0.284623	4.30929e-06	Up	hexokinase 1 [Source:MGI Symbol;Acc:MGI:96103]
ENSMUSG00000033906	Zdhhc15	551.01	452.848	0.284443	0.000212324	Up	zinc finger, DHHC domain containing 15 [Source:MGI Symbol;Acc:MGI:1915336]
ENSMUSG00000028613	Lrp8	631.829	519.373	0.284359	8.12831e-05	Up	low density lipoprotein receptor-related protein 8, apolipoprotein e receptor [Source:MGI Symbol;Acc:MGI:1340044]
ENSMUSG00000021886	Gpr65	521.101	428.227	0.284125	0.00224278	Up	G-protein coupled receptor 65 [Source:MGI Symbol;Acc:MGI:108031]
ENSMUSG00000066880	Zfp617	391.496	322.17	0.283843	0.00272997	Up	zinc finger protein 617 [Source:MGI Symbol;Acc:MGI:2684459]
ENSMUSG00000036002	Fam214b	740.439	607.918	0.283442	2.51278e-05	Up	family with sequence similarity 214, member B [Source:MGI Symbol;Acc:MGI:2441854]
ENSMUSG00000090100	Ttbk2	401.526	330.786	0.283344	0.00573737	Up	tau tubulin kinase 2 [Source:MGI Symbol;Acc:MGI:2155779]
ENSMUSG00000024525	Impa2	2224.37	1827.43	0.283081	0.000246885	Up	inositol (myo)-1(or 4)-monophosphatase 2 [Source:MGI Symbol;Acc:MGI:2149728]
ENSMUSG00000020163	Uqcr11	511.582	421.143	0.282343	0.00125635	Up	ubiquinol-cytochrome c reductase, complex III subunit XI [Source:MGI Symbol;Acc:MGI:1913844]
ENSMUSG00000027597	Ahcy	1634.67	1344.44	0.28178	8.9704e-07	Up	S-adenosylhomocysteine hydrolase [Source:MGI Symbol;Acc:MGI:87968]
ENSMUSG00000021356	Irf4	3951.63	3251.31	0.28152	8.53515e-09	Up	interferon regulatory factor 4 [Source:MGI Symbol;Acc:MGI:1096873]
ENSMUSG00000048087	Gm4737	321.432	264.448	0.281325	0.00331571	Up	predicted gene 4737 [Source:MGI Symbol;Acc:MGI:3643647]
ENSMUSG00000056737	Capg	3528.35	2905.73	0.280822	2.46104e-08	Up	capping protein (actin filament), gelsolin-like [Source:MGI Symbol;Acc:MGI:1098259]
ENSMUSG00000031232	Magt1	746.207	614.897	0.280445	0.000170817	Up	magnesium transporter 1 [Source:MGI Symbol;Acc:MGI:1914325]
ENSMUSG00000069769	Msi2	2683.27	2209.95	0.280421	4.23791e-08	Up	musashi RNA-binding protein 2 [Source:MGI Symbol;Acc:MGI:1923876]
ENSMUSG00000093930	Hmgcs1	1359.83	1120.75	0.28022	7.29172e-06	Up	3-hydroxy-3-methylglutaryl-Coenzyme A synthase 1 [Source:MGI Symbol;Acc:MGI:107592]
ENSMUSG00000056749	Nfil3	1119.86	922.873	0.279402	0.000140475	Up	nuclear factor, interleukin 3, regulated [Source:MGI Symbol;Acc:MGI:109495]
ENSMUSG00000018008	Cyth4	3440.94	2836.11	0.279307	5.87061e-09	Up	cytohesin 4 [Source:MGI Symbol;Acc:MGI:2441702]
ENSMUSG00000000682	Cd52	10041.6	8277.09	0.279013	1.8692e-09	Up	CD52 antigen [Source:MGI Symbol;Acc:MGI:1346088]
ENSMUSG00000054091	1810037I17Rik	982.991	810.793	0.278755	9.67118e-05	Up	RIKEN cDNA 1810037I17 gene [Source:MGI Symbol;Acc:MGI:1914954]
ENSMUSG00000024795	Kif20b	465.214	383.055	0.278683	0.0053029	Up	kinesin family member 20B [Source:MGI Symbol;Acc:MGI:2444576]
ENSMUSG00000032254	Kif23	451.169	371.546	0.278587	0.00770005	Up	kinesin family member 23 [Source:MGI Symbol;Acc:MGI:1919069]
ENSMUSG00000030802	Bckdk	496.881	408.778	0.278269	0.00131045	Up	branched chain ketoacid dehydrogenase kinase [Source:MGI Symbol;Acc:MGI:1276121]
ENSMUSG00000024424	Ttc39c	580.41	478.952	0.278067	0.000611866	Up	tetratricopeptide repeat domain 39C [Source:MGI Symbol;Acc:MGI:1919997]
ENSMUSG00000045671	Spred2	864.538	713.851	0.27734	0.000182378	Up	sprouty-related, EVH1 domain containing 2 [Source:MGI Symbol;Acc:MGI:2150019]
ENSMUSG00000082319	Gm8822	388.957	321.633	0.27721	0.00287928	Up	predicted gene 8822 [Source:MGI Symbol;Acc:MGI:3648640]
ENSMUSG00000019055	Plod1	293.057	241.785	0.277038	0.00685787	Up	procollagen-lysine, 2-oxoglutarate 5-dioxygenase 1 [Source:MGI Symbol;Acc:MGI:99907]
ENSMUSG00000031604	Msmo1	1097.82	907.347	0.276801	0.000849899	Up	methylsterol monoxygenase 1 [Source:MGI Symbol;Acc:MGI:1913484]
ENSMUSG00000053012	Krcc1	677.956	560.581	0.276621	0.000447002	Up	lysine-rich coiled-coil 1 [Source:MGI Symbol;Acc:MGI:1889377]
ENSMUSG00000032020	Ubash3b	1006.55	831.007	0.276614	8.53778e-05	Up	ubiquitin associated and SH3 domain containing, B [Source:MGI Symbol;Acc:MGI:1920078]
ENSMUSG00000035227	Spcs2	2231.49	1843.76	0.27647	2.86219e-06	Up	signal peptidase complex subunit 2 homolog (S. cerevisiae) [Source:MGI Symbol;Acc:MGI:1913874]
ENSMUSG00000023048	Prr13	2183.58	1804.77	0.276106	4.98915e-09	Up	proline rich 13 [Source:MGI Symbol;Acc:MGI:1913401]
ENSMUSG00000023927	Satb1	21579.3	17839.9	0.274577	2.95571e-17	Up	special AT-rich sequence binding protein 1 [Source:MGI Symbol;Acc:MGI:105084]
ENSMUSG00000052142	Rasal3	9214.49	7621.05	0.273834	1.05261e-10	Up	RAS protein activator like 3 [Source:MGI Symbol;Acc:MGI:2444128]
ENSMUSG00000079018	Ly6c1	5375.25	4445.96	0.273565	1.72196e-09	Up	lymphocyte antigen 6 complex, locus C1 [Source:MGI Symbol;Acc:MGI:96882]
ENSMUSG00000056629	Fkbp2	321.713	266.288	0.273494	0.00638043	Up	FK506 binding protein 2 [Source:MGI Symbol;Acc:MGI:95542]
ENSMUSG00000016477	E2f3	420.901	348.552	0.273082	0.00210366	Up	E2F transcription factor 3 [Source:MGI Symbol;Acc:MGI:1096340]
ENSMUSG00000052539	Magi3	332.275	275.477	0.272097	0.00783278	Up	membrane associated guanylate kinase, WW and PDZ domain containing 3 [Source:MGI Symbol;Acc:MGI:1923484]
ENSMUSG00000031304	Il2rg	6755.63	5598.13	0.271471	5.15151e-11	Up	interleukin 2 receptor, gamma chain [Source:MGI Symbol;Acc:MGI:96551]
ENSMUSG00000021703	Serinc5	1428.23	1183.5	0.271458	9.50118e-08	Up	serine incorporator 5 [Source:MGI Symbol;Acc:MGI:2444223]
ENSMUSG00000031659	Adcy7	5862.38	4857.58	0.271194	5.92777e-10	Up	adenylate cyclase 7 [Source:MGI Symbol;Acc:MGI:102891]
ENSMUSG00000041920	Slc16a6	948.565	787.337	0.270747	9.66029e-06	Up	solute carrier family 16 (monocarboxylic acid transporters), member 6 [Source:MGI Symbol;Acc:MGI:2144585]
ENSMUSG00000025809	Itgb1	2594.14	2153.19	0.269758	3.05102e-08	Up	integrin beta 1 (fibronectin receptor beta) [Source:MGI Symbol;Acc:MGI:96610]
ENSMUSG00000029467	Atp2a2	3735.27	3100.04	0.269541	6.32705e-10	Up	ATPase, Ca++ transporting, cardiac muscle, slow twitch 2 [Source:MGI Symbol;Acc:MGI:88110]
ENSMUSG00000021094	Dhrs7	420.009	349.062	0.269465	0.00281573	Up	dehydrogenase/reductase (SDR family) member 7 [Source:MGI Symbol;Acc:MGI:1913625]
ENSMUSG00000002881	Nab1	1576.07	1308.78	0.269119	6.24966e-07	Up	Ngfi-A binding protein 1 [Source:MGI Symbol;Acc:MGI:107564]
ENSMUSG00000037072	Selenof	1473.96	1223.81	0.268799	3.45827e-06	Up	selenoprotein F [Source:MGI Symbol;Acc:MGI:1927947]
ENSMUSG00000021928	Ebpl	304.64	253.119	0.267219	0.00732418	Up	emopamil binding protein-like [Source:MGI Symbol;Acc:MGI:1915427]
ENSMUSG00000021998	Lcp1	23169.7	19254.2	0.267158	8.3652e-18	Up	lymphocyte cytosolic protein 1 [Source:MGI Symbol;Acc:MGI:104808]
ENSMUSG00000001663	Gstt1	543.784	451.601	0.26711	0.00121656	Up	glutathione S-transferase, theta 1 [Source:MGI Symbol;Acc:MGI:107379]
ENSMUSG00000030539	Sema4b	691.352	574.753	0.266898	0.000218502	Up	sema domain, immunoglobulin domain (Ig), transmembrane domain (TM) and short cytoplasmic domain, (semaphorin) 4B [Source:MGI Symbol;Acc:MGI:107559]
ENSMUSG00000037820	Tgm2	1456.89	1212.14	0.266236	0.000181006	Up	transglutaminase 2, C polypeptide [Source:MGI Symbol;Acc:MGI:98731]
ENSMUSG00000034640	Tiparp	1157.95	962.396	0.265927	0.000150754	Up	TCDD-inducible poly(ADP-ribose) polymerase [Source:MGI Symbol;Acc:MGI:2159210]
ENSMUSG00000090000	Ier3ip1	443.856	369.26	0.265658	0.00361833	Up	immediate early response 3 interacting protein 1 [Source:MGI Symbol;Acc:MGI:1913441]
ENSMUSG00000031749	St3gal2	532.703	444.217	0.264571	0.00206622	Up	ST3 beta-galactoside alpha-2,3-sialyltransferase 2 [Source:MGI Symbol;Acc:MGI:99427]
ENSMUSG00000021767	Kat6b	874.413	727.562	0.264392	0.000144466	Up	K(lysine) acetyltransferase 6B [Source:MGI Symbol;Acc:MGI:1858746]
ENSMUSG00000027712	Anxa5	1332.13	1110.27	0.264075	4.53772e-06	Up	annexin A5 [Source:MGI Symbol;Acc:MGI:106008]
ENSMUSG00000029075	Tnfrsf4	3343.28	2784.06	0.263783	7.61027e-06	Up	tumor necrosis factor receptor superfamily, member 4 [Source:MGI Symbol;Acc:MGI:104512]
ENSMUSG00000052837	Junb	16907.2	14085.2	0.263448	0.00401403	Up	jun B proto-oncogene [Source:MGI Symbol;Acc:MGI:96647]
ENSMUSG00000039952	Dag1	728.851	606.303	0.263316	0.000227687	Up	dystroglycan 1 [Source:MGI Symbol;Acc:MGI:101864]
ENSMUSG00000018362	Kpna2	1148.48	956.762	0.263005	5.75841e-06	Up	karyopherin (importin) alpha 2 [Source:MGI Symbol;Acc:MGI:103561]
ENSMUSG00000096210	H1f0	969.722	809.692	0.262218	0.00259499	Up	H1 histone family, member 0 [Source:MGI Symbol;Acc:MGI:95893]
ENSMUSG00000040675	Mthfd1l	1368.53	1139.78	0.262121	9.64501e-05	Up	methylenetetrahydrofolate dehydrogenase (NADP+ dependent) 1-like [Source:MGI Symbol;Acc:MGI:1924836]
ENSMUSG00000110206	Flt3l	539.549	449.806	0.26206	0.00100258	Up	FMS-like tyrosine kinase 3 ligand [Source:MGI Symbol;Acc:MGI:95560]
ENSMUSG00000038280	Ostm1	976.63	815.097	0.261697	2.4519e-05	Up	osteopetrosis associated transmembrane protein 1 [Source:MGI Symbol;Acc:MGI:2655574]
ENSMUSG00000025558	Dock9	2553.8	2129.61	0.26168	8.90122e-07	Up	dedicator of cytokinesis 9 [Source:MGI Symbol;Acc:MGI:106321]
ENSMUSG00000034761	Map4k5	388.111	323.391	0.261381	0.00406437	Up	mitogen-activated protein kinase kinase kinase kinase 5 [Source:MGI Symbol;Acc:MGI:1925503]
ENSMUSG00000034906	Ncaph	594.636	495.239	0.261378	0.00563661	Up	non-SMC condensin I complex, subunit H [Source:MGI Symbol;Acc:MGI:2444777]
ENSMUSG00000019986	Ahi1	473.748	395.377	0.261053	0.00130322	Up	Abelson helper integration site 1 [Source:MGI Symbol;Acc:MGI:87971]
ENSMUSG00000026305	Lrrfip1	4762.21	3975.15	0.260964	4.6464e-13	Up	leucine rich repeat (in FLII) interacting protein 1 [Source:MGI Symbol;Acc:MGI:1342770]
ENSMUSG00000027331	Knstrn	441.519	368.399	0.260813	0.00586309	Up	kinetochore-localized astrin/SPAG5 binding [Source:MGI Symbol;Acc:MGI:1289298]
ENSMUSG00000043061	Tmem18	609.494	508.169	0.260388	0.00160688	Up	transmembrane protein 18 [Source:MGI Symbol;Acc:MGI:2387176]
ENSMUSG00000023015	Racgap1	887.236	739.971	0.260316	0.000954199	Up	Rac GTPase-activating protein 1 [Source:MGI Symbol;Acc:MGI:1349423]
ENSMUSG00000033306	Lpp	487.685	406.751	0.259955	0.00569235	Up	LIM domain containing preferred translocation partner in lipoma [Source:MGI Symbol;Acc:MGI:2441849]
ENSMUSG00000027746	Ufm1	686.982	574.188	0.259844	0.000420802	Up	ubiquitin-fold modifier 1 [Source:MGI Symbol;Acc:MGI:1915140]
ENSMUSG00000028243	Ubxn2b	430.266	359.983	0.259778	0.00283318	Up	UBX domain protein 2B [Source:MGI Symbol;Acc:MGI:1915303]
ENSMUSG00000029066	Mrpl20	403.832	337.604	0.259502	0.00283782	Up	mitochondrial ribosomal protein L20 [Source:MGI Symbol;Acc:MGI:2137221]
ENSMUSG00000030231	Plekha5	1111.92	929.681	0.259376	2.45509e-05	Up	pleckstrin homology domain containing, family A member 5 [Source:MGI Symbol;Acc:MGI:1923802]
ENSMUSG00000060131	Atp8b4	566.569	473.877	0.25891	0.00364123	Up	ATPase, class I, type 8B, member 4 [Source:MGI Symbol;Acc:MGI:1859664]
ENSMUSG00000020766	Galk1	1021.78	854.345	0.258771	0.000300058	Up	galactokinase 1 [Source:MGI Symbol;Acc:MGI:95730]
ENSMUSG00000032053	Pou2af1	2002.27	1673.3	0.258636	0.000141837	Up	POU domain, class 2, associating factor 1 [Source:MGI Symbol;Acc:MGI:105086]
ENSMUSG00000027087	Itgav	2756.21	2307.52	0.257188	1.73478e-06	Up	integrin alpha V [Source:MGI Symbol;Acc:MGI:96608]
ENSMUSG00000052917	Senp7	1608.08	1345.83	0.256387	7.80874e-06	Up	SUMO1/sentrin specific peptidase 7 [Source:MGI Symbol;Acc:MGI:1913565]
ENSMUSG00000032431	Crtap	375.711	314.343	0.256327	0.00387199	Up	cartilage associated protein [Source:MGI Symbol;Acc:MGI:1891221]
ENSMUSG00000032479	Map4	2947.19	2467.67	0.255934	5.72228e-08	Up	microtubule-associated protein 4 [Source:MGI Symbol;Acc:MGI:97178]
ENSMUSG00000041219	Arhgap11a	1024.71	858.413	0.255895	1.8622e-05	Up	Rho GTPase activating protein 11A [Source:MGI Symbol;Acc:MGI:2444300]
ENSMUSG00000022952	Runx1	1866.03	1562.48	0.255681	1.94857e-07	Up	runt related transcription factor 1 [Source:MGI Symbol;Acc:MGI:99852]
ENSMUSG00000030745	Il21r	6343.08	5312.45	0.255666	7.48325e-07	Up	interleukin 21 receptor [Source:MGI Symbol;Acc:MGI:1890475]
ENSMUSG00000009013	Dynll1	957.982	803.616	0.255569	0.000794221	Up	dynein light chain LC8-type 1 [Source:MGI Symbol;Acc:MGI:1861457]
ENSMUSG00000038291	Snx25	914.778	766.819	0.25521	0.000292206	Up	sorting nexin 25 [Source:MGI Symbol;Acc:MGI:2142610]
ENSMUSG00000009406	Elk1	377.956	316.722	0.254977	0.00393216	Up	ELK1, member of ETS oncogene family [Source:MGI Symbol;Acc:MGI:101833]
ENSMUSG00000019866	Crybg1	2724.79	2285.42	0.254239	2.02744e-08	Up	crystallin beta-gamma domain containing 1 [Source:MGI Symbol;Acc:MGI:109544]
ENSMUSG00000051427	Ccdc157	368.319	309.018	0.252911	0.00561771	Up	coiled-coil domain containing 157 [Source:MGI Symbol;Acc:MGI:3041210]
ENSMUSG00000059195	Gm12715	558.171	469.275	0.252888	0.00408408	Up	predicted gene 12715 [Source:MGI Symbol;Acc:MGI:3650759]
ENSMUSG00000090841	Myl6	6608.49	5547.48	0.252869	2.52069e-07	Up	myosin, light polypeptide 6, alkali, smooth muscle and non-muscle [Source:MGI Symbol;Acc:MGI:109318]
ENSMUSG00000025823	Pdia4	2129.2	1788.28	0.252229	3.46054e-07	Up	protein disulfide isomerase associated 4 [Source:MGI Symbol;Acc:MGI:104864]
ENSMUSG00000058388	Phtf1	841.633	706.122	0.251927	0.000509851	Up	putative homeodomain transcription factor 1 [Source:MGI Symbol;Acc:MGI:1332671]
ENSMUSG00000017781	Pitpna	3960.86	3328.39	0.251779	2.73169e-09	Up	phosphatidylinositol transfer protein, alpha [Source:MGI Symbol;Acc:MGI:99887]
ENSMUSG00000034165	Ccnd3	3650.9	3065.33	0.251752	3.75151e-10	Up	cyclin D3 [Source:MGI Symbol;Acc:MGI:88315]
ENSMUSG00000001281	Itgb7	6571.93	5518.14	0.251687	1.3148e-09	Up	integrin beta 7 [Source:MGI Symbol;Acc:MGI:96616]
ENSMUSG00000058126	Tpm3-rs7	1064.28	895.026	0.251572	0.000367937	Up	tropomyosin 3, related sequence 7 [Source:MGI Symbol;Acc:MGI:99705]
ENSMUSG00000093661	Eif4e3	997.455	838.182	0.251551	3.9688e-05	Up	eukaryotic translation initiation factor 4E member 3 [Source:MGI Symbol;Acc:MGI:1914142]
ENSMUSG00000028899	Taf12	537.271	451.988	0.251301	0.00198253	Up	TATA-box binding protein associated factor 12 [Source:MGI Symbol;Acc:MGI:1913714]
ENSMUSG00000020484	Xbp1	3021.75	2539.86	0.250516	3.5965e-07	Up	X-box binding protein 1 [Source:MGI Symbol;Acc:MGI:98970]
ENSMUSG00000045165	AI467606	1330.39	1119.11	0.24969	1.49419e-05	Up	expressed sequence AI467606 [Source:MGI Symbol;Acc:MGI:2141979]
ENSMUSG00000038412	Higd1a	1112.63	936.074	0.249589	0.000512807	Up	HIG1 domain family, member 1A [Source:MGI Symbol;Acc:MGI:1930666]
ENSMUSG00000024104	Washc2	1438.85	1209.94	0.249494	3.9345e-06	Up	WASH complex subunit 2` [Source:MGI Symbol;Acc:MGI:106463]
ENSMUSG00000013822	Elof1	458.957	386.338	0.24937	0.00764259	Up	ELF1 homolog, elongation factor 1 [Source:MGI Symbol;Acc:MGI:1913376]
ENSMUSG00000004317	Clcn5	485.061	408.02	0.24916	0.00135841	Up	chloride channel, voltage-sensitive 5 [Source:MGI Symbol;Acc:MGI:99486]
ENSMUSG00000029580	Actb	41871.1	35257.2	0.248144	6.88959e-11	Up	actin, beta [Source:MGI Symbol;Acc:MGI:87904]
ENSMUSG00000027940	Tpm3	9893.88	8332.25	0.248131	1.97568e-14	Up	tropomyosin 3, gamma [Source:MGI Symbol;Acc:MGI:1890149]
ENSMUSG00000031166	Wdr13	1240.39	1044.67	0.247932	1.21402e-05	Up	WD repeat domain 13 [Source:MGI Symbol;Acc:MGI:1914661]
ENSMUSG00000006360	Crip1	1306.5	1102.45	0.246133	9.26276e-06	Up	cysteine-rich protein 1 (intestinal) [Source:MGI Symbol;Acc:MGI:88501]
ENSMUSG00000035245	Eogt	422.392	356.682	0.245854	0.00513574	Up	EGF domain-specific O-linked N-acetylglucosamine (GlcNAc) transferase [Source:MGI Symbol;Acc:MGI:2141669]
ENSMUSG00000009073	Nf2	2084.86	1759.04	0.245179	2.41623e-06	Up	neurofibromin 2 [Source:MGI Symbol;Acc:MGI:97307]
ENSMUSG00000031880	Rrad	585.189	493.066	0.244936	0.00229656	Up	Ras-related associated with diabetes [Source:MGI Symbol;Acc:MGI:1930943]
ENSMUSG00000058258	Idi1	370.207	312.723	0.244819	0.0080171	Up	isopentenyl-diphosphate delta isomerase [Source:MGI Symbol;Acc:MGI:2442264]
ENSMUSG00000003814	Calr	11366.6	9594.32	0.244763	6.27435e-12	Up	calreticulin [Source:MGI Symbol;Acc:MGI:88252]
ENSMUSG00000064262	Gimap8	7127.36	6017.78	0.244582	1.90955e-07	Up	GTPase, IMAP family member 8 [Source:MGI Symbol;Acc:MGI:2685303]
ENSMUSG00000032392	Parp16	564.605	476.613	0.244531	0.00286291	Up	poly (ADP-ribose) polymerase family, member 16 [Source:MGI Symbol;Acc:MGI:2446133]
ENSMUSG00000039304	Tnfsf10	589.853	498.268	0.243659	0.00341553	Up	tumor necrosis factor (ligand) superfamily, member 10 [Source:MGI Symbol;Acc:MGI:107414]
ENSMUSG00000042345	Ubash3a	1664.48	1406.42	0.243656	1.87528e-05	Up	ubiquitin associated and SH3 domain containing, A [Source:MGI Symbol;Acc:MGI:1926074]
ENSMUSG00000021384	Susd3	1665.73	1407.11	0.243138	1.09703e-05	Up	sushi domain containing 3 [Source:MGI Symbol;Acc:MGI:1913579]
ENSMUSG00000031633	Slc25a4	1444.22	1222.04	0.242618	7.95093e-05	Up	solute carrier family 25 (mitochondrial carrier, adenine nucleotide translocator), member 4 [Source:MGI Symbol;Acc:MGI:1353495]
ENSMUSG00000032776	Mctp2	1375.01	1163.92	0.24198	5.65135e-05	Up	multiple C2 domains, transmembrane 2 [Source:MGI Symbol;Acc:MGI:2685335]
ENSMUSG00000033220	Rac2	19246	16275.8	0.241878	5.91592e-09	Up	RAS-related C3 botulinum substrate 2 [Source:MGI Symbol;Acc:MGI:97846]
ENSMUSG00000022018	Rgcc	768.355	649.652	0.241632	0.00758343	Up	regulator of cell cycle [Source:MGI Symbol;Acc:MGI:1913464]
ENSMUSG00000036398	Ppp1r11	959.146	811.949	0.241354	0.000213354	Up	protein phosphatase 1, regulatory (inhibitor) subunit 11 [Source:MGI Symbol;Acc:MGI:1923747]
ENSMUSG00000020715	Ern1	1148.19	971.101	0.241315	5.02825e-05	Up	endoplasmic reticulum (ER) to nucleus signalling 1 [Source:MGI Symbol;Acc:MGI:1930134]
ENSMUSG00000019849	Prep	809.008	684.686	0.24101	0.000496881	Up	prolyl endopeptidase [Source:MGI Symbol;Acc:MGI:1270863]
ENSMUSG00000029175	Slc35f6	485.821	410.418	0.24095	0.00386353	Up	solute carrier family 35, member F6 [Source:MGI Symbol;Acc:MGI:1922169]
ENSMUSG00000026821	Ralgds	1042.4	882.594	0.240916	0.000290605	Up	ral guanine nucleotide dissociation stimulator [Source:MGI Symbol;Acc:MGI:107485]
ENSMUSG00000051413	Plagl2	3994.46	3379.93	0.240377	2.05703e-08	Up	pleiomorphic adenoma gene-like 2 [Source:MGI Symbol;Acc:MGI:1933165]
ENSMUSG00000018819	Lsp1	5145.16	4356.32	0.240287	5.27949e-09	Up	lymphocyte specific 1 [Source:MGI Symbol;Acc:MGI:96832]
ENSMUSG00000024527	Afg3l2	4659.68	3946.87	0.239601	1.25089e-07	Up	AFG3-like AAA ATPase 2 [Source:MGI Symbol;Acc:MGI:1916847]
ENSMUSG00000062070	Pgk1	14481.7	12268.8	0.239181	2.62692e-12	Up	phosphoglycerate kinase 1 [Source:MGI Symbol;Acc:MGI:97555]
ENSMUSG00000043067	Dpy19l1	815.719	691.58	0.238811	0.000998096	Up	dpy-19-like 1 (C. elegans) [Source:MGI Symbol;Acc:MGI:1915685]
ENSMUSG00000041133	Smc1a	2417.2	2049.02	0.238501	6.19062e-07	Up	structural maintenance of chromosomes 1A [Source:MGI Symbol;Acc:MGI:1344345]
ENSMUSG00000078453	Abracl	1217.11	1032.96	0.238272	0.00061571	Up	ABRA C-terminal like [Source:MGI Symbol;Acc:MGI:1920362]
ENSMUSG00000004285	Atp6v1f	1241.19	1052.99	0.238153	6.9939e-05	Up	ATPase, H+ transporting, lysosomal V1 subunit F [Source:MGI Symbol;Acc:MGI:1913394]
ENSMUSG00000033685	Ucp2	8494.32	7201.91	0.237923	1.48664e-09	Up	uncoupling protein 2 (mitochondrial, proton carrier) [Source:MGI Symbol;Acc:MGI:109354]
ENSMUSG00000036403	Cep135	790.557	669.86	0.237476	0.000570158	Up	centrosomal protein 135 [Source:MGI Symbol;Acc:MGI:2681869]
ENSMUSG00000004056	Akt2	3892.98	3302.13	0.237393	1.68239e-06	Up	thymoma viral proto-oncogene 2 [Source:MGI Symbol;Acc:MGI:104874]
ENSMUSG00000030830	Itgal	19167.8	16262.8	0.237146	1.04367e-12	Up	integrin alpha L [Source:MGI Symbol;Acc:MGI:96606]
ENSMUSG00000020978	Klhdc2	1146.08	971.957	0.237001	0.000630541	Up	kelch domain containing 2 [Source:MGI Symbol;Acc:MGI:1916804]
ENSMUSG00000033487	Fndc3a	2175.02	1844.72	0.23682	6.32899e-05	Up	fibronectin type III domain containing 3A [Source:MGI Symbol;Acc:MGI:1196463]
ENSMUSG00000004460	Dnajb11	1363.81	1158.4	0.236744	2.28053e-05	Up	DnaJ heat shock protein family (Hsp40) member B11 [Source:MGI Symbol;Acc:MGI:1915088]
ENSMUSG00000024401	Tnf	518.717	440.169	0.236616	0.00589506	Up	tumor necrosis factor [Source:MGI Symbol;Acc:MGI:104798]
ENSMUSG00000032294	Pkm	30903.2	26227.7	0.236591	1.582e-06	Up	pyruvate kinase, muscle [Source:MGI Symbol;Acc:MGI:97591]
ENSMUSG00000036299	BC031181	704.703	598.178	0.236176	0.00353152	Up	cDNA sequence BC031181 [Source:MGI Symbol;Acc:MGI:3039614]
ENSMUSG00000021737	Psmd6	880.925	749.002	0.235528	0.000368495	Up	proteasome (prosome, macropain) 26S subunit, non-ATPase, 6 [Source:MGI Symbol;Acc:MGI:1913663]
ENSMUSG00000024098	Twsg1	1572.42	1336.8	0.235317	2.42449e-05	Up	twisted gastrulation BMP signaling modulator 1 [Source:MGI Symbol;Acc:MGI:2137520]
ENSMUSG00000021273	Fdft1	626.257	532.285	0.23488	0.000755195	Up	farnesyl diphosphate farnesyl transferase 1 [Source:MGI Symbol;Acc:MGI:102706]
ENSMUSG00000031381	Piga	628.464	534.154	0.234236	0.00158309	Up	phosphatidylinositol glycan anchor biosynthesis, class A [Source:MGI Symbol;Acc:MGI:99461]
ENSMUSG00000031146	Plp2	1441.52	1226.59	0.233266	0.00012146	Up	proteolipid protein 2 [Source:MGI Symbol;Acc:MGI:1298382]
ENSMUSG00000028064	Sema4a	1743.79	1482.98	0.233265	1.19187e-05	Up	sema domain, immunoglobulin domain (Ig), transmembrane domain (TM) and short cytoplasmic domain, (semaphorin) 4A [Source:MGI Symbol;Acc:MGI:107560]
ENSMUSG00000024965	Fermt3	6099.44	5189.89	0.233204	2.00241e-07	Up	fermitin family member 3 [Source:MGI Symbol;Acc:MGI:2147790]
ENSMUSG00000036835	Psenen	1116.48	950.204	0.23291	0.00028147	Up	presenilin enhancer gamma secretase subunit [Source:MGI Symbol;Acc:MGI:1913590]
ENSMUSG00000028771	Ptpn12	816.086	695.431	0.232791	0.00054769	Up	protein tyrosine phosphatase, non-receptor type 12 [Source:MGI Symbol;Acc:MGI:104673]
ENSMUSG00000040234	Tm7sf3	525.953	448.517	0.232515	0.0053669	Up	transmembrane 7 superfamily member 3 [Source:MGI Symbol;Acc:MGI:1914873]
ENSMUSG00000015745	Plekho1	781.382	664.946	0.232387	0.00148137	Up	pleckstrin homology domain containing, family O member 1 [Source:MGI Symbol;Acc:MGI:1914470]
ENSMUSG00000024614	Tmx3	1812.58	1545.2	0.231304	0.000164192	Up	thioredoxin-related transmembrane protein 3 [Source:MGI Symbol;Acc:MGI:2442418]
ENSMUSG00000043421	Hilpda	1373.85	1170	0.231269	0.00572121	Up	hypoxia inducible lipid droplet associated [Source:MGI Symbol;Acc:MGI:1916823]
ENSMUSG00000021025	Nfkbia	4816.44	4103.27	0.23079	1.80285e-10	Up	nuclear factor of kappa light polypeptide gene enhancer in B cells inhibitor, alpha [Source:MGI Symbol;Acc:MGI:104741]
ENSMUSG00000052102	Gnpda1	945.23	805.823	0.230765	0.00122494	Up	glucosamine-6-phosphate deaminase 1 [Source:MGI Symbol;Acc:MGI:1347054]
ENSMUSG00000026662	Sephs1	772.056	657.98	0.230727	0.000607993	Up	selenophosphate synthetase 1 [Source:MGI Symbol;Acc:MGI:1923580]
ENSMUSG00000026944	Abca2	4674.53	3983.17	0.230678	4.85427e-06	Up	ATP-binding cassette, sub-family A (ABC1), member 2 [Source:MGI Symbol;Acc:MGI:99606]
ENSMUSG00000003033	Ap1m1	1263.65	1076.23	0.230425	7.29143e-05	Up	adaptor-related protein complex AP-1, mu subunit 1 [Source:MGI Symbol;Acc:MGI:102776]
ENSMUSG00000022749	Tbc1d23	1206.86	1028.67	0.230376	0.00043385	Up	TBC1 domain family, member 23 [Source:MGI Symbol;Acc:MGI:1914831]
ENSMUSG00000032193	Ldlr	973.893	831.195	0.229717	0.000321436	Up	low density lipoprotein receptor [Source:MGI Symbol;Acc:MGI:96765]
ENSMUSG00000032279	Idh3a	887.673	757.531	0.229474	0.000203792	Up	isocitrate dehydrogenase 3 (NAD+) alpha [Source:MGI Symbol;Acc:MGI:1915084]
ENSMUSG00000075701	Selenos	590.495	503.807	0.229187	0.00280629	Up	selenoprotein S [Source:MGI Symbol;Acc:MGI:95994]
ENSMUSG00000078974	Sec61g	1169.8	999.125	0.228953	0.0019107	Up	SEC61, gamma subunit [Source:MGI Symbol;Acc:MGI:1202066]
ENSMUSG00000027429	Sec23b	1546.1	1319.5	0.228697	2.67676e-06	Up	SEC23 homolog B, COPII coat complex component [Source:MGI Symbol;Acc:MGI:1350925]
ENSMUSG00000018574	Acadvl	1078.94	920.782	0.228309	0.000683501	Up	acyl-Coenzyme A dehydrogenase, very long chain [Source:MGI Symbol;Acc:MGI:895149]
ENSMUSG00000024300	Myo1f	1729.69	1477.43	0.228294	0.000233509	Up	myosin IF [Source:MGI Symbol;Acc:MGI:107711]
ENSMUSG00000021109	Hif1a	14441.6	12330.1	0.22822	1.6507e-07	Up	hypoxia inducible factor 1, alpha subunit [Source:MGI Symbol;Acc:MGI:106918]
ENSMUSG00000015749	Anp32e	2973.23	2539.26	0.227763	2.70987e-08	Up	acidic (leucine-rich) nuclear phosphoprotein 32 family, member E [Source:MGI Symbol;Acc:MGI:1913721]
ENSMUSG00000037818	Abhd18	921.16	785.845	0.227605	0.00426078	Up	abhydrolase domain containing 18 [Source:MGI Symbol;Acc:MGI:1915468]
ENSMUSG00000020743	Mif4gd	2318.81	1980.19	0.227478	0.000172828	Up	MIF4G domain containing [Source:MGI Symbol;Acc:MGI:1916924]
ENSMUSG00000047045	Tmem164	1113.01	951.801	0.227367	0.000212895	Up	transmembrane protein 164 [Source:MGI Symbol;Acc:MGI:2148020]
ENSMUSG00000071337	Tia1	2057.44	1758.47	0.227362	6.48065e-06	Up	cytotoxic granule-associated RNA binding protein 1 [Source:MGI Symbol;Acc:MGI:107914]
ENSMUSG00000046032	Snx12	578.722	494.418	0.227348	0.00469301	Up	sorting nexin 12 [Source:MGI Symbol;Acc:MGI:1919331]
ENSMUSG00000002699	Lcp2	4775	4081.65	0.226979	2.63352e-09	Up	lymphocyte cytosolic protein 2 [Source:MGI Symbol;Acc:MGI:1321402]
ENSMUSG00000025137	Pcyt2	1442.73	1232.83	0.226947	5.51148e-05	Up	phosphate cytidylyltransferase 2, ethanolamine [Source:MGI Symbol;Acc:MGI:1915921]
ENSMUSG00000038740	Mvb12b	512.825	438.654	0.226769	0.00452525	Up	multivesicular body subunit 12B [Source:MGI Symbol;Acc:MGI:1919793]
ENSMUSG00000027422	Rrbp1	3888.02	3323.59	0.226662	2.50079e-07	Up	ribosome binding protein 1 [Source:MGI Symbol;Acc:MGI:1932395]
ENSMUSG00000027368	Dusp2	4280.15	3660.5	0.226459	2.42703e-05	Up	dual specificity phosphatase 2 [Source:MGI Symbol;Acc:MGI:101911]
ENSMUSG00000035901	Dennd5a	1646.45	1406.32	0.2262	7.89451e-05	Up	DENN/MADD domain containing 5A [Source:MGI Symbol;Acc:MGI:1201681]
ENSMUSG00000022890	Atp5j	1568.88	1343.3	0.225294	0.000413617	Up	ATP synthase, H+ transporting, mitochondrial F0 complex, subunit F [Source:MGI Symbol;Acc:MGI:107777]
ENSMUSG00000030199	Etv6	2683.67	2295.65	0.225129	1.0997e-06	Up	ets variant 6 [Source:MGI Symbol;Acc:MGI:109336]
ENSMUSG00000026032	Ndufb3	597.464	511.06	0.224916	0.00496408	Up	NADH dehydrogenase (ubiquinone) 1 beta subcomplex 3 [Source:MGI Symbol;Acc:MGI:1913745]
ENSMUSG00000028149	Rap1gds1	2248.42	1925.32	0.224289	2.44621e-06	Up	RAP1, GTP-GDP dissociation stimulator 1 [Source:MGI Symbol;Acc:MGI:2385189]
ENSMUSG00000042682	Selenok	1174.16	1006.28	0.22414	0.000985803	Up	selenoprotein K [Source:MGI Symbol;Acc:MGI:1931466]
ENSMUSG00000019951	Uhrf1bp1l	3025.85	2590.96	0.224013	1.21241e-06	Up	UHRF1 (ICBP90) binding protein 1-like [Source:MGI Symbol;Acc:MGI:2442888]
ENSMUSG00000019790	Stxbp5	1431.18	1227.05	0.22321	9.29209e-05	Up	syntaxin binding protein 5 (tomosyn) [Source:MGI Symbol;Acc:MGI:1926058]
ENSMUSG00000016356	Col20a1	992.081	850.831	0.223172	0.00569404	Up	collagen, type XX, alpha 1 [Source:MGI Symbol;Acc:MGI:1920618]
ENSMUSG00000030982	9030624J02Rik	856.524	733.598	0.223141	0.000434378	Up	RIKEN cDNA 9030624J02 gene [Source:MGI Symbol;Acc:MGI:1918767]
ENSMUSG00000021785	Ngly1	795.372	681.691	0.222876	0.0021245	Up	N-glycanase 1 [Source:MGI Symbol;Acc:MGI:1913276]
ENSMUSG00000002058	Unc119	788.742	677.376	0.221593	0.00125726	Up	unc-119 lipid binding chaperone [Source:MGI Symbol;Acc:MGI:1328357]
ENSMUSG00000024937	Ehbp1l1	2640.45	2264.9	0.221483	2.24532e-05	Up	EH domain binding protein 1-like 1 [Source:MGI Symbol;Acc:MGI:3612340]
ENSMUSG00000073616	Cops9	768.346	659.712	0.221375	0.00337098	Up	COP9 signalosome subunit 9 [Source:MGI Symbol;Acc:MGI:1914165]
ENSMUSG00000033446	Lpar6	557.225	477.996	0.220777	0.00601963	Up	lysophosphatidic acid receptor 6 [Source:MGI Symbol;Acc:MGI:1914418]
ENSMUSG00000001924	Uba1	10005.7	8587.36	0.22068	1.95327e-10	Up	ubiquitin-like modifier activating enzyme 1 [Source:MGI Symbol;Acc:MGI:98890]
ENSMUSG00000025422	Agap2	2083.01	1789.36	0.219609	1.98813e-06	Up	ArfGAP with GTPase domain, ankyrin repeat and PH domain 2 [Source:MGI Symbol;Acc:MGI:3580016]
ENSMUSG00000032040	Dcps	795.046	683.396	0.219221	0.000893355	Up	decapping enzyme, scavenger [Source:MGI Symbol;Acc:MGI:1916555]
ENSMUSG00000003644	Rps6ka1	3626.11	3115.43	0.219046	2.66132e-06	Up	ribosomal protein S6 kinase polypeptide 1 [Source:MGI Symbol;Acc:MGI:104558]
ENSMUSG00000015355	Cd48	981.265	843.389	0.21887	0.000700607	Up	CD48 antigen [Source:MGI Symbol;Acc:MGI:88339]
ENSMUSG00000022453	Naga	859.127	738.483	0.218742	0.00166984	Up	N-acetyl galactosaminidase, alpha [Source:MGI Symbol;Acc:MGI:1261422]
ENSMUSG00000024095	Hnrnpll	1439.84	1238.08	0.218481	9.07077e-05	Up	heterogeneous nuclear ribonucleoprotein L-like [Source:MGI Symbol;Acc:MGI:1919942]
ENSMUSG00000039145	Camk1d	574.56	493.482	0.218436	0.00292546	Up	calcium/calmodulin-dependent protein kinase ID [Source:MGI Symbol;Acc:MGI:2442190]
ENSMUSG00000022831	Hcls1	6648.41	5719.42	0.217545	6.37915e-08	Up	hematopoietic cell specific Lyn substrate 1 [Source:MGI Symbol;Acc:MGI:104568]
ENSMUSG00000023186	Vwa5a	1119.86	962.853	0.21733	0.00517262	Up	von Willebrand factor A domain containing 5A [Source:MGI Symbol;Acc:MGI:1915026]
ENSMUSG00000030232	Aebp2	7347.4	6321.29	0.217269	1.49359e-07	Up	AE binding protein 2 [Source:MGI Symbol;Acc:MGI:1338038]
ENSMUSG00000031310	Zmym3	1714.2	1474.63	0.217167	5.4536e-05	Up	zinc finger, MYM-type 3 [Source:MGI Symbol;Acc:MGI:1927231]
ENSMUSG00000031506	Ptpn7	2406.02	2069.94	0.217077	4.43805e-07	Up	protein tyrosine phosphatase, non-receptor type 7 [Source:MGI Symbol;Acc:MGI:2156893]
ENSMUSG00000046329	Slc25a23	714.072	615.738	0.216443	0.00257139	Up	solute carrier family 25 (mitochondrial carrier; phosphate carrier), member 23 [Source:MGI Symbol;Acc:MGI:1914222]
ENSMUSG00000029552	Tes	2766.6	2381.5	0.216043	1.7167e-07	Up	testis derived transcript [Source:MGI Symbol;Acc:MGI:105081]
ENSMUSG00000016028	Celsr1	1947.22	1677.94	0.215449	6.9249e-05	Up	cadherin, EGF LAG seven-pass G-type receptor 1 [Source:MGI Symbol;Acc:MGI:1100883]
ENSMUSG00000054408	Spcs3	2828.78	2437.58	0.215439	4.06212e-07	Up	signal peptidase complex subunit 3 homolog (S. cerevisiae) [Source:MGI Symbol;Acc:MGI:1923937]
ENSMUSG00000025790	Slco3a1	812.886	699.868	0.214989	0.00085334	Up	solute carrier organic anion transporter family, member 3a1 [Source:MGI Symbol;Acc:MGI:1351867]
ENSMUSG00000029462	Vps29	819.485	706.475	0.214446	0.00198717	Up	VPS29 retromer complex component [Source:MGI Symbol;Acc:MGI:1928344]
ENSMUSG00000031805	Jak3	17004.3	14658.5	0.214143	0.000254568	Up	Janus kinase 3 [Source:MGI Symbol;Acc:MGI:99928]
ENSMUSG00000027957	Slc35a3	1330.84	1148.88	0.21336	0.000890021	Up	solute carrier family 35 (UDP-N-acetylglucosamine (UDP-GlcNAc) transporter), member 3 [Source:MGI Symbol;Acc:MGI:1917648]
ENSMUSG00000017493	Igfbp4	1956.92	1687.61	0.212866	0.000116631	Up	insulin-like growth factor binding protein 4 [Source:MGI Symbol;Acc:MGI:96439]
ENSMUSG00000005087	Cd44	1590.34	1372.54	0.212665	0.000206954	Up	CD44 antigen [Source:MGI Symbol;Acc:MGI:88338]
ENSMUSG00000060475	Wtap	1774.79	1532.57	0.212383	0.000151272	Up	Wilms tumour 1-associating protein [Source:MGI Symbol;Acc:MGI:1926395]
ENSMUSG00000081684	Rps2-ps13	1153.31	995.459	0.21211	0.00268207	Up	ribosomal protein S2, pseudogene 13 [Source:MGI Symbol;Acc:MGI:3705640]
ENSMUSG00000016481	Cr1l	961.929	831.906	0.211744	0.00282886	Up	complement component (3b/4b) receptor 1-like [Source:MGI Symbol;Acc:MGI:88513]
ENSMUSG00000044155	Lsm8	792.737	686.427	0.210901	0.00528914	Up	LSM8 homolog, U6 small nuclear RNA associated [Source:MGI Symbol;Acc:MGI:1923772]
ENSMUSG00000050721	Plekho2	1598.57	1382.42	0.210058	0.000135084	Up	pleckstrin homology domain containing, family O member 2 [Source:MGI Symbol;Acc:MGI:2143132]
ENSMUSG00000027475	Kif3b	1702.79	1471.71	0.209962	4.80305e-05	Up	kinesin family member 3B [Source:MGI Symbol;Acc:MGI:107688]
ENSMUSG00000041390	Mdfic	1875.45	1622.85	0.209808	0.000819077	Up	MyoD family inhibitor domain containing [Source:MGI Symbol;Acc:MGI:104611]
ENSMUSG00000021427	Ssr1	2529.34	2190.1	0.209023	4.10225e-06	Up	signal sequence receptor, alpha [Source:MGI Symbol;Acc:MGI:105082]
ENSMUSG00000040462	Os9	3429.68	2967.02	0.208889	4.45784e-05	Up	amplified in osteosarcoma [Source:MGI Symbol;Acc:MGI:1924301]
ENSMUSG00000084786	Ubl5	2724	2358.43	0.208436	0.00138222	Up	ubiquitin-like 5 [Source:MGI Symbol;Acc:MGI:1913427]
ENSMUSG00000027907	S100a11	1833.64	1588.84	0.207718	0.00109949	Up	S100 calcium binding protein A11 [Source:MGI Symbol;Acc:MGI:1338798]
ENSMUSG00000021670	Hmgcr	2800.76	2427.34	0.207345	1.80538e-05	Up	3-hydroxy-3-methylglutaryl-Coenzyme A reductase [Source:MGI Symbol;Acc:MGI:96159]
ENSMUSG00000050912	Tmem123	10556.1	9145.86	0.207275	1.48291e-09	Up	transmembrane protein 123 [Source:MGI Symbol;Acc:MGI:1919179]
ENSMUSG00000031885	Cbfb	2829.56	2452.03	0.207208	3.58357e-05	Up	core binding factor beta [Source:MGI Symbol;Acc:MGI:99851]
ENSMUSG00000021451	Sema4d	8642.33	7486.5	0.207026	2.45453e-09	Up	sema domain, immunoglobulin domain (Ig), transmembrane domain (TM) and short cytoplasmic domain, (semaphorin) 4D [Source:MGI Symbol;Acc:MGI:109244]
ENSMUSG00000055805	Fmnl1	12937.8	11209.3	0.206964	9.98755e-09	Up	formin-like 1 [Source:MGI Symbol;Acc:MGI:1888994]
ENSMUSG00000024539	Ptpn2	1293.24	1121.55	0.206581	0.000321275	Up	protein tyrosine phosphatase, non-receptor type 2 [Source:MGI Symbol;Acc:MGI:97806]
ENSMUSG00000020538	Srebf1	2417.49	2095.36	0.206108	3.01784e-05	Up	sterol regulatory element binding transcription factor 1 [Source:MGI Symbol;Acc:MGI:107606]
ENSMUSG00000028945	Rheb	1282.41	1112.77	0.205866	0.000307457	Up	Ras homolog enriched in brain [Source:MGI Symbol;Acc:MGI:97912]
ENSMUSG00000035293	G2e3	913.431	792.691	0.205861	0.000596921	Up	G2/M-phase specific E3 ubiquitin ligase [Source:MGI Symbol;Acc:MGI:2444298]
ENSMUSG00000027201	Myef2	823.449	714.202	0.205723	0.00168996	Up	myelin basic protein expression factor 2, repressor [Source:MGI Symbol;Acc:MGI:104592]
ENSMUSG00000025369	Smarcc2	3556.76	3083.56	0.205691	0.00016364	Up	SWI/SNF related, matrix associated, actin dependent regulator of chromatin, subfamily c, member 2 [Source:MGI Symbol;Acc:MGI:1915344]
ENSMUSG00000058569	Tmed9	2776.47	2409.53	0.205427	0.000127477	Up	transmembrane p24 trafficking protein 9 [Source:MGI Symbol;Acc:MGI:1914761]
ENSMUSG00000050608	Minos1	1619.77	1405.36	0.205155	0.000366174	Up	mitochondrial inner membrane organizing system 1 [Source:MGI Symbol;Acc:MGI:1913628]
ENSMUSG00000016257	Prelid3b	745.245	648.103	0.204675	0.00818128	Up	PRELI domain containing 3B [Source:MGI Symbol;Acc:MGI:1913640]
ENSMUSG00000035047	Kri1	841.402	730.657	0.204462	0.00176868	Up	KRI1 homolog [Source:MGI Symbol;Acc:MGI:2384899]
ENSMUSG00000008475	Arpc5	5617.31	4877.41	0.204337	7.13453e-07	Up	actin related protein 2/3 complex, subunit 5 [Source:MGI Symbol;Acc:MGI:1915021]
ENSMUSG00000034940	Synrg	1366.46	1186.45	0.203962	0.000691479	Up	synergin, gamma [Source:MGI Symbol;Acc:MGI:1354742]
ENSMUSG00000051234	Rnf7	935.267	812.53	0.203793	0.00161531	Up	ring finger protein 7 [Source:MGI Symbol;Acc:MGI:1337096]
ENSMUSG00000061244	Exoc5	1528.83	1328.65	0.20329	0.000213745	Up	exocyst complex component 5 [Source:MGI Symbol;Acc:MGI:2145645]
ENSMUSG00000017715	Pgs1	2103.92	1828.08	0.203202	1.36892e-05	Up	phosphatidylglycerophosphate synthase 1 [Source:MGI Symbol;Acc:MGI:1921701]
ENSMUSG00000041773	Enc1	908.371	788.962	0.203128	0.00171967	Up	ectodermal-neural cortex 1 [Source:MGI Symbol;Acc:MGI:109610]
ENSMUSG00000017760	Ctsa	2670.47	2318.94	0.203105	2.74099e-05	Up	cathepsin A [Source:MGI Symbol;Acc:MGI:97748]
ENSMUSG00000027660	Skil	1816.95	1578.42	0.203085	0.000127513	Up	SKI-like [Source:MGI Symbol;Acc:MGI:106203]
ENSMUSG00000013707	Tnfaip8l2	977.356	850.674	0.201825	0.00190831	Up	tumor necrosis factor, alpha-induced protein 8-like 2 [Source:MGI Symbol;Acc:MGI:1917019]
ENSMUSG00000085438	1700020I14Rik	3028.8	2635.06	0.201812	7.5859e-06	Up	RIKEN cDNA 1700020I14 gene [Source:MGI Symbol;Acc:MGI:1913852]
ENSMUSG00000045193	Cirbp	1455.92	1266.75	0.201414	0.00614824	Up	cold inducible RNA binding protein [Source:MGI Symbol;Acc:MGI:893588]
ENSMUSG00000049866	Arl4c	5293.53	4603.84	0.201363	1.62058e-07	Up	ADP-ribosylation factor-like 4C [Source:MGI Symbol;Acc:MGI:2445172]
ENSMUSG00000020143	Dock2	10789.5	9385.69	0.20106	7.45013e-11	Up	dedicator of cyto-kinesis 2 [Source:MGI Symbol;Acc:MGI:2149010]
ENSMUSG00000028719	Cmpk1	1421.22	1236.91	0.201029	0.00212051	Up	cytidine monophosphate (UMP-CMP) kinase 1 [Source:MGI Symbol;Acc:MGI:1913838]
ENSMUSG00000020246	Hcfc2	771.487	671.644	0.200962	0.00277317	Up	host cell factor C2 [Source:MGI Symbol;Acc:MGI:1915183]
ENSMUSG00000037992	Rara	1382.15	1202.05	0.20092	0.000301677	Up	retinoic acid receptor, alpha [Source:MGI Symbol;Acc:MGI:97856]
ENSMUSG00000052459	Atp6v1a	1303.41	1135.45	0.200248	0.000363003	Up	ATPase, H+ transporting, lysosomal V1 subunit A [Source:MGI Symbol;Acc:MGI:1201780]
ENSMUSG00000034343	Ube2f	619.169	539.29	0.200175	0.00815302	Up	ubiquitin-conjugating enzyme E2F (putative) [Source:MGI Symbol;Acc:MGI:1915171]
ENSMUSG00000054404	Slfn5	876.643	763.946	0.200077	0.00299078	Up	schlafen 5 [Source:MGI Symbol;Acc:MGI:1329004]
ENSMUSG00000020886	Dlg4	2471.73	2151.54	0.199748	0.000189482	Up	discs, large homolog 4 (Drosophila) [Source:MGI Symbol;Acc:MGI:1277959]
ENSMUSG00000071657	Bscl2	817.652	711.573	0.19971	0.0040267	Up	Berardinelli-Seip congenital lipodystrophy 2 (seipin) [Source:MGI Symbol;Acc:MGI:1298392]
ENSMUSG00000030727	Rabep2	1268.36	1104.37	0.199248	0.000286385	Up	rabaptin, RAB GTPase binding effector protein 2 [Source:MGI Symbol;Acc:MGI:1917564]
ENSMUSG00000021514	Zfp369	842.095	734.699	0.199051	0.00445843	Up	zinc finger protein 369 [Source:MGI Symbol;Acc:MGI:2176229]
ENSMUSG00000038766	Gabpb2	2692.42	2345.71	0.198894	2.44402e-06	Up	GA repeat binding protein, beta 2 [Source:MGI Symbol;Acc:MGI:95612]
ENSMUSG00000068735	Trp53i11	2470.94	2153.56	0.198825	3.70028e-06	Up	transformation related protein 53 inducible protein 11 [Source:MGI Symbol;Acc:MGI:2670995]
ENSMUSG00000024425	Ndfip1	4445.39	3875.73	0.198708	6.2781e-05	Up	Nedd4 family interacting protein 1 [Source:MGI Symbol;Acc:MGI:1929601]
ENSMUSG00000042333	Tnfrsf14	1185.7	1032.03	0.198626	0.0041441	Up	tumor necrosis factor receptor superfamily, member 14 (herpesvirus entry mediator) [Source:MGI Symbol;Acc:MGI:2675303]
ENSMUSG00000034926	Dhcr24	906.978	791.08	0.198553	0.00257123	Up	24-dehydrocholesterol reductase [Source:MGI Symbol;Acc:MGI:1922004]
ENSMUSG00000053838	Nudcd3	1764.66	1538.57	0.198472	4.1208e-05	Up	NudC domain containing 3 [Source:MGI Symbol;Acc:MGI:2144158]
ENSMUSG00000038633	Degs1	957.251	835.527	0.19843	0.00441695	Up	delta(4)-desaturase, sphingolipid 1 [Source:MGI Symbol;Acc:MGI:1097711]
ENSMUSG00000031996	Aplp2	1781.28	1552.6	0.198345	0.000514903	Up	amyloid beta (A4) precursor-like protein 2 [Source:MGI Symbol;Acc:MGI:88047]
ENSMUSG00000025903	Lypla1	968.388	844.714	0.197938	0.00673981	Up	lysophospholipase 1 [Source:MGI Symbol;Acc:MGI:1344588]
ENSMUSG00000022439	Parvg	2324.92	2027.42	0.197474	2.86235e-05	Up	parvin, gamma [Source:MGI Symbol;Acc:MGI:2158329]
ENSMUSG00000028494	Plin2	1175.5	1026.08	0.197135	0.00235427	Up	perilipin 2 [Source:MGI Symbol;Acc:MGI:87920]
ENSMUSG00000004099	Dnmt1	3039.71	2650.09	0.196828	6.8717e-05	Up	DNA methyltransferase (cytosine-5) 1 [Source:MGI Symbol;Acc:MGI:94912]
ENSMUSG00000055065	Ddx17	11762.4	10265.2	0.196601	3.29977e-06	Up	DEAD (Asp-Glu-Ala-Asp) box polypeptide 17 [Source:MGI Symbol;Acc:MGI:1914290]
ENSMUSG00000028757	Ddost	1761.58	1537.43	0.196247	8.81453e-05	Up	dolichyl-di-phosphooligosaccharide-protein glycotransferase [Source:MGI Symbol;Acc:MGI:1194508]
ENSMUSG00000001794	Capns1	4191.65	3659.51	0.196078	0.000216865	Up	calpain, small subunit 1 [Source:MGI Symbol;Acc:MGI:88266]
ENSMUSG00000000631	Myo18a	981.965	857.6	0.196015	0.00331537	Up	myosin XVIIIA [Source:MGI Symbol;Acc:MGI:2667185]
ENSMUSG00000040111	Gramd1b	3315.59	2895.07	0.195326	7.09671e-07	Up	GRAM domain containing 1B [Source:MGI Symbol;Acc:MGI:1925037]
ENSMUSG00000003039	Fam32a	1783.75	1559.18	0.194711	0.000711656	Up	family with sequence similarity 32, member A [Source:MGI Symbol;Acc:MGI:1915172]
ENSMUSG00000041571	Selenow	1435.46	1254.9	0.194577	0.0065566	Up	selenoprotein W [Source:MGI Symbol;Acc:MGI:1100878]
ENSMUSG00000027900	Dram2	578.777	505.687	0.194477	0.00754	Up	DNA-damage regulated autophagy modulator 2 [Source:MGI Symbol;Acc:MGI:1914421]
ENSMUSG00000020149	Rab1a	1825.7	1596.85	0.194398	0.00169202	Up	RAB1A, member RAS oncogene family [Source:MGI Symbol;Acc:MGI:97842]
ENSMUSG00000020386	Sar1b	808.563	706.642	0.193555	0.00194831	Up	secretion associated Ras related GTPase 1B [Source:MGI Symbol;Acc:MGI:1913647]
ENSMUSG00000034377	Tulp4	1233.85	1079.35	0.193522	0.00060403	Up	tubby like protein 4 [Source:MGI Symbol;Acc:MGI:1916092]
ENSMUSG00000022350	Washc5	774.412	677.685	0.193338	0.00350148	Up	WASH complex subunit 5 [Source:MGI Symbol;Acc:MGI:2146110]
ENSMUSG00000020532	Acaca	762.764	667.106	0.193167	0.00497627	Up	acetyl-Coenzyme A carboxylase alpha [Source:MGI Symbol;Acc:MGI:108451]
ENSMUSG00000031256	Cstf2	912.401	797.002	0.193161	0.00536546	Up	cleavage stimulation factor, 3' pre-RNA subunit 2 [Source:MGI Symbol;Acc:MGI:1343054]
ENSMUSG00000029135	Fosl2	4552.1	3980.7	0.193028	2.9316e-05	Up	fos-like antigen 2 [Source:MGI Symbol;Acc:MGI:102858]
ENSMUSG00000070372	Capza1	5322.34	4657.47	0.192995	6.45469e-06	Up	capping protein (actin filament) muscle Z-line, alpha 1 [Source:MGI Symbol;Acc:MGI:106227]
ENSMUSG00000038241	Cep250	2618.48	2290.38	0.19251	0.000248057	Up	centrosomal protein 250 [Source:MGI Symbol;Acc:MGI:108084]
ENSMUSG00000002603	Tgfb1	3131.16	2741.81	0.192435	3.21282e-05	Up	transforming growth factor, beta 1 [Source:MGI Symbol;Acc:MGI:98725]
ENSMUSG00000026696	Vamp4	1285.08	1125.43	0.19218	0.000402758	Up	vesicle-associated membrane protein 4 [Source:MGI Symbol;Acc:MGI:1858730]
ENSMUSG00000058997	Vwa8	924.398	808.576	0.191966	0.00352961	Up	von Willebrand factor A domain containing 8 [Source:MGI Symbol;Acc:MGI:1919008]
ENSMUSG00000029449	Rhof	2268.62	1986.63	0.19184	1.17163e-05	Up	ras homolog family member F (in filopodia) [Source:MGI Symbol;Acc:MGI:1345629]
ENSMUSG00000003882	Il7r	9474.31	8296.81	0.191744	0.000288043	Up	interleukin 7 receptor [Source:MGI Symbol;Acc:MGI:96562]
ENSMUSG00000042323	Pbrm1	2041.69	1787.7	0.191682	0.000551289	Up	polybromo 1 [Source:MGI Symbol;Acc:MGI:1923998]
ENSMUSG00000030403	Vasp	5388	4718.39	0.191532	1.65128e-07	Up	vasodilator-stimulated phosphoprotein [Source:MGI Symbol;Acc:MGI:109268]
ENSMUSG00000063694	Cycs	1852.39	1623.14	0.190687	0.00201936	Up	cytochrome c, somatic [Source:MGI Symbol;Acc:MGI:88578]
ENSMUSG00000031479	Vps36	865.314	759.054	0.190369	0.00255106	Up	vacuolar protein sorting 36 [Source:MGI Symbol;Acc:MGI:1917410]
ENSMUSG00000051457	Spn	6900.69	6049.11	0.190201	2.3747e-05	Up	sialophorin [Source:MGI Symbol;Acc:MGI:98384]
ENSMUSG00000038179	Slamf7	1285.33	1126.12	0.189955	0.00373114	Up	SLAM family member 7 [Source:MGI Symbol;Acc:MGI:1922595]
ENSMUSG00000017765	Slc12a4	1126.06	987.052	0.189448	0.000871242	Up	solute carrier family 12, member 4 [Source:MGI Symbol;Acc:MGI:1309465]
ENSMUSG00000032601	Prkar2a	761.401	667.651	0.189398	0.00409216	Up	protein kinase, cAMP dependent regulatory, type II alpha [Source:MGI Symbol;Acc:MGI:108025]
ENSMUSG00000019087	Atp6ap1	1482.77	1300.8	0.189353	0.000342015	Up	ATPase, H+ transporting, lysosomal accessory protein 1 [Source:MGI Symbol;Acc:MGI:109629]
ENSMUSG00000020806	Rhbdf2	960.501	841.836	0.189178	0.00194345	Up	rhomboid 5 homolog 2 [Source:MGI Symbol;Acc:MGI:2442473]
ENSMUSG00000028403	Zdhhc21	2519.68	2211.49	0.189153	0.000187153	Up	zinc finger, DHHC domain containing 21 [Source:MGI Symbol;Acc:MGI:1915518]
ENSMUSG00000025260	Hsd17b10	922.343	809.735	0.188699	0.00671352	Up	hydroxysteroid (17-beta) dehydrogenase 10 [Source:MGI Symbol;Acc:MGI:1333871]
ENSMUSG00000038366	Lasp1	4853.77	4260.91	0.188269	2.10084e-07	Up	LIM and SH3 protein 1 [Source:MGI Symbol;Acc:MGI:109656]
ENSMUSG00000059182	Skap2	799.116	701.206	0.188233	0.00306186	Up	src family associated phosphoprotein 2 [Source:MGI Symbol;Acc:MGI:1889206]
ENSMUSG00000004043	Stat5a	4707.49	4131.07	0.187737	2.07111e-05	Up	signal transducer and activator of transcription 5A [Source:MGI Symbol;Acc:MGI:103036]
ENSMUSG00000038388	Mpp6	1044.68	918.332	0.18768	0.00365772	Up	membrane protein, palmitoylated 6 (MAGUK p55 subfamily member 6) [Source:MGI Symbol;Acc:MGI:1927340]
ENSMUSG00000025366	Esyt1	5238	4598.09	0.187636	6.74846e-07	Up	extended synaptotagmin-like protein 1 [Source:MGI Symbol;Acc:MGI:1344426]
ENSMUSG00000019564	Arid3a	839.667	737.621	0.187453	0.00727323	Up	AT rich interactive domain 3A (BRIGHT-like) [Source:MGI Symbol;Acc:MGI:1328360]
ENSMUSG00000087107	AI662270	662.756	582.237	0.187017	0.00783923	Up	expressed sequence AI662270 [Source:MGI Symbol;Acc:MGI:2144254]
ENSMUSG00000013033	Adgrl1	1593.72	1400.35	0.186577	0.000496187	Up	adhesion G protein-coupled receptor L1 [Source:MGI Symbol;Acc:MGI:1929461]
ENSMUSG00000037720	Tmem33	995.617	875.186	0.186525	0.00246377	Up	transmembrane protein 33 [Source:MGI Symbol;Acc:MGI:1915128]
ENSMUSG00000063229	Ldha	17420.5	15306.8	0.186517	0.000193183	Up	lactate dehydrogenase A [Source:MGI Symbol;Acc:MGI:96759]
ENSMUSG00000015149	Sirt2	1568.07	1378.57	0.18639	0.00154503	Up	sirtuin 2 [Source:MGI Symbol;Acc:MGI:1927664]
ENSMUSG00000011752	Pgam1	5147.96	4523.59	0.186236	0.00647392	Up	phosphoglycerate mutase 1 [Source:MGI Symbol;Acc:MGI:97552]
ENSMUSG00000003037	Rab8a	4445.34	3908.78	0.186161	1.33161e-06	Up	RAB8A, member RAS oncogene family [Source:MGI Symbol;Acc:MGI:96960]
ENSMUSG00000057058	Skap1	2668.68	2346.48	0.185816	4.14623e-05	Up	src family associated phosphoprotein 1 [Source:MGI Symbol;Acc:MGI:1925723]
ENSMUSG00000024696	Lpxn	2007.97	1765.16	0.185568	8.27649e-05	Up	leupaxin [Source:MGI Symbol;Acc:MGI:2147677]
ENSMUSG00000000420	Galnt1	1626.74	1430.45	0.185555	0.000185417	Up	polypeptide N-acetylgalactosaminyltransferase 1 [Source:MGI Symbol;Acc:MGI:894693]
ENSMUSG00000059866	Tnip2	1516.81	1334.21	0.185259	0.000626894	Up	TNFAIP3 interacting protein 2 [Source:MGI Symbol;Acc:MGI:2386643]
ENSMUSG00000031101	Sash3	7052.51	6203.38	0.18505	1.85547e-05	Up	SAM and SH3 domain containing 3 [Source:MGI Symbol;Acc:MGI:1921381]
ENSMUSG00000036948	BC037034	988.968	870.412	0.184744	0.00695976	Up	cDNA sequence BC037034 [Source:MGI Symbol;Acc:MGI:2385896]
ENSMUSG00000034210	Efcab14	1000.5	880.806	0.184532	0.00455152	Up	EF-hand calcium binding domain 14 [Source:MGI Symbol;Acc:MGI:2442397]
ENSMUSG00000020128	Vps54	4468.46	3934.22	0.184005	5.10287e-05	Up	VPS54 GARP complex subunit [Source:MGI Symbol;Acc:MGI:2178798]
ENSMUSG00000048163	Selplg	6994.98	6157.55	0.183991	0.000313896	Up	selectin, platelet (p-selectin) ligand [Source:MGI Symbol;Acc:MGI:106689]
ENSMUSG00000029076	Sdf4	10556.7	9296.71	0.183549	2.25054e-07	Up	stromal cell derived factor 4 [Source:MGI Symbol;Acc:MGI:108079]
ENSMUSG00000009681	Bcr	1099.24	969.208	0.183053	0.00587788	Up	breakpoint cluster region [Source:MGI Symbol;Acc:MGI:88141]
ENSMUSG00000039599	Fam149b	908.572	800.985	0.182974	0.00532588	Up	family with sequence similarity 149, member B [Source:MGI Symbol;Acc:MGI:2145567]
ENSMUSG00000053253	Ndfip2	1010.15	890.952	0.182343	0.00222519	Up	Nedd4 family interacting protein 2 [Source:MGI Symbol;Acc:MGI:1923523]
ENSMUSG00000020744	Slc25a19	1478.17	1302.83	0.181987	0.000470204	Up	solute carrier family 25 (mitochondrial thiamine pyrophosphate carrier), member 19 [Source:MGI Symbol;Acc:MGI:1914533]
ENSMUSG00000029385	Ccng2	3883.88	3422.88	0.181961	0.00138011	Up	cyclin G2 [Source:MGI Symbol;Acc:MGI:1095734]
ENSMUSG00000038482	Tfdp1	1350.57	1190.29	0.181526	0.00146882	Up	transcription factor Dp 1 [Source:MGI Symbol;Acc:MGI:101934]
ENSMUSG00000022565	Plec	5598.15	4938.66	0.18118	9.49475e-07	Up	plectin [Source:MGI Symbol;Acc:MGI:1277961]
ENSMUSG00000089715	Cbx6	2045.58	1805.08	0.181013	0.00102425	Up	chromobox 6 [Source:MGI Symbol;Acc:MGI:3512628]
ENSMUSG00000040061	Plcb2	2205.22	1945.96	0.180898	0.000337686	Up	phospholipase C, beta 2 [Source:MGI Symbol;Acc:MGI:107465]
ENSMUSG00000056201	Cfl1	15501.2	13677.1	0.180716	8.63107e-06	Up	cofilin 1, non-muscle [Source:MGI Symbol;Acc:MGI:101757]
ENSMUSG00000028634	Hivep3	3613.48	3188.8	0.180662	0.000192428	Up	human immunodeficiency virus type I enhancer binding protein 3 [Source:MGI Symbol;Acc:MGI:106589]
ENSMUSG00000055839	Elob	2042.03	1803.14	0.180434	0.00112711	Up	elongin B [Source:MGI Symbol;Acc:MGI:1914923]
ENSMUSG00000029860	Zyx	3781.88	3337.72	0.18032	4.40256e-06	Up	zyxin [Source:MGI Symbol;Acc:MGI:103072]
ENSMUSG00000014606	Slc25a11	978.113	862.896	0.180271	0.00297846	Up	solute carrier family 25 (mitochondrial carrier oxoglutarate carrier), member 11 [Source:MGI Symbol;Acc:MGI:1915113]
ENSMUSG00000026430	Rassf5	5323.65	4699.89	0.17987	1.35792e-07	Up	Ras association (RalGDS/AF-6) domain family member 5 [Source:MGI Symbol;Acc:MGI:1926375]
ENSMUSG00000049313	Sorl1	1992.77	1759.97	0.179712	0.000112598	Up	sortilin-related receptor, LDLR class A repeats-containing [Source:MGI Symbol;Acc:MGI:1202296]
ENSMUSG00000020263	Appl2	1164.42	1028.28	0.178847	0.00184139	Up	adaptor protein, phosphotyrosine interaction, PH domain and leucine zipper containing 2 [Source:MGI Symbol;Acc:MGI:2384914]
ENSMUSG00000024646	Cyb5a	1392.94	1230.58	0.178766	0.00105516	Up	cytochrome b5 type A (microsomal) [Source:MGI Symbol;Acc:MGI:1926952]
ENSMUSG00000020009	Ifngr1	9136.19	8072.42	0.178457	3.24605e-06	Up	interferon gamma receptor 1 [Source:MGI Symbol;Acc:MGI:107655]
ENSMUSG00000020917	Acly	4072.2	3599.7	0.178224	1.6962e-06	Up	ATP citrate lyase [Source:MGI Symbol;Acc:MGI:103251]
ENSMUSG00000028955	Vamp3	1033.44	914.618	0.177818	0.0040092	Up	vesicle-associated membrane protein 3 [Source:MGI Symbol;Acc:MGI:1321389]
ENSMUSG00000037514	Pank2	1529.63	1352.17	0.177757	0.000496851	Up	pantothenate kinase 2 [Source:MGI Symbol;Acc:MGI:1921700]
ENSMUSG00000021072	Tmx1	1506.52	1332.59	0.177172	0.000886022	Up	thioredoxin-related transmembrane protein 1 [Source:MGI Symbol;Acc:MGI:1919986]
ENSMUSG00000024259	Slc25a46	1028.87	910.415	0.176879	0.00438526	Up	solute carrier family 25, member 46 [Source:MGI Symbol;Acc:MGI:1914703]
ENSMUSG00000028931	Kcnab2	2560.92	2266.87	0.17624	0.000128568	Up	potassium voltage-gated channel, shaker-related subfamily, beta member 2 [Source:MGI Symbol;Acc:MGI:109239]
ENSMUSG00000061887	Ssbp3	1797.26	1590.54	0.176021	0.00314277	Up	single-stranded DNA binding protein 3 [Source:MGI Symbol;Acc:MGI:1919725]
ENSMUSG00000029221	Slc30a9	1991.5	1763.13	0.176002	0.00137984	Up	solute carrier family 30 (zinc transporter), member 9 [Source:MGI Symbol;Acc:MGI:1923690]
ENSMUSG00000029767	Calu	2015.25	1784.65	0.17556	0.0001105	Up	calumenin [Source:MGI Symbol;Acc:MGI:1097158]
ENSMUSG00000041220	Elovl6	826.893	732.269	0.175494	0.00756814	Up	ELOVL family member 6, elongation of long chain fatty acids (yeast) [Source:MGI Symbol;Acc:MGI:2156528]
ENSMUSG00000024072	Yipf4	834.008	739.459	0.174504	0.00507977	Up	Yip1 domain family, member 4 [Source:MGI Symbol;Acc:MGI:1915114]
ENSMUSG00000015619	Gata3	1276.55	1131.01	0.174243	0.00392871	Up	GATA binding protein 3 [Source:MGI Symbol;Acc:MGI:95663]
ENSMUSG00000026914	Psmd14	1226.07	1087.2	0.174027	0.00381766	Up	proteasome (prosome, macropain) 26S subunit, non-ATPase, 14 [Source:MGI Symbol;Acc:MGI:1913284]
ENSMUSG00000025130	P4hb	4616.24	4091.14	0.173859	4.92773e-06	Up	prolyl 4-hydroxylase, beta polypeptide [Source:MGI Symbol;Acc:MGI:97464]
ENSMUSG00000031231	Cox7b	1068.45	948.047	0.173745	0.00574884	Up	cytochrome c oxidase subunit VIIb [Source:MGI Symbol;Acc:MGI:1913392]
ENSMUSG00000040549	Ckap5	1803.65	1597.84	0.173496	0.00192214	Up	cytoskeleton associated protein 5 [Source:MGI Symbol;Acc:MGI:1923036]
ENSMUSG00000059456	Ptk2b	5783.97	5129.47	0.173396	3.55428e-07	Up	PTK2 protein tyrosine kinase 2 beta [Source:MGI Symbol;Acc:MGI:104908]
ENSMUSG00000037706	Cd81	1361.01	1207.46	0.173335	0.000782651	Up	CD81 antigen [Source:MGI Symbol;Acc:MGI:1096398]
ENSMUSG00000066551	Hmgb1	1628.96	1445.71	0.173331	0.00165484	Up	high mobility group box 1 [Source:MGI Symbol;Acc:MGI:96113]
ENSMUSG00000025027	Xpnpep1	953.65	845.717	0.173151	0.00558954	Up	X-prolyl aminopeptidase (aminopeptidase P) 1, soluble [Source:MGI Symbol;Acc:MGI:2180003]
ENSMUSG00000030759	Far1	2107.01	1869.73	0.172999	0.000400011	Up	fatty acyl CoA reductase 1 [Source:MGI Symbol;Acc:MGI:1914670]
ENSMUSG00000042747	Krtcap2	1527.83	1356.16	0.172576	0.00154221	Up	keratinocyte associated protein 2 [Source:MGI Symbol;Acc:MGI:1913309]
ENSMUSG00000028843	Sh3bgrl3	4585.43	4069.36	0.172479	0.00202173	Up	SH3 domain binding glutamic acid-rich protein-like 3 [Source:MGI Symbol;Acc:MGI:1920973]
ENSMUSG00000033307	Mif	5553.64	4928.74	0.171788	7.37013e-05	Up	macrophage migration inhibitory factor (glycosylation-inhibiting factor) [Source:MGI Symbol;Acc:MGI:96982]
ENSMUSG00000061981	Flot2	943.636	837.93	0.171785	0.00715108	Up	flotillin 2 [Source:MGI Symbol;Acc:MGI:103309]
ENSMUSG00000027763	Mbnl1	20466.7	18172.3	0.171687	1.12224e-06	Up	muscleblind like splicing factor 1 [Source:MGI Symbol;Acc:MGI:1928482]
ENSMUSG00000022314	Rad21	4570.64	4058.78	0.171552	2.10825e-05	Up	RAD21 cohesin complex component [Source:MGI Symbol;Acc:MGI:108016]
ENSMUSG00000028059	Arhgef2	3348.74	2973.33	0.171541	3.17918e-05	Up	rho/rac guanine nucleotide exchange factor (GEF) 2 [Source:MGI Symbol;Acc:MGI:103264]
ENSMUSG00000022770	Dlg1	1629.43	1447.8	0.17139	0.00191398	Up	discs, large homolog 1 (Drosophila) [Source:MGI Symbol;Acc:MGI:107231]
ENSMUSG00000071369	Map3k5	2513.99	2233.98	0.170247	7.80658e-05	Up	mitogen-activated protein kinase kinase kinase 5 [Source:MGI Symbol;Acc:MGI:1346876]
ENSMUSG00000042410	Agps	1859.56	1653.74	0.169956	0.00224547	Up	alkylglycerone phosphate synthase [Source:MGI Symbol;Acc:MGI:2443065]
ENSMUSG00000040274	Cdk6	2812.82	2502.22	0.169182	0.000429479	Up	cyclin-dependent kinase 6 [Source:MGI Symbol;Acc:MGI:1277162]
ENSMUSG00000051790	Nlgn2	1360.5	1210.96	0.168981	0.00355589	Up	neuroligin 2 [Source:MGI Symbol;Acc:MGI:2681835]
ENSMUSG00000019850	Tnfaip3	11145	9926.95	0.166818	0.000488212	Up	tumor necrosis factor, alpha-induced protein 3 [Source:MGI Symbol;Acc:MGI:1196377]
ENSMUSG00000062825	Actg1	21689.4	19322.1	0.16673	8.74426e-07	Up	actin, gamma, cytoplasmic 1 [Source:MGI Symbol;Acc:MGI:87906]
ENSMUSG00000028343	Erp44	1527	1362.63	0.165479	0.00414224	Up	endoplasmic reticulum protein 44 [Source:MGI Symbol;Acc:MGI:1923549]
ENSMUSG00000018293	Pfn1	16434.8	14654.6	0.165461	1.60838e-05	Up	profilin 1 [Source:MGI Symbol;Acc:MGI:97549]
ENSMUSG00000030104	Edem1	6437.42	5741.19	0.165308	2.4209e-05	Up	ER degradation enhancer, mannosidase alpha-like 1 [Source:MGI Symbol;Acc:MGI:2180139]
ENSMUSG00000018965	Ywhah	4089.35	3649.18	0.164891	0.000226745	Up	tyrosine 3-monooxygenase/tryptophan 5-monooxygenase activation protein, eta polypeptide [Source:MGI Symbol;Acc:MGI:109194]
ENSMUSG00000031278	Acsl4	2177.46	1943.64	0.164672	0.00281897	Up	acyl-CoA synthetase long-chain family member 4 [Source:MGI Symbol;Acc:MGI:1354713]
ENSMUSG00000014313	Cox6c	2022.48	1805.73	0.164335	0.00488972	Up	cytochrome c oxidase subunit VIc [Source:MGI Symbol;Acc:MGI:104614]
ENSMUSG00000037458	Azin1	1083.01	966.318	0.163974	0.0046001	Up	antizyme inhibitor 1 [Source:MGI Symbol;Acc:MGI:1859169]
ENSMUSG00000040659	Efhd2	2376.97	2122.43	0.163911	0.00500646	Up	EF hand domain containing 2 [Source:MGI Symbol;Acc:MGI:106504]
ENSMUSG00000028656	Cap1	7840.38	7000.59	0.163849	2.50335e-06	Up	CAP, adenylate cyclase-associated protein 1 (yeast) [Source:MGI Symbol;Acc:MGI:88262]
ENSMUSG00000027248	Pdia3	8004.69	7146.74	0.163822	3.77756e-06	Up	protein disulfide isomerase associated 3 [Source:MGI Symbol;Acc:MGI:95834]
ENSMUSG00000025240	Sacm1l	1039.76	928.502	0.16374	0.00416116	Up	SAC1 suppressor of actin mutations 1-like (yeast) [Source:MGI Symbol;Acc:MGI:1933169]
ENSMUSG00000031924	Cyb5b	2064.52	1845.77	0.16267	0.000681136	Up	cytochrome b5 type B [Source:MGI Symbol;Acc:MGI:1913677]
ENSMUSG00000057963	Itpk1	1694.25	1512.52	0.162193	0.00708397	Up	inositol 1,3,4-triphosphate 5/6 kinase [Source:MGI Symbol;Acc:MGI:2446159]
ENSMUSG00000013698	Pea15a	1383.85	1236.73	0.162031	0.00695823	Up	phosphoprotein enriched in astrocytes 15A [Source:MGI Symbol;Acc:MGI:104799]
ENSMUSG00000014867	Surf4	3433.73	3070.82	0.161901	7.7687e-05	Up	surfeit gene 4 [Source:MGI Symbol;Acc:MGI:98445]
ENSMUSG00000039747	Orai2	2490.55	2226.77	0.161851	0.00166769	Up	ORAI calcium release-activated calcium modulator 2 [Source:MGI Symbol;Acc:MGI:2443195]
ENSMUSG00000027479	Mapre1	2860.6	2558.43	0.161743	0.000352563	Up	microtubule-associated protein, RP/EB family, member 1 [Source:MGI Symbol;Acc:MGI:891995]
ENSMUSG00000079477	Rab7	3149.45	2818.05	0.161273	0.0023572	Up	RAB7, member RAS oncogene family [Source:MGI Symbol;Acc:MGI:105068]
ENSMUSG00000024590	Lmnb1	1318.79	1179.95	0.160917	0.00628508	Up	lamin B1 [Source:MGI Symbol;Acc:MGI:96795]
ENSMUSG00000063524	Eno1	18435.6	16489.7	0.160778	0.00318631	Up	enolase 1, alpha non-neuron [Source:MGI Symbol;Acc:MGI:95393]
ENSMUSG00000109901	Chmp1b	1623.25	1453.32	0.16055	0.00251088	Up	charged multivesicular body protein 1B [Source:MGI Symbol;Acc:MGI:1914314]
ENSMUSG00000023027	Atf1	1265.03	1133.14	0.160442	0.00317265	Up	activating transcription factor 1 [Source:MGI Symbol;Acc:MGI:1298366]
ENSMUSG00000021248	Tmed10	2613.12	2339.55	0.160297	0.000935528	Up	transmembrane p24 trafficking protein 10 [Source:MGI Symbol;Acc:MGI:1915831]
ENSMUSG00000002129	Sf3a1	1964.68	1758.5	0.160204	0.00283487	Up	splicing factor 3a, subunit 1 [Source:MGI Symbol;Acc:MGI:1914715]
ENSMUSG00000042396	Rbm7	1767.42	1581.41	0.160057	0.00132728	Up	RNA binding motif protein 7 [Source:MGI Symbol;Acc:MGI:1914260]
ENSMUSG00000020152	Actr2	8032.58	7194.35	0.159389	0.00014106	Up	ARP2 actin-related protein 2 [Source:MGI Symbol;Acc:MGI:1913963]
ENSMUSG00000013236	Ptprs	2537.32	2273.24	0.158931	0.000642111	Up	protein tyrosine phosphatase, receptor type, S [Source:MGI Symbol;Acc:MGI:97815]
ENSMUSG00000039157	Fam102a	12394	11100.7	0.158793	0.00151756	Up	family with sequence similarity 102, member A [Source:MGI Symbol;Acc:MGI:2138935]
ENSMUSG00000019428	Fkbp8	3724.58	3338.02	0.158223	0.00288669	Up	FK506 binding protein 8 [Source:MGI Symbol;Acc:MGI:1341070]
ENSMUSG00000027502	Rtfdc1	1399.71	1253.77	0.158113	0.00357834	Up	replication termination factor 2 domain containing 1 [Source:MGI Symbol;Acc:MGI:1913654]
ENSMUSG00000035640	Cbarp	1763.69	1579.69	0.157939	0.00331489	Up	calcium channel, voltage-dependent, beta subunit associated regulatory protein [Source:MGI Symbol;Acc:MGI:1354170]
ENSMUSG00000060791	Gmfg	3071.1	2755.02	0.157634	0.00055397	Up	glia maturation factor, gamma [Source:MGI Symbol;Acc:MGI:1927135]
ENSMUSG00000030282	Cmas	1642.93	1473.83	0.157527	0.00564909	Up	cytidine monophospho-N-acetylneuraminic acid synthetase [Source:MGI Symbol;Acc:MGI:1337124]
ENSMUSG00000003363	Pld3	3598.85	3226.35	0.157346	0.00359567	Up	phospholipase D family, member 3 [Source:MGI Symbol;Acc:MGI:1333782]
ENSMUSG00000010097	Nxf1	4960.71	4447.35	0.156907	0.000225262	Up	nuclear RNA export factor 1 [Source:MGI Symbol;Acc:MGI:1858330]
ENSMUSG00000041736	Tspo	2891.11	2596.16	0.156139	0.00127809	Up	translocator protein [Source:MGI Symbol;Acc:MGI:88222]
ENSMUSG00000059713	Rcan3	1196.38	1073.76	0.155572	0.0070884	Up	regulator of calcineurin 3 [Source:MGI Symbol;Acc:MGI:1858220]
ENSMUSG00000007041	Clic1	4993.65	4486.01	0.154747	0.000266154	Up	chloride intracellular channel 1 [Source:MGI Symbol;Acc:MGI:2148924]
ENSMUSG00000047767	Atg16l2	1506.85	1352.41	0.154403	0.00717706	Up	autophagy related 16-like 2 (S. cerevisiae) [Source:MGI Symbol;Acc:MGI:1920933]
ENSMUSG00000020827	Mink1	5089.09	4571.37	0.154345	0.0007609	Up	misshapen-like kinase 1 (zebrafish) [Source:MGI Symbol;Acc:MGI:1355329]
ENSMUSG00000029570	Lfng	5430.08	4879.11	0.154113	0.000986385	Up	LFNG O-fucosylpeptide 3-beta-N-acetylglucosaminyltransferase [Source:MGI Symbol;Acc:MGI:1095413]
ENSMUSG00000023008	Fmnl3	1505.4	1352.27	0.154043	0.00242688	Up	formin-like 3 [Source:MGI Symbol;Acc:MGI:109569]
ENSMUSG00000053560	Ier2	2713.39	2438.45	0.153468	0.00177536	Up	immediate early response 2 [Source:MGI Symbol;Acc:MGI:104815]
ENSMUSG00000075415	Fnbp1	6971.93	6272.58	0.152942	5.66544e-06	Up	formin binding protein 1 [Source:MGI Symbol;Acc:MGI:109606]
ENSMUSG00000034595	Ppp1r18	4990.61	4489.84	0.152688	9.42677e-05	Up	protein phosphatase 1, regulatory subunit 18 [Source:MGI Symbol;Acc:MGI:1923698]
ENSMUSG00000021027	Ralgapa1	1985.91	1787.83	0.152323	0.0024916	Up	Ral GTPase activating protein, alpha subunit 1 [Source:MGI Symbol;Acc:MGI:1931050]
ENSMUSG00000022855	Senp2	2266.97	2041.82	0.151673	0.00218463	Up	SUMO/sentrin specific peptidase 2 [Source:MGI Symbol;Acc:MGI:1923076]
ENSMUSG00000032562	Gnai2	9490.56	8549.51	0.150528	5.90552e-05	Up	guanine nucleotide binding protein (G protein), alpha inhibiting 2 [Source:MGI Symbol;Acc:MGI:95772]
ENSMUSG00000024349	Tmem173	2155.46	1942.3	0.150341	0.000801802	Up	transmembrane protein 173 [Source:MGI Symbol;Acc:MGI:1919762]
ENSMUSG00000032688	Malt1	7088.73	6388.97	0.150305	0.000506317	Up	MALT1 paracaspase [Source:MGI Symbol;Acc:MGI:2445027]
ENSMUSG00000001211	Agpat3	2447.27	2204.77	0.150238	0.000783088	Up	1-acylglycerol-3-phosphate O-acyltransferase 3 [Source:MGI Symbol;Acc:MGI:1336186]
ENSMUSG00000072501	Phf20l1	4081.5	3678.3	0.149896	5.4332e-05	Up	PHD finger protein 20-like 1 [Source:MGI Symbol;Acc:MGI:2444412]
ENSMUSG00000022587	Ly6e	15310.8	13811	0.14874	8.66156e-05	Up	lymphocyte antigen 6 complex, locus E [Source:MGI Symbol;Acc:MGI:106651]
ENSMUSG00000101188	Eif4a-ps4	1831.8	1652.89	0.14817	0.00691578	Up	eukaryotic translation initiation factor 4A, pseudogene 4 [Source:MGI Symbol;Acc:MGI:1195958]
ENSMUSG00000040760	Appl1	2021.41	1825.42	0.147856	0.00215559	Up	adaptor protein, phosphotyrosine interaction, PH domain and leucine zipper containing 1 [Source:MGI Symbol;Acc:MGI:1920243]
ENSMUSG00000037013	Ss18	2936	2651.47	0.147826	0.000946839	Up	SS18, nBAF chromatin remodeling complex subunit [Source:MGI Symbol;Acc:MGI:107708]
ENSMUSG00000034075	Zdhhc5	1476.54	1333.6	0.147805	0.00455998	Up	zinc finger, DHHC domain containing 5 [Source:MGI Symbol;Acc:MGI:1923573]
ENSMUSG00000027177	Hipk3	2578.48	2331.98	0.1459	0.00123559	Up	homeodomain interacting protein kinase 3 [Source:MGI Symbol;Acc:MGI:1314882]
ENSMUSG00000060675	Pla2g16	2192.56	1982.17	0.145457	0.00404848	Up	phospholipase A2, group XVI [Source:MGI Symbol;Acc:MGI:2179715]
ENSMUSG00000032115	Hyou1	3069.56	2776.09	0.145098	0.000285589	Up	hypoxia up-regulated 1 [Source:MGI Symbol;Acc:MGI:108030]
ENSMUSG00000021188	Trip11	2086.26	1887.83	0.1447	0.00157217	Up	thyroid hormone receptor interactor 11 [Source:MGI Symbol;Acc:MGI:1924393]
ENSMUSG00000040433	Zbtb38	1677.37	1517.71	0.143888	0.00666657	Up	zinc finger and BTB domain containing 38 [Source:MGI Symbol;Acc:MGI:2442866]
ENSMUSG00000028603	Scp2	1731.84	1567.47	0.143717	0.00449668	Up	sterol carrier protein 2, liver [Source:MGI Symbol;Acc:MGI:98254]
ENSMUSG00000016528	Mapkapk2	4586.42	4155.4	0.142634	0.000198037	Up	MAP kinase-activated protein kinase 2 [Source:MGI Symbol;Acc:MGI:109298]
ENSMUSG00000030748	Il4ra	5659.81	5125.93	0.142536	0.000567388	Up	interleukin 4 receptor, alpha [Source:MGI Symbol;Acc:MGI:105367]
ENSMUSG00000030795	Fus	8302.43	7527.13	0.141748	0.000216317	Up	fused in sarcoma [Source:MGI Symbol;Acc:MGI:1353633]
ENSMUSG00000051735	Rinl	3196.28	2898.31	0.141366	0.00333998	Up	Ras and Rab interactor-like [Source:MGI Symbol;Acc:MGI:2444024]
ENSMUSG00000027366	Sppl2a	1903.25	1726.54	0.141189	0.00357766	Up	signal peptide peptidase like 2A [Source:MGI Symbol;Acc:MGI:1913802]
ENSMUSG00000032324	Tspan3	1460.2	1325.16	0.140756	0.00815907	Up	tetraspanin 3 [Source:MGI Symbol;Acc:MGI:1928098]
ENSMUSG00000028042	Zbtb7b	3796.28	3445.17	0.140206	0.00388822	Up	zinc finger and BTB domain containing 7B [Source:MGI Symbol;Acc:MGI:102755]
ENSMUSG00000027642	Rpn2	2939.91	2668.64	0.140075	0.00119208	Up	ribophorin II [Source:MGI Symbol;Acc:MGI:98085]
ENSMUSG00000029401	Rilpl2	2024.73	1837.1	0.139944	0.00720241	Up	Rab interacting lysosomal protein-like 2 [Source:MGI Symbol;Acc:MGI:1933112]
ENSMUSG00000022463	Srebf2	6827.56	6198.4	0.139306	7.078e-05	Up	sterol regulatory element binding factor 2 [Source:MGI Symbol;Acc:MGI:107585]
ENSMUSG00000019823	Mical1	2673.14	2428.69	0.138543	0.00184893	Up	microtubule associated monooxygenase, calponin and LIM domain containing 1 [Source:MGI Symbol;Acc:MGI:2385847]
ENSMUSG00000022285	Ywhaz	7573.03	6884.29	0.137897	0.000152338	Up	tyrosine 3-monooxygenase/tryptophan 5-monooxygenase activation protein, zeta polypeptide [Source:MGI Symbol;Acc:MGI:109484]
ENSMUSG00000060216	Arrb2	2642.32	2401.66	0.137674	0.00618969	Up	arrestin, beta 2 [Source:MGI Symbol;Acc:MGI:99474]
ENSMUSG00000021196	Pfkp	16501.5	14998.9	0.137585	0.00279495	Up	phosphofructokinase, platelet [Source:MGI Symbol;Acc:MGI:1891833]
ENSMUSG00000029672	Fam3c	1647.65	1498.99	0.136451	0.00397252	Up	family with sequence similarity 3, member C [Source:MGI Symbol;Acc:MGI:107892]
ENSMUSG00000056820	Tsnax	1756.74	1598.06	0.136026	0.00291276	Up	translin-associated factor X [Source:MGI Symbol;Acc:MGI:1855672]
ENSMUSG00000020733	Slc9a3r1	2446.65	2228.25	0.135257	0.00145208	Up	solute carrier family 9 (sodium/hydrogen exchanger), member 3 regulator 1 [Source:MGI Symbol;Acc:MGI:1349482]
ENSMUSG00000020358	Hnrnpab	4845.72	4415.06	0.134519	0.00679256	Up	heterogeneous nuclear ribonucleoprotein A/B [Source:MGI Symbol;Acc:MGI:1330294]
ENSMUSG00000014195	Dnajc7	3972.93	3622.13	0.1339	0.00105708	Up	DnaJ heat shock protein family (Hsp40) member C7 [Source:MGI Symbol;Acc:MGI:1928373]
ENSMUSG00000029840	Mtpn	3098.23	2828.53	0.132461	0.00726089	Up	myotrophin [Source:MGI Symbol;Acc:MGI:99445]
ENSMUSG00000030754	Copb1	3056.05	2789.56	0.132349	0.00150759	Up	coatomer protein complex, subunit beta 1 [Source:MGI Symbol;Acc:MGI:1917599]
ENSMUSG00000030062	Rpn1	1872.55	1709.93	0.131694	0.00643425	Up	ribophorin I [Source:MGI Symbol;Acc:MGI:98084]
ENSMUSG00000022876	Samsn1	2668.71	2437.62	0.1314	0.00685966	Up	SAM domain, SH3 domain and nuclear localization signals, 1 [Source:MGI Symbol;Acc:MGI:1914992]
ENSMUSG00000026516	Nvl	3041.63	2778.03	0.131358	0.00170274	Up	nuclear VCP-like [Source:MGI Symbol;Acc:MGI:1914709]
ENSMUSG00000001175	Calm1	6928.52	6328.12	0.131247	0.000434145	Up	calmodulin 1 [Source:MGI Symbol;Acc:MGI:88251]
ENSMUSG00000068798	Rap1a	3033.02	2771.88	0.130788	0.00465809	Up	RAS-related protein 1a [Source:MGI Symbol;Acc:MGI:97852]
ENSMUSG00000019818	Cd164	6781.71	6197.6	0.130267	0.00154624	Up	CD164 antigen [Source:MGI Symbol;Acc:MGI:1859568]
ENSMUSG00000078812	Eif5a	9503.02	8682.42	0.130256	0.00206731	Up	eukaryotic translation initiation factor 5A [Source:MGI Symbol;Acc:MGI:106248]
ENSMUSG00000026778	Prkcq	4087.47	3739.33	0.128526	0.00159677	Up	protein kinase C, theta [Source:MGI Symbol;Acc:MGI:97601]
ENSMUSG00000026721	Rabgap1l	3929.92	3597.36	0.128275	0.00374361	Up	RAB GTPase activating protein 1-like [Source:MGI Symbol;Acc:MGI:1352507]
ENSMUSG00000020612	Prkar1a	8044.86	7362.67	0.1281	4.09072e-05	Up	protein kinase, cAMP dependent regulatory, type I, alpha [Source:MGI Symbol;Acc:MGI:104878]
ENSMUSG00000090019	Gimap1	4357.59	3988.07	0.12773	0.00156651	Up	GTPase, IMAP family member 1 [Source:MGI Symbol;Acc:MGI:109368]
ENSMUSG00000032096	Arcn1	3979.28	3645.44	0.12681	0.00186946	Up	archain 1 [Source:MGI Symbol;Acc:MGI:2387591]
ENSMUSG00000021277	Traf3	2799.78	2565.15	0.126326	0.0026906	Up	TNF receptor-associated factor 3 [Source:MGI Symbol;Acc:MGI:108041]
ENSMUSG00000030707	Coro1a	16294.3	14928.7	0.126271	0.00217625	Up	coronin, actin binding protein 1A [Source:MGI Symbol;Acc:MGI:1345961]
ENSMUSG00000006782	Cnp	2042.88	1872.14	0.125218	0.00744265	Up	2',3'-cyclic nucleotide 3' phosphodiesterase [Source:MGI Symbol;Acc:MGI:88437]
ENSMUSG00000038172	Ttc39b	4927.12	4518.73	0.124995	0.000312203	Up	tetratricopeptide repeat domain 39B [Source:MGI Symbol;Acc:MGI:1917113]
ENSMUSG00000032966	Fkbp1a	4582.05	4203.68	0.124826	0.00352146	Up	FK506 binding protein 1a [Source:MGI Symbol;Acc:MGI:95541]
ENSMUSG00000023274	Cd4	14966.8	13743.5	0.123153	0.000455751	Up	CD4 antigen [Source:MGI Symbol;Acc:MGI:88335]
ENSMUSG00000047810	Ccdc88b	4683.94	4302.56	0.122345	0.00367798	Up	coiled-coil domain containing 88B [Source:MGI Symbol;Acc:MGI:1925567]
ENSMUSG00000054808	Actn4	4856.15	4463.57	0.121927	0.00254642	Up	actinin alpha 4 [Source:MGI Symbol;Acc:MGI:1890773]
ENSMUSG00000038437	Mllt6	11166.6	10274.4	0.119899	0.00170145	Up	myeloid/lymphoid or mixed-lineage leukemia; translocated to, 6 [Source:MGI Symbol;Acc:MGI:1935145]
ENSMUSG00000021357	Exoc2	2423.9	2231.79	0.119853	0.0046849	Up	exocyst complex component 2 [Source:MGI Symbol;Acc:MGI:1913732]
ENSMUSG00000021484	Lman2	2129.15	1959.11	0.11976	0.00798224	Up	lectin, mannose-binding 2 [Source:MGI Symbol;Acc:MGI:1914140]
ENSMUSG00000022092	Ppp3cc	2843.7	2618.2	0.119023	0.00620348	Up	protein phosphatase 3, catalytic subunit, gamma isoform [Source:MGI Symbol;Acc:MGI:107162]
ENSMUSG00000024942	Capn1	2425.2	2232.44	0.118942	0.00430795	Up	calpain 1 [Source:MGI Symbol;Acc:MGI:88263]
ENSMUSG00000026341	Actr3	12618.8	11625.8	0.118414	0.000603914	Up	ARP3 actin-related protein 3 [Source:MGI Symbol;Acc:MGI:1921367]
ENSMUSG00000002257	Def6	3022.32	2785.93	0.117507	0.00789175	Up	differentially expressed in FDCP 6 [Source:MGI Symbol;Acc:MGI:1346328]
ENSMUSG00000027828	Ssr3	3864.14	3563.92	0.117247	0.00548082	Up	signal sequence receptor, gamma [Source:MGI Symbol;Acc:MGI:1914687]
ENSMUSG00000079487	Med12	6374.01	5877.38	0.117088	0.00436777	Up	mediator complex subunit 12 [Source:MGI Symbol;Acc:MGI:1926212]
ENSMUSG00000051391	Ywhag	2948.73	2720.6	0.11699	0.00683246	Up	tyrosine 3-monooxygenase/tryptophan 5-monooxygenase activation protein, gamma polypeptide [Source:MGI Symbol;Acc:MGI:108109]
ENSMUSG00000038467	Chmp4b	4186.76	3862.16	0.116757	0.00756523	Up	charged multivesicular body protein 4B [Source:MGI Symbol;Acc:MGI:1922858]
ENSMUSG00000019877	Serinc1	2641.81	2443.09	0.113212	0.00713206	Up	serine incorporator 1 [Source:MGI Symbol;Acc:MGI:1926228]
ENSMUSG00000032009	Sesn3	18261.7	16883.8	0.113208	0.000548764	Up	sestrin 3 [Source:MGI Symbol;Acc:MGI:1922997]
ENSMUSG00000024456	Diaph1	4753.22	4396.17	0.112378	0.00277033	Up	diaphanous related formin 1 [Source:MGI Symbol;Acc:MGI:1194490]
ENSMUSG00000001588	Acap1	9723.08	8995.17	0.112145	0.0046098	Up	ArfGAP with coiled-coil, ankyrin repeat and PH domains 1 [Source:MGI Symbol;Acc:MGI:2388270]
ENSMUSG00000005610	Eif4g2	10024.6	9294.31	0.109377	0.00642879	Up	eukaryotic translation initiation factor 4, gamma 2 [Source:MGI Symbol;Acc:MGI:109207]
ENSMUSG00000006740	Kif5b	3612	3349.69	0.109211	0.00661171	Up	kinesin family member 5B [Source:MGI Symbol;Acc:MGI:1098268]
ENSMUSG00000048865	Arhgap30	8898.28	8251.25	0.108909	0.000379707	Up	Rho GTPase activating protein 30 [Source:MGI Symbol;Acc:MGI:2684948]
ENSMUSG00000075706	Gpx4	3921.72	3636.96	0.108415	0.00451186	Up	glutathione peroxidase 4 [Source:MGI Symbol;Acc:MGI:104767]
ENSMUSG00000006304	Arpc2	9612.06	8919.32	0.108095	0.00602329	Up	actin related protein 2/3 complex, subunit 2 [Source:MGI Symbol;Acc:MGI:1923959]
ENSMUSG00000057110	Cntrl	4715.82	4375.83	0.107617	0.0053851	Up	centriolin [Source:MGI Symbol;Acc:MGI:1889576]
ENSMUSG00000020849	Ywhae	4055.85	3764.6	0.107475	0.00268074	Up	tyrosine 3-monooxygenase/tryptophan 5-monooxygenase activation protein, epsilon polypeptide [Source:MGI Symbol;Acc:MGI:894689]
ENSMUSG00000021242	Npc2	11049.3	10261.4	0.107046	0.00357996	Up	NPC intracellular cholesterol transporter 2 [Source:MGI Symbol;Acc:MGI:1915213]
ENSMUSG00000031133	Arhgef6	3679.81	3421.34	0.105547	0.005643	Up	Rac/Cdc42 guanine nucleotide exchange factor (GEF) 6 [Source:MGI Symbol;Acc:MGI:1920591]
ENSMUSG00000059923	Grb2	5177.01	4813.67	0.105083	0.00791693	Up	growth factor receptor bound protein 2 [Source:MGI Symbol;Acc:MGI:95805]
ENSMUSG00000004665	Cnn2	6587.29	6131.42	0.103543	0.00733345	Up	calponin 2 [Source:MGI Symbol;Acc:MGI:105093]
ENSMUSG00000036478	Btg1	24745.8	23075.1	0.100921	0.00130212	Up	B cell translocation gene 1, anti-proliferative [Source:MGI Symbol;Acc:MGI:88215]
ENSMUSG00000024969	Mark2	4041.08	3772.58	0.0993904	0.00766251	Up	MAP/microtubule affinity regulating kinase 2 [Source:MGI Symbol;Acc:MGI:99638]
ENSMUSG00000000184	Ccnd2	10831.3	10112.9	0.0992097	0.00729558	Up	cyclin D2 [Source:MGI Symbol;Acc:MGI:88314]
ENSMUSG00000039264	Gimap3	30855.5	28861.2	0.0964305	0.00559987	Up	GTPase, IMAP family member 3 [Source:MGI Symbol;Acc:MGI:1932723]
ENSMUSG00000032035	Ets1	26354.7	24693.6	0.0939265	0.000791595	Up	E26 avian leukemia oncogene 1, 5' domain [Source:MGI Symbol;Acc:MGI:95455]
ENSMUSG00000045962	Wnk1	11846.3	11138.4	0.088998	0.00340708	Up	WNK lysine deficient protein kinase 1 [Source:MGI Symbol;Acc:MGI:2442092]
ENSMUSG00000037742	Eef1a1	180418	189273	-0.0691139	0.00770181	Down	eukaryotic translation elongation factor 1 alpha 1 [Source:MGI Symbol;Acc:MGI:1096881]
ENSMUSG00000019432	Ddx39b	6500.39	6942.59	-0.0952344	0.00697694	Down	DEAD (Asp-Glu-Ala-Asp) box polypeptide 39B [Source:MGI Symbol;Acc:MGI:99240]
ENSMUSG00000028639	Ybx1	8180.37	8740.15	-0.0953102	0.00707552	Down	Y box protein 1 [Source:MGI Symbol;Acc:MGI:99146]
ENSMUSG00000048271	Rbm33	8128	8699.97	-0.0982685	0.00474821	Down	RNA binding motif protein 33 [Source:MGI Symbol;Acc:MGI:1919670]
ENSMUSG00000024816	Frmd8	6590.47	7057.51	-0.0989619	0.00681585	Down	FERM domain containing 8 [Source:MGI Symbol;Acc:MGI:1914707]
ENSMUSG00000050379	2021-09-06	4154.18	4456.99	-0.101407	0.00522737	Down	septin 6 [Source:MGI Symbol;Acc:MGI:1888939]
ENSMUSG00000037318	Traf3ip3	5101.35	5472.03	-0.101511	0.00713599	Down	TRAF3 interacting protein 3 [Source:MGI Symbol;Acc:MGI:2441706]
ENSMUSG00000033732	Sf3b3	4402.55	4733.78	-0.105016	0.00413966	Down	splicing factor 3b, subunit 3 [Source:MGI Symbol;Acc:MGI:1289341]
ENSMUSG00000040225	Prrc2c	13425.9	14451	-0.106256	0.000665266	Down	proline-rich coiled-coil 2C [Source:MGI Symbol;Acc:MGI:1913754]
ENSMUSG00000024359	Hspa9	4141.97	4459.75	-0.106753	0.00427179	Down	heat shock protein 9 [Source:MGI Symbol;Acc:MGI:96245]
ENSMUSG00000066306	Numa1	10092.7	10882.7	-0.109035	0.00344848	Down	nuclear mitotic apparatus protein 1 [Source:MGI Symbol;Acc:MGI:2443665]
ENSMUSG00000053754	Chd8	4257.95	4593.02	-0.109647	0.0015801	Down	chromodomain helicase DNA binding protein 8 [Source:MGI Symbol;Acc:MGI:1915022]
ENSMUSG00000052298	Cdc42se2	4371.26	4716.54	-0.109937	0.00157314	Down	CDC42 small effector 2 [Source:MGI Symbol;Acc:MGI:1919979]
ENSMUSG00000029004	Kmt2e	5618.8	6065.03	-0.110281	0.00664285	Down	lysine (K)-specific methyltransferase 2E [Source:MGI Symbol;Acc:MGI:1924825]
ENSMUSG00000020315	Sptbn1	5671.72	6129.03	-0.111926	0.00136113	Down	spectrin beta, non-erythrocytic 1 [Source:MGI Symbol;Acc:MGI:98388]
ENSMUSG00000063015	Ccni	7965.55	8616.11	-0.113208	0.00104597	Down	cyclin I [Source:MGI Symbol;Acc:MGI:1341077]
ENSMUSG00000037503	Fam168b	5596.82	6051.84	-0.113211	0.00284013	Down	family with sequence similarity 168, member B [Source:MGI Symbol;Acc:MGI:2448487]
ENSMUSG00000004264	Phb2	2470.45	2671.74	-0.113359	0.00695768	Down	prohibitin 2 [Source:MGI Symbol;Acc:MGI:102520]
ENSMUSG00000008682	Rpl10	12026.4	13012.1	-0.113659	0.00263739	Down	ribosomal protein L10 [Source:MGI Symbol;Acc:MGI:105943]
ENSMUSG00000027363	Usp8	2032.8	2200	-0.113898	0.00699959	Down	ubiquitin specific peptidase 8 [Source:MGI Symbol;Acc:MGI:1934029]
ENSMUSG00000019254	Ppp1r12c	3228.87	3493.7	-0.114297	0.00414742	Down	protein phosphatase 1, regulatory (inhibitor) subunit 12C [Source:MGI Symbol;Acc:MGI:1924258]
ENSMUSG00000054387	Mdm4	12764.7	13821.9	-0.114794	0.00133048	Down	transformed mouse 3T3 cell double minute 4 [Source:MGI Symbol;Acc:MGI:107934]
ENSMUSG00000026234	Ncl	11980.8	12981.7	-0.115615	0.00185899	Down	nucleolin [Source:MGI Symbol;Acc:MGI:97286]
ENSMUSG00000060938	Rpl26	13993.3	15161.3	-0.115649	0.00688377	Down	ribosomal protein L26 [Source:MGI Symbol;Acc:MGI:106022]
ENSMUSG00000029826	Zc3hav1	11744.4	12729	-0.116222	0.00043083	Down	zinc finger CCCH type, antiviral 1 [Source:MGI Symbol;Acc:MGI:1926031]
ENSMUSG00000020190	Mknk2	6954.62	7536.96	-0.116246	0.000921338	Down	MAP kinase-interacting serine/threonine kinase 2 [Source:MGI Symbol;Acc:MGI:894279]
ENSMUSG00000021171	Esyt2	4743.81	5147.6	-0.117652	0.00628962	Down	extended synaptotagmin-like protein 2 [Source:MGI Symbol;Acc:MGI:1261845]
ENSMUSG00000022967	Ifnar1	3460.81	3755.3	-0.11769	0.00691088	Down	interferon (alpha and beta) receptor 1 [Source:MGI Symbol;Acc:MGI:107658]
ENSMUSG00000009741	Ubp1	2795.02	3032.51	-0.117766	0.0075721	Down	upstream binding protein 1 [Source:MGI Symbol;Acc:MGI:104889]
ENSMUSG00000029313	Aff1	2719.36	2949.73	-0.1182	0.00672818	Down	AF4/FMR2 family, member 1 [Source:MGI Symbol;Acc:MGI:1100819]
ENSMUSG00000060657	Marf1	4450.8	4830.42	-0.118426	0.00096581	Down	meiosis arrest female 1 [Source:MGI Symbol;Acc:MGI:2444505]
ENSMUSG00000041560	Nop53	7284.07	7909.15	-0.118513	0.000590666	Down	NOP53 ribosome biogenesis factor [Source:MGI Symbol;Acc:MGI:2154441]
ENSMUSG00000020700	Map3k3	3102.59	3367.92	-0.118774	0.00486833	Down	mitogen-activated protein kinase kinase kinase 3 [Source:MGI Symbol;Acc:MGI:1346874]
ENSMUSG00000073409	H2-Q6	17268.9	18750.1	-0.118818	0.000867459	Down	histocompatibility 2, Q region locus 6 [Source:MGI Symbol;Acc:MGI:95935]
ENSMUSG00000017221	Psmd3	2276.73	2472.04	-0.119242	0.00823786	Down	proteasome (prosome, macropain) 26S subunit, non-ATPase, 3 [Source:MGI Symbol;Acc:MGI:98858]
ENSMUSG00000040054	Baz2a	7333.74	7969.27	-0.120158	0.000421331	Down	bromodomain adjacent to zinc finger domain, 2A [Source:MGI Symbol;Acc:MGI:2151152]
ENSMUSG00000043008	Klhl6	3334.4	3624.34	-0.120634	0.00254918	Down	kelch-like 6 [Source:MGI Symbol;Acc:MGI:2686922]
ENSMUSG00000035722	Abca7	7737.82	8410.62	-0.120666	0.00467797	Down	ATP-binding cassette, sub-family A (ABC1), member 7 [Source:MGI Symbol;Acc:MGI:1351646]
ENSMUSG00000020075	Ddx21	4363.45	4746.36	-0.12079	0.00775322	Down	DEAD (Asp-Glu-Ala-Asp) box polypeptide 21 [Source:MGI Symbol;Acc:MGI:1860494]
ENSMUSG00000037674	Rfx7	2770.63	3013.32	-0.120876	0.00763302	Down	regulatory factor X, 7 [Source:MGI Symbol;Acc:MGI:2442675]
ENSMUSG00000043733	Ptpn11	2194.13	2385.36	-0.121421	0.00730585	Down	protein tyrosine phosphatase, non-receptor type 11 [Source:MGI Symbol;Acc:MGI:99511]
ENSMUSG00000045092	S1pr1	2649.66	2880	-0.121492	0.00816673	Down	sphingosine-1-phosphate receptor 1 [Source:MGI Symbol;Acc:MGI:1096355]
ENSMUSG00000032399	Rpl4	34415	37442.4	-0.121563	4.04666e-05	Down	ribosomal protein L4 [Source:MGI Symbol;Acc:MGI:1915141]
ENSMUSG00000053411	Cbx7	5579.4	6071.38	-0.122365	0.00223873	Down	chromobox 7 [Source:MGI Symbol;Acc:MGI:1196439]
ENSMUSG00000022234	Cct5	3543.93	3858.32	-0.122522	0.00201328	Down	chaperonin containing Tcp1, subunit 5 (epsilon) [Source:MGI Symbol;Acc:MGI:107185]
ENSMUSG00000032440	Tgfbr2	4942.95	5380.34	-0.12268	0.00164875	Down	transforming growth factor, beta receptor II [Source:MGI Symbol;Acc:MGI:98729]
ENSMUSG00000036333	Kidins220	4331.79	4722.96	-0.124186	0.00120002	Down	kinase D-interacting substrate 220 [Source:MGI Symbol;Acc:MGI:1924730]
ENSMUSG00000031751	Amfr	3115.59	3396.55	-0.124453	0.00138973	Down	autocrine motility factor receptor [Source:MGI Symbol;Acc:MGI:1345634]
ENSMUSG00000021910	Nisch	10121.7	11033.2	-0.124551	0.000912876	Down	nischarin [Source:MGI Symbol;Acc:MGI:1928323]
ENSMUSG00000024991	Eif3a	8993.92	9813.12	-0.125443	0.003878	Down	eukaryotic translation initiation factor 3, subunit A [Source:MGI Symbol;Acc:MGI:95301]
ENSMUSG00000037236	Matr3	4375.32	4774.77	-0.125598	0.000657825	Down	matrin 3 [Source:MGI Symbol;Acc:MGI:1298379]
ENSMUSG00000007564	Ppp2r1a	3168.4	3455.16	-0.125604	0.00140192	Down	protein phosphatase 2, regulatory subunit A, alpha [Source:MGI Symbol;Acc:MGI:1926334]
ENSMUSG00000031453	Rasa3	4108.4	4479.7	-0.12564	0.0045077	Down	RAS p21 protein activator 3 [Source:MGI Symbol;Acc:MGI:1197013]
ENSMUSG00000001289	Pfdn5	3315.63	3620.77	-0.126241	0.00304043	Down	prefoldin 5 [Source:MGI Symbol;Acc:MGI:1928753]
ENSMUSG00000027397	Slc20a1	2783.77	3039.52	-0.12629	0.00228168	Down	solute carrier family 20, member 1 [Source:MGI Symbol;Acc:MGI:108392]
ENSMUSG00000012405	Rpl15	11168.1	12199.8	-0.127383	0.00128342	Down	ribosomal protein L15 [Source:MGI Symbol;Acc:MGI:1913730]
ENSMUSG00000021218	Gdi2	6380.61	6970.53	-0.127432	0.000619973	Down	guanosine diphosphate (GDP) dissociation inhibitor 2 [Source:MGI Symbol;Acc:MGI:99845]
ENSMUSG00000042535	Gtpbp1	3264.59	3565.25	-0.127726	0.00616531	Down	GTP binding protein 1 [Source:MGI Symbol;Acc:MGI:109443]
ENSMUSG00000016554	Eif3d	1945.08	2126.01	-0.128004	0.00708628	Down	eukaryotic translation initiation factor 3, subunit D [Source:MGI Symbol;Acc:MGI:1933181]
ENSMUSG00000021298	Gpr132	4531.82	4952.39	-0.128144	0.000406883	Down	G protein-coupled receptor 132 [Source:MGI Symbol;Acc:MGI:1890220]
ENSMUSG00000023830	Igf2r	3354.37	3665.76	-0.128291	0.00273616	Down	insulin-like growth factor 2 receptor [Source:MGI Symbol;Acc:MGI:96435]
ENSMUSG00000037321	Tap1	8381.66	9164.58	-0.129243	0.0062694	Down	transporter 1, ATP-binding cassette, sub-family B (MDR/TAP) [Source:MGI Symbol;Acc:MGI:98483]
ENSMUSG00000019820	Utrn	7834.84	8571.72	-0.130125	0.00181948	Down	utrophin [Source:MGI Symbol;Acc:MGI:104631]
ENSMUSG00000022141	Nipbl	5919.6	6478.39	-0.130218	0.000595037	Down	Nipped-B homolog (Drosophila) [Source:MGI Symbol;Acc:MGI:1913976]
ENSMUSG00000031862	Atp13a1	2217.24	2425.47	-0.130342	0.0053759	Down	ATPase type 13A1 [Source:MGI Symbol;Acc:MGI:2180801]
ENSMUSG00000027288	Zfp106	3229.12	3532.12	-0.130345	0.00347883	Down	zinc finger protein 106 [Source:MGI Symbol;Acc:MGI:1270153]
ENSMUSG00000008200	Fnbp4	5924.42	6488.33	-0.131182	0.000760362	Down	formin binding protein 4 [Source:MGI Symbol;Acc:MGI:1860513]
ENSMUSG00000022867	Usp25	2660.49	2913.44	-0.131512	0.00118064	Down	ubiquitin specific peptidase 25 [Source:MGI Symbol;Acc:MGI:1353655]
ENSMUSG00000037926	Ssh2	4351.85	4766.1	-0.131936	0.0016413	Down	slingshot homolog 2 (Drosophila) [Source:MGI Symbol;Acc:MGI:2679255]
ENSMUSG00000036427	Gpi1	19669.2	21556.3	-0.132262	0.00445555	Down	glucose phosphate isomerase 1 [Source:MGI Symbol;Acc:MGI:95797]
ENSMUSG00000037447	Arid5a	5068.55	5555.84	-0.132703	0.00825311	Down	AT rich interactive domain 5A (MRF1-like) [Source:MGI Symbol;Acc:MGI:2443039]
ENSMUSG00000054874	Pcnx3	3011.84	3300.86	-0.133233	0.00328108	Down	pecanex homolog 3 [Source:MGI Symbol;Acc:MGI:1861733]
ENSMUSG00000028495	Rps6	28567.6	31331.8	-0.133255	0.000347653	Down	ribosomal protein S6 [Source:MGI Symbol;Acc:MGI:98159]
ENSMUSG00000037331	Larp1	5109.19	5604.62	-0.133573	0.000332962	Down	La ribonucleoprotein domain family, member 1 [Source:MGI Symbol;Acc:MGI:1890165]
ENSMUSG00000048490	Nrip1	3127.99	3431.58	-0.13365	0.00512639	Down	nuclear receptor interacting protein 1 [Source:MGI Symbol;Acc:MGI:1315213]
ENSMUSG00000040407	Akap9	2801.83	3074.36	-0.133693	0.00170578	Down	A kinase (PRKA) anchor protein (yotiao) 9 [Source:MGI Symbol;Acc:MGI:2178217]
ENSMUSG00000018322	Tomm34	1869.71	2051.58	-0.133816	0.00415642	Down	translocase of outer mitochondrial membrane 34 [Source:MGI Symbol;Acc:MGI:1914395]
ENSMUSG00000021669	Col4a3bp	2065.45	2267.89	-0.134597	0.00366986	Down	collagen, type IV, alpha 3 (Goodpasture antigen) binding protein [Source:MGI Symbol;Acc:MGI:1915268]
ENSMUSG00000031902	Nfatc3	7232.01	7941.62	-0.135168	0.000583841	Down	nuclear factor of activated T cells, cytoplasmic, calcineurin dependent 3 [Source:MGI Symbol;Acc:MGI:103296]
ENSMUSG00000042185	Nfrkb	2741.84	3010.27	-0.135297	0.00528856	Down	nuclear factor related to kappa B binding protein [Source:MGI Symbol;Acc:MGI:2442410]
ENSMUSG00000078429	Ctdsp2	3931.61	4316.94	-0.135447	0.000287573	Down	CTD (carboxy-terminal domain, RNA polymerase II, polypeptide A) small phosphatase 2 [Source:MGI Symbol;Acc:MGI:1098748]
ENSMUSG00000097415	AU020206	8354.61	9176.91	-0.135614	0.00200112	Down	expressed sequence AU020206 [Source:MGI Symbol;Acc:MGI:2142134]
ENSMUSG00000022387	Brd1	3076.78	3380.56	-0.136348	0.000623376	Down	bromodomain containing 1 [Source:MGI Symbol;Acc:MGI:1924161]
ENSMUSG00000006333	Rps9	27043.4	29736.4	-0.136974	0.000311895	Down	ribosomal protein S9 [Source:MGI Symbol;Acc:MGI:1924096]
ENSMUSG00000049076	Acap2	2204.2	2423.93	-0.137219	0.00663071	Down	ArfGAP with coiled-coil, ankyrin repeat and PH domains 2 [Source:MGI Symbol;Acc:MGI:1925868]
ENSMUSG00000041609	Bicdl1	1713.97	1883.71	-0.137548	0.00791894	Down	BICD family like cargo adaptor 1 [Source:MGI Symbol;Acc:MGI:1922915]
ENSMUSG00000052915	Msl1	3504	3854.75	-0.137592	0.00268148	Down	male-specific lethal 1 homolog (Drosophila) [Source:MGI Symbol;Acc:MGI:1921276]
ENSMUSG00000032637	Atxn2l	10299.6	11330.3	-0.137772	0.00047367	Down	ataxin 2-like [Source:MGI Symbol;Acc:MGI:2446242]
ENSMUSG00000017132	Cyth1	4214.96	4636.59	-0.137855	0.000480537	Down	cytohesin 1 [Source:MGI Symbol;Acc:MGI:1334257]
ENSMUSG00000030678	Maz	4256.79	4682.81	-0.138048	0.00251409	Down	MYC-associated zinc finger protein (purine-binding transcription factor) [Source:MGI Symbol;Acc:MGI:1338823]
ENSMUSG00000043263	Ifi209	2859.75	3148.44	-0.138955	0.00126316	Down	interferon activated gene 209 [Source:MGI Symbol;Acc:MGI:2138243]
ENSMUSG00000039158	Akna	8342.71	9186.6	-0.139268	0.000338459	Down	AT-hook transcription factor [Source:MGI Symbol;Acc:MGI:2140340]
ENSMUSG00000040270	Bach2	3907.27	4303.59	-0.139467	9.31212e-05	Down	BTB and CNC homology, basic leucine zipper transcription factor 2 [Source:MGI Symbol;Acc:MGI:894679]
ENSMUSG00000060261	Gtf2i	5625.32	6195.81	-0.139766	2.35305e-05	Down	general transcription factor II I [Source:MGI Symbol;Acc:MGI:1202722]
ENSMUSG00000025967	Eef1b2	10760.9	11861.5	-0.140216	1.55899e-05	Down	eukaryotic translation elongation factor 1 beta 2 [Source:MGI Symbol;Acc:MGI:1929520]
ENSMUSG00000047675	Rps8	12986.9	14317.4	-0.140822	0.000814816	Down	ribosomal protein S8 [Source:MGI Symbol;Acc:MGI:98166]
ENSMUSG00000066406	Akap13	10455.6	11528	-0.141102	5.53107e-06	Down	A kinase (PRKA) anchor protein 13 [Source:MGI Symbol;Acc:MGI:2676556]
ENSMUSG00000022521	Crebbp	2492.77	2748.3	-0.141525	0.00814337	Down	CREB binding protein [Source:MGI Symbol;Acc:MGI:1098280]
ENSMUSG00000034024	Cct2	5179.84	5716.36	-0.142004	0.0010932	Down	chaperonin containing Tcp1, subunit 2 (beta) [Source:MGI Symbol;Acc:MGI:107186]
ENSMUSG00000022914	Brwd1	2364.88	2608.93	-0.142272	0.000610203	Down	bromodomain and WD repeat domain containing 1 [Source:MGI Symbol;Acc:MGI:1890651]
ENSMUSG00000049550	Clip1	2952.13	3257.98	-0.142284	0.000712289	Down	CAP-GLY domain containing linker protein 1 [Source:MGI Symbol;Acc:MGI:1928401]
ENSMUSG00000098112	Bin2	5052.87	5577.73	-0.142326	0.000381865	Down	bridging integrator 2 [Source:MGI Symbol;Acc:MGI:3611448]
ENSMUSG00000054342	Kcnn4	3593.03	3964.74	-0.142621	0.000281697	Down	potassium intermediate/small conductance calcium-activated channel, subfamily N, member 4 [Source:MGI Symbol;Acc:MGI:1277957]
ENSMUSG00000026254	Eif4e2	1555.65	1717.6	-0.142871	0.00527027	Down	eukaryotic translation initiation factor 4E member 2 [Source:MGI Symbol;Acc:MGI:1914440]
ENSMUSG00000042508	Dmtf1	2115.57	2336.54	-0.143512	0.00292724	Down	cyclin D binding myb-like transcription factor 1 [Source:MGI Symbol;Acc:MGI:1344415]
ENSMUSG00000058799	Nap1l1	4503.87	4977.69	-0.143856	0.0052523	Down	nucleosome assembly protein 1-like 1 [Source:MGI Symbol;Acc:MGI:1855693]
ENSMUSG00000025958	Creb1	3061.19	3383.99	-0.144008	0.00521022	Down	cAMP responsive element binding protein 1 [Source:MGI Symbol;Acc:MGI:88494]
ENSMUSG00000001419	Mef2d	4512.73	4984.27	-0.144021	0.000628774	Down	myocyte enhancer factor 2D [Source:MGI Symbol;Acc:MGI:99533]
ENSMUSG00000006418	Rnf114	4007.22	4426.28	-0.14409	0.000741899	Down	ring finger protein 114 [Source:MGI Symbol;Acc:MGI:1933159]
ENSMUSG00000002625	Akap8l	2346.3	2592.03	-0.144822	0.00342944	Down	A kinase (PRKA) anchor protein 8-like [Source:MGI Symbol;Acc:MGI:1860606]
ENSMUSG00000048578	Mlec	7525.62	8321.85	-0.14492	4.82616e-06	Down	malectin [Source:MGI Symbol;Acc:MGI:1924015]
ENSMUSG00000067274	Rplp0	36208.3	40044.5	-0.145314	9.08405e-06	Down	ribosomal protein, large, P0 [Source:MGI Symbol;Acc:MGI:1927636]
ENSMUSG00000063856	Gpx1	1846.04	2042	-0.145917	0.000945965	Down	glutathione peroxidase 1 [Source:MGI Symbol;Acc:MGI:104887]
ENSMUSG00000051495	Irf2bp2	3536.86	3914.56	-0.145933	0.000600636	Down	interferon regulatory factor 2 binding protein 2 [Source:MGI Symbol;Acc:MGI:2443921]
ENSMUSG00000032712	2810474O19Rik	3438.05	3805.29	-0.146195	0.00572334	Down	RIKEN cDNA 2810474O19 gene [Source:MGI Symbol;Acc:MGI:1914496]
ENSMUSG00000020069	Hnrnph3	1719.99	1904.06	-0.146313	0.00554071	Down	heterogeneous nuclear ribonucleoprotein H3 [Source:MGI Symbol;Acc:MGI:1926462]
ENSMUSG00000029726	Mepce	1445.59	1599.74	-0.14644	0.00513979	Down	methylphosphate capping enzyme [Source:MGI Symbol;Acc:MGI:106477]
ENSMUSG00000040945	Rcc2	6239.58	6907.87	-0.146777	0.000909705	Down	regulator of chromosome condensation 2 [Source:MGI Symbol;Acc:MGI:1919784]
ENSMUSG00000027423	Snx5	3944.55	4369.19	-0.146837	0.000485151	Down	sorting nexin 5 [Source:MGI Symbol;Acc:MGI:1916428]
ENSMUSG00000056851	Pcbp2	5637.53	6246.14	-0.148009	1.81307e-05	Down	poly(rC) binding protein 2 [Source:MGI Symbol;Acc:MGI:108202]
ENSMUSG00000063382	Bcl9l	1462.67	1620.87	-0.149144	0.00713628	Down	B cell CLL/lymphoma 9-like [Source:MGI Symbol;Acc:MGI:1933114]
ENSMUSG00000047888	Tnrc6b	5479.48	6077.54	-0.149802	0.00116132	Down	trinucleotide repeat containing 6b [Source:MGI Symbol;Acc:MGI:2443730]
ENSMUSG00000058301	Upf1	2689.17	2984.47	-0.149839	0.000952929	Down	UPF1 regulator of nonsense transcripts homolog (yeast) [Source:MGI Symbol;Acc:MGI:107995]
ENSMUSG00000039477	Tnrc18	2205.54	2445.43	-0.150384	0.00494206	Down	trinucleotide repeat containing 18 [Source:MGI Symbol;Acc:MGI:3648294]
ENSMUSG00000021577	Sdha	4267.83	4737.11	-0.150462	1.66896e-05	Down	succinate dehydrogenase complex, subunit A, flavoprotein (Fp) [Source:MGI Symbol;Acc:MGI:1914195]
ENSMUSG00000064373	Selenop	1964.59	2180.09	-0.150798	0.00296643	Down	selenoprotein P [Source:MGI Symbol;Acc:MGI:894288]
ENSMUSG00000025357	Dgka	13077.5	14518.5	-0.150911	5.3511e-06	Down	diacylglycerol kinase, alpha [Source:MGI Symbol;Acc:MGI:102952]
ENSMUSG00000025261	Huwe1	14043.5	15590.3	-0.150919	4.49135e-05	Down	HECT, UBA and WWE domain containing 1 [Source:MGI Symbol;Acc:MGI:1926884]
ENSMUSG00000039637	Coro7	3488.76	3871.97	-0.151092	0.000120024	Down	coronin 7 [Source:MGI Symbol;Acc:MGI:1926135]
ENSMUSG00000058793	Cds2	6867.1	7627.25	-0.151574	1.17113e-06	Down	CDP-diacylglycerol synthase (phosphatidate cytidylyltransferase) 2 [Source:MGI Symbol;Acc:MGI:1332236]
ENSMUSG00000039041	Adrm1	1607.24	1785.89	-0.151962	0.00337552	Down	adhesion regulating molecule 1 [Source:MGI Symbol;Acc:MGI:1929289]
ENSMUSG00000023055	Calcoco1	1419.43	1575.65	-0.152061	0.00667829	Down	calcium binding and coiled coil domain 1 [Source:MGI Symbol;Acc:MGI:1914738]
ENSMUSG00000022982	Sod1	4217.51	4688.94	-0.152142	0.0011166	Down	superoxide dismutase 1, soluble [Source:MGI Symbol;Acc:MGI:98351]
ENSMUSG00000014470	Rnf166	2522.76	2804.52	-0.152162	0.00798128	Down	ring finger protein 166 [Source:MGI Symbol;Acc:MGI:1915968]
ENSMUSG00000020453	Patz1	1206.01	1339.75	-0.152167	0.00730757	Down	POZ (BTB) and AT hook containing zinc finger 1 [Source:MGI Symbol;Acc:MGI:1891832]
ENSMUSG00000030921	Trim30a	2032.78	2258.79	-0.15222	0.00818483	Down	tripartite motif-containing 30A [Source:MGI Symbol;Acc:MGI:98178]
ENSMUSG00000022983	Scaf4	1919	2133.59	-0.15275	0.000382934	Down	SR-related CTD-associated factor 4 [Source:MGI Symbol;Acc:MGI:2146350]
ENSMUSG00000065954	Tacc1	2702.25	3005.13	-0.153202	0.000450395	Down	transforming, acidic coiled-coil containing protein 1 [Source:MGI Symbol;Acc:MGI:2443510]
ENSMUSG00000066900	Suds3	2519.77	2802.95	-0.153537	0.000566534	Down	suppressor of defective silencing 3 homolog (S. cerevisiae) [Source:MGI Symbol;Acc:MGI:1919204]
ENSMUSG00000024776	Stambpl1	1339.67	1490.66	-0.153592	0.00256732	Down	STAM binding protein like 1 [Source:MGI Symbol;Acc:MGI:1923880]
ENSMUSG00000032178	Ilf3	1881.54	2091.85	-0.153647	0.00442978	Down	interleukin enhancer binding factor 3 [Source:MGI Symbol;Acc:MGI:1339973]
ENSMUSG00000002455	Prpf6	2439.16	2714.62	-0.153935	0.000931121	Down	pre-mRNA splicing factor 6 [Source:MGI Symbol;Acc:MGI:1922946]
ENSMUSG00000019470	Xab2	1396.54	1553.39	-0.154209	0.00736211	Down	XPA binding protein 2 [Source:MGI Symbol;Acc:MGI:1914689]
ENSMUSG00000031770	Herpud1	1400.6	1558.44	-0.154432	0.00329644	Down	homocysteine-inducible, endoplasmic reticulum stress-inducible, ubiquitin-like domain member 1 [Source:MGI Symbol;Acc:MGI:1927406]
ENSMUSG00000060739	Nsa2	5338.11	5943.56	-0.154501	0.00115887	Down	NSA2 ribosome biogenesis homolog [Source:MGI Symbol;Acc:MGI:1913883]
ENSMUSG00000036940	Kdm1a	1674.77	1864.8	-0.154568	0.00215625	Down	lysine (K)-specific demethylase 1A [Source:MGI Symbol;Acc:MGI:1196256]
ENSMUSG00000021140	Pcnx	1785.86	1987.01	-0.155032	0.0033131	Down	pecanex homolog (Drosophila) [Source:MGI Symbol;Acc:MGI:1891924]
ENSMUSG00000026701	Prdx6	2928.7	3262.87	-0.15512	0.000294077	Down	peroxiredoxin 6 [Source:MGI Symbol;Acc:MGI:894320]
ENSMUSG00000053929	Cyhr1	1510.31	1681.41	-0.155159	0.0074287	Down	cysteine and histidine rich 1 [Source:MGI Symbol;Acc:MGI:1859320]
ENSMUSG00000020346	Mgat1	1457.35	1622.6	-0.155324	0.00372473	Down	mannoside acetylglucosaminyltransferase 1 [Source:MGI Symbol;Acc:MGI:96973]
ENSMUSG00000025047	Pdcd11	1698.31	1890.75	-0.155383	0.00353559	Down	programmed cell death 11 [Source:MGI Symbol;Acc:MGI:1341788]
ENSMUSG00000003382	Etv3	1952.18	2172.15	-0.155473	0.00329126	Down	ets variant 3 [Source:MGI Symbol;Acc:MGI:1350926]
ENSMUSG00000058638	Zfp110	1245.35	1387.82	-0.155529	0.00240769	Down	zinc finger protein 110 [Source:MGI Symbol;Acc:MGI:1890378]
ENSMUSG00000021149	Gtpbp4	1568.07	1748.24	-0.155543	0.00368348	Down	GTP binding protein 4 [Source:MGI Symbol;Acc:MGI:1916487]
ENSMUSG00000040435	Ppp1r15a	2110.32	2349.6	-0.155565	0.00412276	Down	protein phosphatase 1, regulatory (inhibitor) subunit 15A [Source:MGI Symbol;Acc:MGI:1927072]
ENSMUSG00000020593	Lpin1	1075.22	1197.6	-0.155938	0.00379603	Down	lipin 1 [Source:MGI Symbol;Acc:MGI:1891340]
ENSMUSG00000049295	Zfp219	1353.72	1508.66	-0.156346	0.00183582	Down	zinc finger protein 219 [Source:MGI Symbol;Acc:MGI:1917140]
ENSMUSG00000040865	Ino80d	2996.49	3340.16	-0.15652	0.00182973	Down	INO80 complex subunit D [Source:MGI Symbol;Acc:MGI:3027003]
ENSMUSG00000018765	Fxr2	2573.99	2869.64	-0.156561	0.00211824	Down	fragile X mental retardation, autosomal homolog 2 [Source:MGI Symbol;Acc:MGI:1346074]
ENSMUSG00000037280	Galnt6	4866.85	5423.81	-0.156667	0.000613973	Down	polypeptide N-acetylgalactosaminyltransferase 6 [Source:MGI Symbol;Acc:MGI:1891640]
ENSMUSG00000020170	Frs2	1155.95	1288.86	-0.157418	0.00555792	Down	fibroblast growth factor receptor substrate 2 [Source:MGI Symbol;Acc:MGI:1100860]
ENSMUSG00000003380	Rabac1	4588.17	5119.61	-0.157984	0.000717097	Down	Rab acceptor 1 (prenylated) [Source:MGI Symbol;Acc:MGI:1201692]
ENSMUSG00000021738	Atxn7	1592.58	1777.41	-0.158085	0.00240377	Down	ataxin 7 [Source:MGI Symbol;Acc:MGI:2179277]
ENSMUSG00000048429	Timm29	813.677	908.629	-0.158394	0.00772197	Down	translocase of inner mitochondrial membrane 29 [Source:MGI Symbol;Acc:MGI:1917023]
ENSMUSG00000030263	Lrmp	2283.55	2548.14	-0.158463	0.000596973	Down	lymphoid-restricted membrane protein [Source:MGI Symbol;Acc:MGI:108424]
ENSMUSG00000023150	Ivns1abp	5724.11	6388.84	-0.158496	0.000497201	Down	influenza virus NS1A binding protein [Source:MGI Symbol;Acc:MGI:2152389]
ENSMUSG00000048249	Crebrf	1937.54	2163.51	-0.158818	0.00478348	Down	CREB3 regulatory factor [Source:MGI Symbol;Acc:MGI:1924378]
ENSMUSG00000020451	Limk2	2236.42	2498.39	-0.159304	0.00223606	Down	LIM motif-containing protein kinase 2 [Source:MGI Symbol;Acc:MGI:1197517]
ENSMUSG00000056459	Zbtb25	919.681	1027.77	-0.159558	0.00747768	Down	zinc finger and BTB domain containing 25 [Source:MGI Symbol;Acc:MGI:99197]
ENSMUSG00000021807	Rtraf	2006.95	2242.2	-0.159643	0.000300553	Down	RNA transcription, translation and transport factor [Source:MGI Symbol;Acc:MGI:1915295]
ENSMUSG00000039671	Zmynd8	3566.51	3983.51	-0.159906	4.8724e-05	Down	zinc finger, MYND-type containing 8 [Source:MGI Symbol;Acc:MGI:1918025]
ENSMUSG00000031010	Usp9x	4722.07	5277	-0.159967	0.000775968	Down	ubiquitin specific peptidase 9, X chromosome [Source:MGI Symbol;Acc:MGI:894681]
ENSMUSG00000020868	Xylt2	1116.94	1247.99	-0.160079	0.00626682	Down	xylosyltransferase II [Source:MGI Symbol;Acc:MGI:2444797]
ENSMUSG00000020167	Tcf3	2164.76	2417.59	-0.160115	0.000503045	Down	transcription factor 3 [Source:MGI Symbol;Acc:MGI:98510]
ENSMUSG00000022637	Cblb	7702.8	8612.9	-0.161058	3.86528e-05	Down	Casitas B-lineage lymphoma b [Source:MGI Symbol;Acc:MGI:2146430]
ENSMUSG00000037275	Gemin5	1140.33	1276.87	-0.161733	0.00422064	Down	gem nuclear organelle associated protein 5 [Source:MGI Symbol;Acc:MGI:2449311]
ENSMUSG00000021326	Trim27	1787.35	2000.14	-0.161755	0.00151636	Down	tripartite motif-containing 27 [Source:MGI Symbol;Acc:MGI:97904]
ENSMUSG00000039852	Rere	3695.35	4131.74	-0.161921	0.000322608	Down	arginine glutamic acid dipeptide (RE) repeats [Source:MGI Symbol;Acc:MGI:2683486]
ENSMUSG00000040463	Mybbp1a	2501.85	2797.36	-0.161965	0.000271871	Down	MYB binding protein (P160) 1a [Source:MGI Symbol;Acc:MGI:106181]
ENSMUSG00000033039	Micall1	1695.72	1896.13	-0.162141	0.0044061	Down	microtubule associated monooxygenase, calponin and LIM domain containing -like 1 [Source:MGI Symbol;Acc:MGI:105870]
ENSMUSG00000060036	Rpl3	26143.8	29266.1	-0.162833	1.55935e-06	Down	ribosomal protein L3 [Source:MGI Symbol;Acc:MGI:1351605]
ENSMUSG00000038384	Setd1b	2380.17	2662.93	-0.163028	0.000750475	Down	SET domain containing 1B [Source:MGI Symbol;Acc:MGI:2652820]
ENSMUSG00000018677	Slc25a39	921.103	1030.95	-0.163217	0.00643427	Down	solute carrier family 25, member 39 [Source:MGI Symbol;Acc:MGI:1196386]
ENSMUSG00000049354	Dcaf7	3216.29	3602.97	-0.163647	8.80429e-06	Down	DDB1 and CUL4 associated factor 7 [Source:MGI Symbol;Acc:MGI:1919083]
ENSMUSG00000038462	Uqcrfs1	1389.96	1556.08	-0.163819	0.000706775	Down	ubiquinol-cytochrome c reductase, Rieske iron-sulfur polypeptide 1 [Source:MGI Symbol;Acc:MGI:1913944]
ENSMUSG00000028530	Jak1	13719	15367.6	-0.16382	1.21831e-05	Down	Janus kinase 1 [Source:MGI Symbol;Acc:MGI:96628]
ENSMUSG00000070738	Dgkd	5850.01	6552.84	-0.164113	1.72048e-06	Down	diacylglycerol kinase, delta [Source:MGI Symbol;Acc:MGI:2138334]
ENSMUSG00000030283	St8sia1	2388.55	2677.1	-0.164298	0.000117291	Down	ST8 alpha-N-acetyl-neuraminide alpha-2,8-sialyltransferase 1 [Source:MGI Symbol;Acc:MGI:106011]
ENSMUSG00000038848	Ythdf1	1353.01	1516.84	-0.1646	0.0022488	Down	YTH domain family 1 [Source:MGI Symbol;Acc:MGI:1917431]
ENSMUSG00000027901	Dennd2d	7876.51	8829.52	-0.164633	1.34134e-07	Down	DENN/MADD domain containing 2D [Source:MGI Symbol;Acc:MGI:2181193]
ENSMUSG00000029614	Rpl6	18274.3	20481.6	-0.164633	2.85041e-06	Down	ribosomal protein L6 [Source:MGI Symbol;Acc:MGI:108057]
ENSMUSG00000028071	Sh2d2a	4884.29	5474.67	-0.164966	0.000154425	Down	SH2 domain containing 2A [Source:MGI Symbol;Acc:MGI:1351596]
ENSMUSG00000037857	Nufip2	3756.47	4212.67	-0.165058	0.00313168	Down	nuclear fragile X mental retardation protein interacting protein 2 [Source:MGI Symbol;Acc:MGI:1915814]
ENSMUSG00000064289	Tank	2571.24	2884.8	-0.165501	0.00114226	Down	TRAF family member-associated Nf-kappa B activator [Source:MGI Symbol;Acc:MGI:107676]
ENSMUSG00000023994	Nfya	1978.25	2220.57	-0.165822	0.000594395	Down	nuclear transcription factor-Y alpha [Source:MGI Symbol;Acc:MGI:97316]
ENSMUSG00000018501	Ncor1	10417.5	11688.9	-0.165994	0.00026865	Down	nuclear receptor co-repressor 1 [Source:MGI Symbol;Acc:MGI:1349717]
ENSMUSG00000024188	Luc7l	2607.22	2925.98	-0.166052	0.000120681	Down	Luc7-like [Source:MGI Symbol;Acc:MGI:1914228]
ENSMUSG00000018209	Stk4	7302.77	8193.27	-0.166156	2.08923e-05	Down	serine/threonine kinase 4 [Source:MGI Symbol;Acc:MGI:1929004]
ENSMUSG00000008668	Rps18	23466	26335	-0.166372	8.87048e-05	Down	ribosomal protein S18 [Source:MGI Symbol;Acc:MGI:98146]
ENSMUSG00000043716	Rpl7	22474.2	25223.5	-0.166456	4.75283e-07	Down	ribosomal protein L7 [Source:MGI Symbol;Acc:MGI:98073]
ENSMUSG00000058655	Eif4b	12205.9	13704.3	-0.166994	3.68744e-07	Down	eukaryotic translation initiation factor 4B [Source:MGI Symbol;Acc:MGI:95304]
ENSMUSG00000034243	Golgb1	4347.19	4883.49	-0.1673	9.71262e-05	Down	golgi autoantigen, golgin subfamily b, macrogolgin 1 [Source:MGI Symbol;Acc:MGI:1099447]
ENSMUSG00000031627	Irf2	2532.93	2843.77	-0.16739	0.000691447	Down	interferon regulatory factor 2 [Source:MGI Symbol;Acc:MGI:96591]
ENSMUSG00000029616	Erp29	1132.96	1271.91	-0.167627	0.00369224	Down	endoplasmic reticulum protein 29 [Source:MGI Symbol;Acc:MGI:1914647]
ENSMUSG00000035900	Gramd4	3132.5	3517.72	-0.168068	0.000239815	Down	GRAM domain containing 4 [Source:MGI Symbol;Acc:MGI:2676308]
ENSMUSG00000026113	Inpp4a	1253.89	1409.24	-0.168093	0.00165533	Down	inositol polyphosphate-4-phosphatase, type I [Source:MGI Symbol;Acc:MGI:1931123]
ENSMUSG00000032295	Man2c1	1157.43	1300.02	-0.16856	0.00556901	Down	mannosidase, alpha, class 2C, member 1 [Source:MGI Symbol;Acc:MGI:1920994]
ENSMUSG00000021660	Btf3	7230.74	8127.71	-0.168648	3.84134e-05	Down	basic transcription factor 3 [Source:MGI Symbol;Acc:MGI:1202875]
ENSMUSG00000022708	Zbtb20	1239.65	1393.34	-0.168658	0.00386034	Down	zinc finger and BTB domain containing 20 [Source:MGI Symbol;Acc:MGI:1929213]
ENSMUSG00000024423	Impact	1193.2	1341.4	-0.168779	0.00285546	Down	impact, RWD domain protein [Source:MGI Symbol;Acc:MGI:1098233]
ENSMUSG00000035024	Ncapd3	2180.27	2451.19	-0.168827	6.54728e-05	Down	non-SMC condensin II complex, subunit D3 [Source:MGI Symbol;Acc:MGI:2142989]
ENSMUSG00000046985	Tapt1	2087.59	2348.19	-0.169432	0.000229481	Down	transmembrane anterior posterior transformation 1 [Source:MGI Symbol;Acc:MGI:2683537]
ENSMUSG00000063457	Rps15	17852.6	20080.9	-0.16966	0.000555622	Down	ribosomal protein S15 [Source:MGI Symbol;Acc:MGI:98117]
ENSMUSG00000030002	Dusp11	4705.16	5293.9	-0.169997	1.16993e-05	Down	dual specificity phosphatase 11 (RNA/RNP complex 1-interacting) [Source:MGI Symbol;Acc:MGI:1919352]
ENSMUSG00000011114	Tbrg1	1503.73	1692.26	-0.17021	0.000672494	Down	transforming growth factor beta regulated gene 1 [Source:MGI Symbol;Acc:MGI:1100877]
ENSMUSG00000016940	Kctd2	1090.24	1226.14	-0.170744	0.00156123	Down	potassium channel tetramerisation domain containing 2 [Source:MGI Symbol;Acc:MGI:1917632]
ENSMUSG00000022426	Josd1	962.483	1083.32	-0.170766	0.00595293	Down	Josephin domain containing 1 [Source:MGI Symbol;Acc:MGI:1921408]
ENSMUSG00000027189	Trim44	1817.09	2046.16	-0.170865	0.000619709	Down	tripartite motif-containing 44 [Source:MGI Symbol;Acc:MGI:1931835]
ENSMUSG00000019795	Pcmt1	1335.47	1503.84	-0.170929	0.00228685	Down	protein-L-isoaspartate (D-aspartate) O-methyltransferase 1 [Source:MGI Symbol;Acc:MGI:97502]
ENSMUSG00000028081	Rps3a1	24318.2	27383	-0.171273	2.57764e-05	Down	ribosomal protein S3A1 [Source:MGI Symbol;Acc:MGI:1202063]
ENSMUSG00000023991	Foxp4	2388.68	2690.05	-0.171866	0.000753554	Down	forkhead box P4 [Source:MGI Symbol;Acc:MGI:1921373]
ENSMUSG00000015501	Hivep2	3056.05	3443.83	-0.1723	3.43474e-05	Down	human immunodeficiency virus type I enhancer binding protein 2 [Source:MGI Symbol;Acc:MGI:1338076]
ENSMUSG00000040813	Tex264	740.395	834.536	-0.172318	0.0058795	Down	testis expressed gene 264 [Source:MGI Symbol;Acc:MGI:1096570]
ENSMUSG00000053931	Cnn3	1227.21	1383.04	-0.172551	0.0012013	Down	calponin 3, acidic [Source:MGI Symbol;Acc:MGI:1919244]
ENSMUSG00000037295	Ldlrap1	1972.93	2221.75	-0.172577	0.00227621	Down	low density lipoprotein receptor adaptor protein 1 [Source:MGI Symbol;Acc:MGI:2140175]
ENSMUSG00000057863	Rpl36	14430.6	16271	-0.173147	0.000353989	Down	ribosomal protein L36 [Source:MGI Symbol;Acc:MGI:1860603]
ENSMUSG00000045896	Paip2b	834.065	940.917	-0.173149	0.00751447	Down	poly(A) binding protein interacting protein 2B [Source:MGI Symbol;Acc:MGI:2386865]
ENSMUSG00000039879	Heca	5015.97	5658.33	-0.173329	8.72918e-05	Down	hdc homolog, cell cycle regulator [Source:MGI Symbol;Acc:MGI:2685715]
ENSMUSG00000056536	Pign	1094.76	1234.75	-0.173348	0.00146154	Down	phosphatidylinositol glycan anchor biosynthesis, class N [Source:MGI Symbol;Acc:MGI:1351629]
ENSMUSG00000025283	Sat1	3201.57	3610.81	-0.173494	0.00167399	Down	spermidine/spermine N1-acetyl transferase 1 [Source:MGI Symbol;Acc:MGI:98233]
ENSMUSG00000026496	Parp1	1966.69	2217.23	-0.173611	0.000130067	Down	poly (ADP-ribose) polymerase family, member 1 [Source:MGI Symbol;Acc:MGI:1340806]
ENSMUSG00000005886	Ncoa2	3568.49	4024.06	-0.174031	1.45477e-05	Down	nuclear receptor coactivator 2 [Source:MGI Symbol;Acc:MGI:1276533]
ENSMUSG00000038866	Zcchc2	1614.45	1821.34	-0.174133	0.00021111	Down	zinc finger, CCHC domain containing 2 [Source:MGI Symbol;Acc:MGI:2444114]
ENSMUSG00000059070	Rpl18	24861	28054.8	-0.174317	0.000646219	Down	ribosomal protein L18 [Source:MGI Symbol;Acc:MGI:98003]
ENSMUSG00000075232	Amd1	1005.08	1135.02	-0.174394	0.00262656	Down	S-adenosylmethionine decarboxylase 1 [Source:MGI Symbol;Acc:MGI:88004]
ENSMUSG00000075254	Heg1	1583.65	1785.39	-0.174407	0.00161449	Down	heart development protein with EGF-like domains 1 [Source:MGI Symbol;Acc:MGI:1924696]
ENSMUSG00000032409	Atr	1285.45	1449.43	-0.174425	0.00424839	Down	ataxia telangiectasia and Rad3 related [Source:MGI Symbol;Acc:MGI:108028]
ENSMUSG00000022372	Sla	3262.45	3681.99	-0.174985	6.93301e-06	Down	src-like adaptor [Source:MGI Symbol;Acc:MGI:104295]
ENSMUSG00000044456	Rin3	2828.22	3191.22	-0.175153	5.80086e-05	Down	Ras and Rab interactor 3 [Source:MGI Symbol;Acc:MGI:2385708]
ENSMUSG00000029714	Gigyf1	2714.65	3063.6	-0.17523	0.00121637	Down	GRB10 interacting GYF protein 1 [Source:MGI Symbol;Acc:MGI:1888677]
ENSMUSG00000038002	Cramp1l	1476.2	1666.23	-0.175332	0.000332467	Down	Crm, cramped-like (Drosophila) [Source:MGI Symbol;Acc:MGI:1930190]
ENSMUSG00000031320	Rps4x	22455.1	25373	-0.176273	7.8385e-07	Down	ribosomal protein S4, X-linked [Source:MGI Symbol;Acc:MGI:98158]
ENSMUSG00000024238	Zeb1	1569.59	1772.19	-0.176284	0.000635386	Down	zinc finger E-box binding homeobox 1 [Source:MGI Symbol;Acc:MGI:1344313]
ENSMUSG00000058886	Deaf1	1034.59	1168.58	-0.176635	0.00683084	Down	deformed epidermal autoregulatory factor 1 (Drosophila) [Source:MGI Symbol;Acc:MGI:1858496]
ENSMUSG00000041132	N4bp2l1	1595.07	1802.81	-0.176702	0.000121723	Down	NEDD4 binding protein 2-like 1 [Source:MGI Symbol;Acc:MGI:2140872]
ENSMUSG00000037270	4932438A13Rik	8718.08	9852.06	-0.176705	0.000540936	Down	RIKEN cDNA 4932438A13 gene [Source:MGI Symbol;Acc:MGI:2444631]
ENSMUSG00000036309	Skp1a	2263.29	2559.77	-0.177793	0.00054797	Down	S-phase kinase-associated protein 1A [Source:MGI Symbol;Acc:MGI:103575]
ENSMUSG00000024077	Strn	1158.79	1312.49	-0.17805	0.0029082	Down	striatin, calmodulin binding protein [Source:MGI Symbol;Acc:MGI:1333757]
ENSMUSG00000003437	Paf1	1358.16	1536.51	-0.178364	0.00807765	Down	Paf1, RNA polymerase II complex component [Source:MGI Symbol;Acc:MGI:1923988]
ENSMUSG00000042507	Elmsan1	1893.15	2142.55	-0.179164	0.000721598	Down	ELM2 and Myb/SANT-like domain containing 1 [Source:MGI Symbol;Acc:MGI:2685106]
ENSMUSG00000024073	Birc6	10005.9	11330.5	-0.179487	5.15429e-07	Down	baculoviral IAP repeat-containing 6 [Source:MGI Symbol;Acc:MGI:1276108]
ENSMUSG00000038542	Pcid2	748.276	846.943	-0.179508	0.00519775	Down	PCI domain containing 2 [Source:MGI Symbol;Acc:MGI:2443003]
ENSMUSG00000032078	Zpr1	1446.31	1638.39	-0.179606	0.000913036	Down	ZPR1 zinc finger [Source:MGI Symbol;Acc:MGI:1330262]
ENSMUSG00000033068	Entpd6	651.733	738.079	-0.179717	0.00594934	Down	ectonucleoside triphosphate diphosphohydrolase 6 [Source:MGI Symbol;Acc:MGI:1202295]
ENSMUSG00000031516	Dctn6	1082.58	1226.69	-0.179876	0.00161262	Down	dynactin 6 [Source:MGI Symbol;Acc:MGI:1343154]
ENSMUSG00000020091	Eif4ebp2	4285.36	4854.45	-0.179961	1.58297e-05	Down	eukaryotic translation initiation factor 4E binding protein 2 [Source:MGI Symbol;Acc:MGI:109198]
ENSMUSG00000003746	Man1a	5300.53	6005.75	-0.180241	3.30751e-06	Down	mannosidase 1, alpha [Source:MGI Symbol;Acc:MGI:104677]
ENSMUSG00000032350	Gclc	1151.3	1304.26	-0.180968	0.00180649	Down	glutamate-cysteine ligase, catalytic subunit [Source:MGI Symbol;Acc:MGI:104990]
ENSMUSG00000053774	Ubxn7	3276.28	3716.09	-0.180978	0.000811868	Down	UBX domain protein 7 [Source:MGI Symbol;Acc:MGI:2146388]
ENSMUSG00000007739	Cct4	4899.41	5555.42	-0.180978	0.000104788	Down	chaperonin containing Tcp1, subunit 4 (delta) [Source:MGI Symbol;Acc:MGI:104689]
ENSMUSG00000034616	Ssh3	738.966	837.957	-0.182316	0.00468771	Down	slingshot homolog 3 (Drosophila) [Source:MGI Symbol;Acc:MGI:2683546]
ENSMUSG00000045795	Whamm	1128.67	1279.4	-0.182609	0.00195515	Down	WAS protein homolog associated with actin, golgi membranes and microtubules [Source:MGI Symbol;Acc:MGI:2142282]
ENSMUSG00000030966	Trim21	789.436	895.192	-0.182693	0.00338353	Down	tripartite motif-containing 21 [Source:MGI Symbol;Acc:MGI:106657]
ENSMUSG00000032803	Cdv3	2881.09	3272.5	-0.182823	3.64236e-05	Down	carnitine deficiency-associated gene expressed in ventricle 3 [Source:MGI Symbol;Acc:MGI:2448759]
ENSMUSG00000032253	Phip	3888.01	4416.47	-0.183591	0.000113119	Down	pleckstrin homology domain interacting protein [Source:MGI Symbol;Acc:MGI:1932404]
ENSMUSG00000021843	Ktn1	2804.68	3186.87	-0.183901	2.38109e-05	Down	kinectin 1 [Source:MGI Symbol;Acc:MGI:109153]
ENSMUSG00000030541	Idh2	933.696	1060.5	-0.18418	0.00190407	Down	isocitrate dehydrogenase 2 (NADP+), mitochondrial [Source:MGI Symbol;Acc:MGI:96414]
ENSMUSG00000032594	Ip6k1	6412.92	7285.57	-0.184478	5.17709e-06	Down	inositol hexaphosphate kinase 1 [Source:MGI Symbol;Acc:MGI:1351633]
ENSMUSG00000001627	Ifrd1	919.777	1044.74	-0.184658	0.0052187	Down	interferon-related developmental regulator 1 [Source:MGI Symbol;Acc:MGI:1316717]
ENSMUSG00000040565	Btaf1	1706.71	1940.28	-0.184701	0.000193118	Down	B-TFIID TATA-box binding protein associated factor 1 [Source:MGI Symbol;Acc:MGI:2147538]
ENSMUSG00000022043	Trim35	2069.35	2353.91	-0.184854	7.95263e-05	Down	tripartite motif-containing 35 [Source:MGI Symbol;Acc:MGI:1914104]
ENSMUSG00000032570	Atp2c1	1437	1635.1	-0.185015	0.000346809	Down	ATPase, Ca++-sequestering [Source:MGI Symbol;Acc:MGI:1889008]
ENSMUSG00000025212	Sfxn3	893.168	1015.53	-0.185194	0.00240942	Down	sideroflexin 3 [Source:MGI Symbol;Acc:MGI:2137679]
ENSMUSG00000036501	Fam13b	1263.16	1435.04	-0.185213	0.00163161	Down	family with sequence similarity 13, member B [Source:MGI Symbol;Acc:MGI:2447834]
ENSMUSG00000058603	Rpl28-ps1	623.195	708.655	-0.185426	0.00667108	Down	ribosomal protein L28, pseudogene 1 [Source:MGI Symbol;Acc:MGI:3705349]
ENSMUSG00000020034	Tcp11l2	1661.69	1888.77	-0.185455	0.000165989	Down	t-complex 11 (mouse) like 2 [Source:MGI Symbol;Acc:MGI:2444679]
ENSMUSG00000024858	Grk2	8151.01	9270.2	-0.185947	1.52372e-06	Down	G protein-coupled receptor kinase 2 [Source:MGI Symbol;Acc:MGI:87940]
ENSMUSG00000057113	Npm1	13904.8	15819.5	-0.185955	0.000190025	Down	nucleophosmin 1 [Source:MGI Symbol;Acc:MGI:106184]
ENSMUSG00000027346	Gpcpd1	1588.12	1806.25	-0.186061	0.0051316	Down	glycerophosphocholine phosphodiesterase 1 [Source:MGI Symbol;Acc:MGI:104898]
ENSMUSG00000021690	Jmy	1261.65	1435.22	-0.186219	0.001518	Down	junction-mediating and regulatory protein [Source:MGI Symbol;Acc:MGI:1913096]
ENSMUSG00000061607	Mdc1	1185.42	1347.63	-0.186325	0.00214156	Down	mediator of DNA damage checkpoint 1 [Source:MGI Symbol;Acc:MGI:3525201]
ENSMUSG00000010067	Rassf1	1038.49	1182.23	-0.18636	0.000671927	Down	Ras association (RalGDS/AF-6) domain family member 1 [Source:MGI Symbol;Acc:MGI:1928386]
ENSMUSG00000030822	Prr14	2060.15	2343.39	-0.186636	0.000604634	Down	proline rich 14 [Source:MGI Symbol;Acc:MGI:2384565]
ENSMUSG00000020415	Pttg1	893.621	1017.04	-0.186839	0.00366159	Down	pituitary tumor-transforming gene 1 [Source:MGI Symbol;Acc:MGI:1353578]
ENSMUSG00000034312	Iqsec1	1676.6	1909.21	-0.187312	0.000418949	Down	IQ motif and Sec7 domain 1 [Source:MGI Symbol;Acc:MGI:1196356]
ENSMUSG00000061315	Naca	8690.13	9899	-0.187721	6.55996e-06	Down	nascent polypeptide-associated complex alpha polypeptide [Source:MGI Symbol;Acc:MGI:106095]
ENSMUSG00000024457	Trim26	1831.05	2084.23	-0.1878	4.68058e-05	Down	tripartite motif-containing 26 [Source:MGI Symbol;Acc:MGI:1337056]
ENSMUSG00000070327	Rnf213	4413.91	5024.85	-0.187844	0.000281525	Down	ring finger protein 213 [Source:MGI Symbol;Acc:MGI:1289196]
ENSMUSG00000024299	Adamts10	3081.62	3510.4	-0.187987	1.6647e-05	Down	a disintegrin-like and metallopeptidase (reprolysin type) with thrombospondin type 1 motif, 10 [Source:MGI Symbol;Acc:MGI:2449112]
ENSMUSG00000059005	Hnrnpa3	1821.49	2074.82	-0.188077	0.000169062	Down	heterogeneous nuclear ribonucleoprotein A3 [Source:MGI Symbol;Acc:MGI:1917171]
ENSMUSG00000027947	Il6ra	1245.84	1420.24	-0.18905	0.0035541	Down	interleukin 6 receptor, alpha [Source:MGI Symbol;Acc:MGI:105304]
ENSMUSG00000040723	Rcsd1	2193.57	2499.64	-0.189185	0.000122285	Down	RCSD domain containing 1 [Source:MGI Symbol;Acc:MGI:2676394]
ENSMUSG00000028430	Nol6	880.039	1002.93	-0.189534	0.00240413	Down	nucleolar protein family 6 (RNA-associated) [Source:MGI Symbol;Acc:MGI:2140151]
ENSMUSG00000029713	Gnb2	4200.3	4788.59	-0.189662	2.50668e-05	Down	guanine nucleotide binding protein (G protein), beta 2 [Source:MGI Symbol;Acc:MGI:95784]
ENSMUSG00000023353	Agap3	1341.99	1528.97	-0.189668	0.000673807	Down	ArfGAP with GTPase domain, ankyrin repeat and PH domain 3 [Source:MGI Symbol;Acc:MGI:2183446]
ENSMUSG00000021948	Prkcd	2428.73	2770.01	-0.190119	0.00244654	Down	protein kinase C, delta [Source:MGI Symbol;Acc:MGI:97598]
ENSMUSG00000063317	Usp31	817.634	933.233	-0.190492	0.00238229	Down	ubiquitin specific peptidase 31 [Source:MGI Symbol;Acc:MGI:1923429]
ENSMUSG00000104350	Gm38244	1776.2	2028.4	-0.190714	0.00460484	Down	predicted gene, 38244 [Source:MGI Symbol;Acc:MGI:5611472]
ENSMUSG00000039936	Pik3cd	14014.5	15993.8	-0.190851	2.23607e-06	Down	phosphatidylinositol-4,5-bisphosphate 3-kinase catalytic subunit delta [Source:MGI Symbol;Acc:MGI:1098211]
ENSMUSG00000002763	Pex6	1198.51	1368.13	-0.190883	0.000842174	Down	peroxisomal biogenesis factor 6 [Source:MGI Symbol;Acc:MGI:2385054]
ENSMUSG00000040681	Hmgn1	925.485	1055.53	-0.191026	0.00398969	Down	high mobility group nucleosomal binding domain 1 [Source:MGI Symbol;Acc:MGI:96120]
ENSMUSG00000019132	BC005537	6511.4	7435.78	-0.191224	4.77377e-06	Down	cDNA sequence BC005537 [Source:MGI Symbol;Acc:MGI:2441726]
ENSMUSG00000050565	Tor1aip2	3133.89	3579.22	-0.191555	7.2454e-05	Down	torsin A interacting protein 2 [Source:MGI Symbol;Acc:MGI:3582695]
ENSMUSG00000060373	Hnrnpc	6424.97	7339.39	-0.191561	2.18063e-05	Down	heterogeneous nuclear ribonucleoprotein C [Source:MGI Symbol;Acc:MGI:107795]
ENSMUSG00000038058	Nod1	636.703	726.888	-0.191837	0.00598036	Down	nucleotide-binding oligomerization domain containing 1 [Source:MGI Symbol;Acc:MGI:1341839]
ENSMUSG00000031939	Taf1d	2288.49	2615.34	-0.192467	0.00633375	Down	TATA-box binding protein associated factor, RNA polymerase I, D [Source:MGI Symbol;Acc:MGI:1922566]
ENSMUSG00000020893	Per1	2723.08	3109.4	-0.192541	0.000221505	Down	period circadian clock 1 [Source:MGI Symbol;Acc:MGI:1098283]
ENSMUSG00000061787	Rps17	6836.67	7812.45	-0.192593	0.000142317	Down	ribosomal protein S17 [Source:MGI Symbol;Acc:MGI:1309526]
ENSMUSG00000031729	Ist1	2217.55	2532.76	-0.192666	0.00032439	Down	increased sodium tolerance 1 homolog (yeast) [Source:MGI Symbol;Acc:MGI:1919205]
ENSMUSG00000074305	Peak1	4099.05	4685.92	-0.192865	6.38228e-05	Down	pseudopodium-enriched atypical kinase 1 [Source:MGI Symbol;Acc:MGI:2442366]
ENSMUSG00000037805	Rpl10a	11140.2	12733.8	-0.192904	3.0987e-07	Down	ribosomal protein L10A [Source:MGI Symbol;Acc:MGI:1343877]
ENSMUSG00000031826	Usp10	1242.51	1419.63	-0.192926	0.000840431	Down	ubiquitin specific peptidase 10 [Source:MGI Symbol;Acc:MGI:894652]
ENSMUSG00000038642	Ctss	3812.26	4357.14	-0.193081	2.44808e-05	Down	cathepsin S [Source:MGI Symbol;Acc:MGI:107341]
ENSMUSG00000024212	Mllt1	827.756	946.233	-0.193786	0.00247552	Down	myeloid/lymphoid or mixed-lineage leukemia; translocated to, 1 [Source:MGI Symbol;Acc:MGI:1927238]
ENSMUSG00000037940	Inpp4b	3507.24	4012.27	-0.194024	7.66965e-06	Down	inositol polyphosphate-4-phosphatase, type II [Source:MGI Symbol;Acc:MGI:2158925]
ENSMUSG00000056579	Tug1	3130.57	3582.89	-0.194044	2.62348e-06	Down	taurine upregulated gene 1 [Source:MGI Symbol;Acc:MGI:2144114]
ENSMUSG00000001783	Rtcb	2775.09	3172.68	-0.194112	1.34153e-05	Down	RNA 2',3'-cyclic phosphate and 5'-OH ligase [Source:MGI Symbol;Acc:MGI:106379]
ENSMUSG00000067577	A430093F15Rik	862.878	988.55	-0.194392	0.00239373	Down	RIKEN cDNA A430093F15 gene [Source:MGI Symbol;Acc:MGI:2685520]
ENSMUSG00000045409	Trim39	1306.54	1496.81	-0.194958	0.000341147	Down	tripartite motif-containing 39 [Source:MGI Symbol;Acc:MGI:1890659]
ENSMUSG00000027655	Dhx35	870.584	995.206	-0.195031	0.00475997	Down	DEAH (Asp-Glu-Ala-His) box polypeptide 35 [Source:MGI Symbol;Acc:MGI:1918965]
ENSMUSG00000059291	Rpl11	14789.5	16931.4	-0.195043	0.000116775	Down	ribosomal protein L11 [Source:MGI Symbol;Acc:MGI:1914275]
ENSMUSG00000022389	Tef	797.135	912.818	-0.195047	0.000894956	Down	thyrotroph embryonic factor [Source:MGI Symbol;Acc:MGI:98663]
ENSMUSG00000037759	Ptger2	812.292	930.824	-0.195076	0.00238788	Down	prostaglandin E receptor 2 (subtype EP2) [Source:MGI Symbol;Acc:MGI:97794]
ENSMUSG00000022336	Eif3e	5632.49	6450.14	-0.195165	2.66447e-06	Down	eukaryotic translation initiation factor 3, subunit E [Source:MGI Symbol;Acc:MGI:99257]
ENSMUSG00000020883	Fbxl20	4847.72	5551.91	-0.195454	7.91302e-06	Down	F-box and leucine-rich repeat protein 20 [Source:MGI Symbol;Acc:MGI:1919444]
ENSMUSG00000039646	Vasn	1150.62	1317.27	-0.195534	0.00139016	Down	vasorin [Source:MGI Symbol;Acc:MGI:2177651]
ENSMUSG00000032518	Rpsa	29730.8	34052.9	-0.19587	4.4668e-10	Down	ribosomal protein SA [Source:MGI Symbol;Acc:MGI:105381]
ENSMUSG00000045482	Trrap	7682.4	8797.91	-0.195948	3.96131e-08	Down	transformation/transcription domain-associated protein [Source:MGI Symbol;Acc:MGI:2153272]
ENSMUSG00000018707	Dync1h1	8689.73	9954.02	-0.196169	5.45297e-08	Down	dynein cytoplasmic 1 heavy chain 1 [Source:MGI Symbol;Acc:MGI:103147]
ENSMUSG00000079144	A130010J15Rik	472.37	541.477	-0.196279	0.00789483	Down	RIKEN cDNA A130010J15 gene [Source:MGI Symbol;Acc:MGI:2441776]
ENSMUSG00000079429	Mroh2a	607.904	696.754	-0.196595	0.00412203	Down	maestro heat-like repeat family member 2A [Source:MGI Symbol;Acc:MGI:3705228]
ENSMUSG00000063785	Utp14a	685.995	786.371	-0.196852	0.00457578	Down	UTP14A small subunit processome component [Source:MGI Symbol;Acc:MGI:1919804]
ENSMUSG00000041328	Pcf11	4083.72	4683.24	-0.197002	0.000278403	Down	PCF11 cleavage and polyadenylation factor subunit [Source:MGI Symbol;Acc:MGI:1919579]
ENSMUSG00000073468	Sft2d1	829.532	950.526	-0.19703	0.00270016	Down	SFT2 domain containing 1 [Source:MGI Symbol;Acc:MGI:1918689]
ENSMUSG00000000738	Spg7	881.07	1010.31	-0.19704	0.00126648	Down	SPG7, paraplegin matrix AAA peptidase subunit [Source:MGI Symbol;Acc:MGI:2385906]
ENSMUSG00000075595	Zfp652	2086.49	2393.65	-0.197684	0.000630868	Down	zinc finger protein 652 [Source:MGI Symbol;Acc:MGI:2442221]
ENSMUSG00000032127	Vps11	1231.42	1411.39	-0.197862	0.000256741	Down	VPS11, CORVET/HOPS core subunit [Source:MGI Symbol;Acc:MGI:1918982]
ENSMUSG00000027782	Kpna4	3941.47	4523.14	-0.197947	0.000466776	Down	karyopherin (importin) alpha 4 [Source:MGI Symbol;Acc:MGI:1100848]
ENSMUSG00000045128	Rpl18a	24671.5	28306.8	-0.198338	7.68089e-06	Down	ribosomal protein L18A [Source:MGI Symbol;Acc:MGI:1924058]
ENSMUSG00000028842	Ago3	1348.04	1546.48	-0.19836	8.41362e-05	Down	argonaute RISC catalytic subunit 3 [Source:MGI Symbol;Acc:MGI:2446634]
ENSMUSG00000043323	Fbrsl1	1334.45	1530.46	-0.198403	0.000437632	Down	fibrosin-like 1 [Source:MGI Symbol;Acc:MGI:1920907]
ENSMUSG00000024335	Brd2	7613.25	8736.27	-0.198605	8.57894e-06	Down	bromodomain containing 2 [Source:MGI Symbol;Acc:MGI:99495]
ENSMUSG00000042408	Zmym6	715.634	822.899	-0.199165	0.00603403	Down	zinc finger, MYM-type 6 [Source:MGI Symbol;Acc:MGI:106505]
ENSMUSG00000056952	Tatdn2	1340.33	1539.32	-0.199505	0.00144334	Down	TatD DNase domain containing 2 [Source:MGI Symbol;Acc:MGI:3576210]
ENSMUSG00000040331	Nsmce4a	1330.83	1529.62	-0.199755	7.1568e-05	Down	NSE4 homolog A, SMC5-SMC6 complex component [Source:MGI Symbol;Acc:MGI:1915122]
ENSMUSG00000049323	Smcr8	1758.63	2020.77	-0.200249	2.3248e-05	Down	Smith-Magenis syndrome chromosome region, candidate 8 homolog (human) [Source:MGI Symbol;Acc:MGI:2444720]
ENSMUSG00000070733	Fryl	4980.17	5719.71	-0.200394	1.03665e-06	Down	FRY like transcription coactivator [Source:MGI Symbol;Acc:MGI:1919563]
ENSMUSG00000018476	Kdm6b	3003.5	3449.66	-0.200447	4.74716e-05	Down	KDM1 lysine (K)-specific demethylase 6B [Source:MGI Symbol;Acc:MGI:2448492]
ENSMUSG00000025026	Add3	3138.06	3605.38	-0.200503	3.18351e-06	Down	adducin 3 (gamma) [Source:MGI Symbol;Acc:MGI:1351615]
ENSMUSG00000022556	Hsf1	1202.63	1381.64	-0.200608	0.000728759	Down	heat shock factor 1 [Source:MGI Symbol;Acc:MGI:96238]
ENSMUSG00000048897	Zfp710	806.866	927.38	-0.200672	0.00323668	Down	zinc finger protein 710 [Source:MGI Symbol;Acc:MGI:1921747]
ENSMUSG00000027806	Tsc22d2	1257.86	1446.23	-0.200722	0.000940292	Down	TSC22 domain family, member 2 [Source:MGI Symbol;Acc:MGI:1919283]
ENSMUSG00000005566	Trim28	4532.13	5209.32	-0.201172	8.15515e-08	Down	tripartite motif-containing 28 [Source:MGI Symbol;Acc:MGI:109274]
ENSMUSG00000026064	Ptp4a1	584.623	673.267	-0.202632	0.00677824	Down	protein tyrosine phosphatase 4a1 [Source:MGI Symbol;Acc:MGI:1277096]
ENSMUSG00000066357	Wdr6	719.964	828.594	-0.202917	0.00115693	Down	WD repeat domain 6 [Source:MGI Symbol;Acc:MGI:1930140]
ENSMUSG00000021262	Evl	6006.82	6913.77	-0.203206	1.22528e-06	Down	Ena-vasodilator stimulated phosphoprotein [Source:MGI Symbol;Acc:MGI:1194884]
ENSMUSG00000060600	Eno3	578.971	666.414	-0.203365	0.00627308	Down	enolase 3, beta muscle [Source:MGI Symbol;Acc:MGI:95395]
ENSMUSG00000020372	Rack1	24023.1	27660	-0.203443	3.59446e-08	Down	receptor for activated C kinase 1 [Source:MGI Symbol;Acc:MGI:101849]
ENSMUSG00000044857	Lemd2	2147.06	2472.26	-0.203596	0.000603492	Down	LEM domain containing 2 [Source:MGI Symbol;Acc:MGI:2385045]
ENSMUSG00000027985	Lef1	4289.67	4938.13	-0.203658	7.78198e-07	Down	lymphoid enhancer binding factor 1 [Source:MGI Symbol;Acc:MGI:96770]
ENSMUSG00000033917	Gde1	646.72	743.688	-0.203716	0.00686491	Down	glycerophosphodiester phosphodiesterase 1 [Source:MGI Symbol;Acc:MGI:1891827]
ENSMUSG00000040479	Dgkz	9751.12	11233.8	-0.204451	4.67102e-08	Down	diacylglycerol kinase zeta [Source:MGI Symbol;Acc:MGI:1278339]
ENSMUSG00000031485	Plpbp	1342.96	1546.73	-0.204532	5.38818e-05	Down	pyridoxal phosphate binding protein [Source:MGI Symbol;Acc:MGI:1891207]
ENSMUSG00000022696	Sidt1	1124	1294.33	-0.204596	0.000812603	Down	SID1 transmembrane family, member 1 [Source:MGI Symbol;Acc:MGI:2443155]
ENSMUSG00000024083	Pja2	1185.68	1368.01	-0.205049	0.000311963	Down	praja ring finger ubiquitin ligase 2 [Source:MGI Symbol;Acc:MGI:2159342]
ENSMUSG00000021185	Dglucy	650.702	751.329	-0.205207	0.00763977	Down	D-glutamate cyclase [Source:MGI Symbol;Acc:MGI:2444813]
ENSMUSG00000024661	Fth1	8673.89	10002.9	-0.20564	5.36771e-08	Down	ferritin heavy polypeptide 1 [Source:MGI Symbol;Acc:MGI:95588]
ENSMUSG00000056537	Rlim	1801.8	2078.91	-0.205736	0.000559998	Down	ring finger protein, LIM domain interacting [Source:MGI Symbol;Acc:MGI:1342291]
ENSMUSG00000069682	Gm10275	3922.73	4521.85	-0.205946	5.5332e-06	Down	predicted pseudogene 10275 [Source:MGI Symbol;Acc:MGI:3704354]
ENSMUSG00000024298	Zfp871	2797.03	3227.56	-0.206043	4.54305e-05	Down	zinc finger protein 871 [Source:MGI Symbol;Acc:MGI:1921793]
ENSMUSG00000093904	Tomm20	2425.06	2798.95	-0.206055	2.4921e-05	Down	translocase of outer mitochondrial membrane 20 homolog (yeast) [Source:MGI Symbol;Acc:MGI:1915202]
ENSMUSG00000015837	Sqstm1	5351.66	6172.9	-0.206159	5.21167e-07	Down	sequestosome 1 [Source:MGI Symbol;Acc:MGI:107931]
ENSMUSG00000070056	Mfhas1	1191.5	1375.94	-0.20623	0.000145831	Down	malignant fibrous histiocytoma amplified sequence 1 [Source:MGI Symbol;Acc:MGI:1098644]
ENSMUSG00000025337	Sbds	1630.87	1882.31	-0.206233	1.79982e-05	Down	SBDS ribosome maturation factor [Source:MGI Symbol;Acc:MGI:1913961]
ENSMUSG00000022964	Tmem50b	714.811	824.474	-0.206367	0.0039979	Down	transmembrane protein 50B [Source:MGI Symbol;Acc:MGI:1925225]
ENSMUSG00000049422	Chchd10	729.141	840.799	-0.206512	0.00392323	Down	coiled-coil-helix-coiled-coil-helix domain containing 10 [Source:MGI Symbol;Acc:MGI:2143558]
ENSMUSG00000029426	Scarb2	2501.19	2887.89	-0.206896	1.70566e-05	Down	scavenger receptor class B, member 2 [Source:MGI Symbol;Acc:MGI:1196458]
ENSMUSG00000020376	Rnf130	547.887	633.137	-0.207204	0.00427653	Down	ring finger protein 130 [Source:MGI Symbol;Acc:MGI:1891717]
ENSMUSG00000037376	Trmt6	599.504	692.579	-0.207336	0.00413108	Down	tRNA methyltransferase 6 [Source:MGI Symbol;Acc:MGI:1914176]
ENSMUSG00000027452	Acss1	1264.65	1460.3	-0.208123	8.93257e-05	Down	acyl-CoA synthetase short-chain family member 1 [Source:MGI Symbol;Acc:MGI:1915988]
ENSMUSG00000021891	Mettl6	564.536	652.725	-0.208177	0.00480732	Down	methyltransferase like 6 [Source:MGI Symbol;Acc:MGI:1914261]
ENSMUSG00000033943	Mga	2991.2	3454.84	-0.208272	7.62909e-07	Down	MAX gene associated [Source:MGI Symbol;Acc:MGI:1352483]
[truncated: 987 more rows]
