# Supplementary material for: Transcriptomic Analysis of the Effect of GAT-2 Deficiency on Differentiation of Mice Naïve T Cells Into Th1 Cells In Vitro
Source: Front Immunol. 2021 Jun 2;12:667136. doi: 10.3389/fimmu.2021.667136 (PMC8208808; doi:10.3389/fimmu.2021.667136)
Supplement: Supplementary file 2 [file Table_2.xlsx]

## Sheet: KOvsWT_GOenrich_significant
SUPPLEMENTARY TABLE 2 | Significant GO enrichment analysis of all DEGs
GO ID	Term	Category	P_value	P_adjust	Gene ID	Gene Name	Number of DEGs	Up	Up_Gene_names	Down	Down_Gene_names
GO:0051249	regulation of lymphocyte activation	BP	1.05487e-21	3.18431e-18	ENSMUSG00000032498/ENSMUSG00000020644/ENSMUSG00000005465/ENSMUSG00000025473/ENSMUSG00000020399/ENSMUSG00000002602/ENSMUSG00000030365/ENSMUSG00000027718/ENSMUSG00000034833/ENSMUSG00000026770/ENSMUSG00000042228/ENSMUSG00000028150/ENSMUSG00000055447/ENSMUSG00000036117/ENSMUSG00000032011/ENSMUSG00000068220/ENSMUSG00000038151/ENSMUSG00000055170/ENSMUSG00000026009/ENSMUSG00000017009/ENSMUSG00000015396/…	Mlh1/Id2/Il27ra/Adam8/Havcr2/Axl/Clec2i/Il21/Tespa1/Il2ra/Lyn/Rorc/Cd47/Il5/Thy1/Lgals1/Prdm1/Ifng/Icos/Sdc4/Cd83/Ctla4/Tmem131l/Il10/Syk/Itgal/Cd86/Ighg3/Zmiz1/Pglyrp2/Il2rg/Tnfrsf13c/Myb/Rasal3/Vsir/Nfatc2/Cd38/Slamf1/Tigit/Bank1/H2-Oa/Ctla2a/Ccl5/H2-Aa/Rac2/Iglc1/Foxp3/Cd74/Tfrc/Dtx1/Xcl1/Lag3/Ptpn22/Ighv7-3/Lamp1/Nod2/Xbp1/Ighv1-26/Ighd/Ulbp1/Il12a/Ccr2/Gsn/Il4/Mmp14/Tbx21/Ighv1-55/Ighv3-6/Eg…	151	104	ENSMUSG00000020644/ENSMUSG00000005465/ENSMUSG00000025473/ENSMUSG00000020399/ENSMUSG00000002602/ENSMUSG00000027718/ENSMUSG00000026770/ENSMUSG00000028150/ENSMUSG00000055447/ENSMUSG00000036117/ENSMUSG00000032011/ENSMUSG00000068220/ENSMUSG00000038151/ENSMUSG00000055170/ENSMUSG00000026009/ENSMUSG00000017009/ENSMUSG00000026011/ENSMUSG00000016529/ENSMUSG00000030830/ENSMUSG00000007817/ENSMUSG00000079563/…	47	ENSMUSG00000032498/ENSMUSG00000030365/ENSMUSG00000034833/ENSMUSG00000042228/ENSMUSG00000015396/ENSMUSG00000033767/ENSMUSG00000021457/ENSMUSG00000022901/ENSMUSG00000076615/ENSMUSG00000068105/ENSMUSG00000019982/ENSMUSG00000029084/ENSMUSG00000037922/ENSMUSG00000024334/ENSMUSG00000036594/ENSMUSG00000024610/ENSMUSG00000029603/ENSMUSG00000027843/ENSMUSG00000031447/ENSMUSG00000104213/ENSMUSG00000079685/…
GO:0002694	regulation of leukocyte activation	BP	1.63876e-21	3.18431e-18	ENSMUSG00000032498/ENSMUSG00000020383/ENSMUSG00000020644/ENSMUSG00000005465/ENSMUSG00000025473/ENSMUSG00000022661/ENSMUSG00000020399/ENSMUSG00000002602/ENSMUSG00000030365/ENSMUSG00000027718/ENSMUSG00000034833/ENSMUSG00000026770/ENSMUSG00000042228/ENSMUSG00000028150/ENSMUSG00000055447/ENSMUSG00000005413/ENSMUSG00000036117/ENSMUSG00000032011/ENSMUSG00000068220/ENSMUSG00000038151/ENSMUSG00000055170/…	Mlh1/Il13/Id2/Il27ra/Adam8/Cd200/Havcr2/Axl/Clec2i/Il21/Tespa1/Il2ra/Lyn/Rorc/Cd47/Hmox1/Il5/Thy1/Lgals1/Prdm1/Ifng/Icos/Sdc4/Cd83/Ctla4/Il1rl1/Tmem131l/Il10/Syk/Itgal/Rora/Cd86/Ighg3/Zmiz1/Pglyrp2/Il2rg/Tnfrsf13c/Myb/Rasal3/Vsir/Nfatc2/Cd38/Slamf1/Tigit/Bank1/H2-Oa/Ctla2a/Ccl5/H2-Aa/Rac2/Iglc1/Foxp3/Cd74/Tfrc/Dtx1/Xcl1/Lag3/Ptpn22/Ighv7-3/Lamp1/Nod2/Xbp1/Ighv1-26/Ighd/Ulbp1/Il12a/Ccr2/Gsn/Il4/Mm…	164	113	ENSMUSG00000020383/ENSMUSG00000020644/ENSMUSG00000005465/ENSMUSG00000025473/ENSMUSG00000022661/ENSMUSG00000020399/ENSMUSG00000002602/ENSMUSG00000027718/ENSMUSG00000026770/ENSMUSG00000028150/ENSMUSG00000055447/ENSMUSG00000036117/ENSMUSG00000032011/ENSMUSG00000068220/ENSMUSG00000038151/ENSMUSG00000055170/ENSMUSG00000026009/ENSMUSG00000017009/ENSMUSG00000026011/ENSMUSG00000026069/ENSMUSG00000016529/…	51	ENSMUSG00000032498/ENSMUSG00000030365/ENSMUSG00000034833/ENSMUSG00000042228/ENSMUSG00000005413/ENSMUSG00000015396/ENSMUSG00000033767/ENSMUSG00000021457/ENSMUSG00000022901/ENSMUSG00000076615/ENSMUSG00000068105/ENSMUSG00000019982/ENSMUSG00000029084/ENSMUSG00000037922/ENSMUSG00000024334/ENSMUSG00000036594/ENSMUSG00000024610/ENSMUSG00000029603/ENSMUSG00000027843/ENSMUSG00000031447/ENSMUSG00000104213/…
GO:0042110	T cell activation	BP	1.77432e-21	3.18431e-18	ENSMUSG00000025473/ENSMUSG00000020399/ENSMUSG00000030365/ENSMUSG00000027718/ENSMUSG00000034833/ENSMUSG00000026770/ENSMUSG00000028150/ENSMUSG00000055447/ENSMUSG00000071068/ENSMUSG00000054672/ENSMUSG00000041235/ENSMUSG00000099974/ENSMUSG00000032011/ENSMUSG00000068220/ENSMUSG00000038151/ENSMUSG00000029468/ENSMUSG00000055170/ENSMUSG00000021998/ENSMUSG00000023927/ENSMUSG00000026009/ENSMUSG00000000782/…	Adam8/Havcr2/Clec2i/Il21/Tespa1/Il2ra/Rorc/Cd47/Treml2/5830411N06Rik/Chd7/Bcl2a1d/Thy1/Lgals1/Prdm1/P2rx7/Ifng/Lcp1/Satb1/Icos/Tcf7/Runx2/Il18r1/Sdc4/Slamf6/Cd83/Ctla4/Rab27a/Tmem131l/Syk/Bcl3/Itgal/Rora/Cd86/Adam17/Zmiz1/Batf/Il2rg/Dock2/Tnfrsf13c/Myb/Rasal3/Vsir/Slamf1/Tigit/H2-Oa/Ccnd3/Ctla2a/Ccl5/H2-Aa/Rac2/Foxp3/Irf4/Cd74/Tfrc/Dtx1/Xcl1/Lag3/Nlrc3/Ptpn22/Xbp1/Lef1/Il12a/Ccr2/Gsn/Themis/Itgav…	137	87	ENSMUSG00000025473/ENSMUSG00000020399/ENSMUSG00000027718/ENSMUSG00000026770/ENSMUSG00000028150/ENSMUSG00000055447/ENSMUSG00000071068/ENSMUSG00000054672/ENSMUSG00000041235/ENSMUSG00000099974/ENSMUSG00000032011/ENSMUSG00000068220/ENSMUSG00000038151/ENSMUSG00000029468/ENSMUSG00000055170/ENSMUSG00000021998/ENSMUSG00000023927/ENSMUSG00000026009/ENSMUSG00000039153/ENSMUSG00000026070/ENSMUSG00000017009/…	50	ENSMUSG00000030365/ENSMUSG00000034833/ENSMUSG00000000782/ENSMUSG00000015314/ENSMUSG00000015396/ENSMUSG00000033767/ENSMUSG00000021457/ENSMUSG00000022901/ENSMUSG00000068105/ENSMUSG00000019982/ENSMUSG00000024334/ENSMUSG00000036594/ENSMUSG00000024610/ENSMUSG00000029603/ENSMUSG00000027843/ENSMUSG00000027985/ENSMUSG00000027776/ENSMUSG00000032446/ENSMUSG00000002799/ENSMUSG00000000861/ENSMUSG00000020641/…
GO:0002521	leukocyte differentiation	BP	6.28505e-21	8.45968e-18	ENSMUSG00000020644/ENSMUSG00000000982/ENSMUSG00000025473/ENSMUSG00000002602/ENSMUSG00000030365/ENSMUSG00000027718/ENSMUSG00000034833/ENSMUSG00000026770/ENSMUSG00000052684/ENSMUSG00000042228/ENSMUSG00000024026/ENSMUSG00000028150/ENSMUSG00000036117/ENSMUSG00000008193/ENSMUSG00000054672/ENSMUSG00000041235/ENSMUSG00000099974/ENSMUSG00000068220/ENSMUSG00000038151/ENSMUSG00000055170/ENSMUSG00000023927/…	Id2/Ccl3/Adam8/Axl/Clec2i/Il21/Tespa1/Il2ra/Jun/Lyn/Glo1/Rorc/Il5/Spib/5830411N06Rik/Chd7/Bcl2a1d/Lgals1/Prdm1/Ifng/Satb1/Tcf7/Runx2/Il18r1/Slamf6/Cd83/Ctla4/Tmem131l/Il17a/Syk/Bcl3/Rora/Rbpj/Adam17/Tyrobp/Zmiz1/Batf/Pglyrp2/Il2rg/Dock2/Myb/Slamf1/Cmtm7/H2-Oa/Ctla2a/Cd79b/Csf1/H2-Aa/Lrrk1/Foxp3/Irf4/Cd74/Sbno2/Tfrc/Dtx1/Anxa2/Gpr68/Hcls1/Ptpn22/Tesc/Zbtb46/Zfpm1/Runx1/Csf2/Ptk2b/Xbp1/Ccr1/Lef1/Il…	150	84	ENSMUSG00000020644/ENSMUSG00000000982/ENSMUSG00000025473/ENSMUSG00000002602/ENSMUSG00000027718/ENSMUSG00000026770/ENSMUSG00000024026/ENSMUSG00000028150/ENSMUSG00000036117/ENSMUSG00000054672/ENSMUSG00000041235/ENSMUSG00000099974/ENSMUSG00000068220/ENSMUSG00000038151/ENSMUSG00000055170/ENSMUSG00000023927/ENSMUSG00000039153/ENSMUSG00000026070/ENSMUSG00000026011/ENSMUSG00000025929/ENSMUSG00000053175/…	66	ENSMUSG00000030365/ENSMUSG00000034833/ENSMUSG00000052684/ENSMUSG00000042228/ENSMUSG00000008193/ENSMUSG00000000782/ENSMUSG00000015314/ENSMUSG00000015396/ENSMUSG00000033767/ENSMUSG00000021457/ENSMUSG00000030579/ENSMUSG00000019982/ENSMUSG00000032436/ENSMUSG00000024334/ENSMUSG00000040592/ENSMUSG00000036594/ENSMUSG00000015133/ENSMUSG00000024610/ENSMUSG00000029603/ENSMUSG00000027843/ENSMUSG00000027583/…
GO:0098602	single organism cell adhesion	BP	4.56483e-17	4.39401e-14	ENSMUSG00000032420/ENSMUSG00000025473/ENSMUSG00000020399/ENSMUSG00000002602/ENSMUSG00000030365/ENSMUSG00000027718/ENSMUSG00000034833/ENSMUSG00000026770/ENSMUSG00000042228/ENSMUSG00000028150/ENSMUSG00000055447/ENSMUSG00000032011/ENSMUSG00000068220/ENSMUSG00000038151/ENSMUSG00000055170/ENSMUSG00000031328/ENSMUSG00000022272/ENSMUSG00000026009/ENSMUSG00000017009/ENSMUSG00000026478/ENSMUSG00000015396/…	Nt5e/Adam8/Havcr2/Axl/Clec2i/Il21/Tespa1/Il2ra/Lyn/Rorc/Cd47/Thy1/Lgals1/Prdm1/Ifng/Flna/Myo10/Icos/Sdc4/Lamc1/Cd83/Ctla4/Flot1/Tmem131l/Il10/Syk/Itgal/Cd86/Itgb2/Itga7/Calr/Ctnna1/Zmiz1/Il2rg/Actb/Tnfrsf13c/Myb/Rasal3/Vsir/Slamf1/Tigit/H2-Oa/Ctla2a/Itgb7/Sema4d/Ccl5/H2-Aa/Rac2/Foxp3/Cd74/Tfrc/Dtx1/Xcl1/Lag3/Itgb1/Ptpn22/Itga4/Fermt3/Xbp1/Lef1/Il12a/Actg1/Ccr2/Gsn/Itgav/Il4/Gcnt2/Nf2/Tbx21/Ass1/E…	148	99	ENSMUSG00000025473/ENSMUSG00000020399/ENSMUSG00000002602/ENSMUSG00000027718/ENSMUSG00000026770/ENSMUSG00000028150/ENSMUSG00000055447/ENSMUSG00000032011/ENSMUSG00000068220/ENSMUSG00000038151/ENSMUSG00000055170/ENSMUSG00000031328/ENSMUSG00000022272/ENSMUSG00000026009/ENSMUSG00000017009/ENSMUSG00000026478/ENSMUSG00000026011/ENSMUSG00000059714/ENSMUSG00000016529/ENSMUSG00000030830/ENSMUSG00000000290/…	49	ENSMUSG00000032420/ENSMUSG00000030365/ENSMUSG00000034833/ENSMUSG00000042228/ENSMUSG00000015396/ENSMUSG00000033767/ENSMUSG00000021457/ENSMUSG00000022901/ENSMUSG00000068105/ENSMUSG00000019982/ENSMUSG00000024334/ENSMUSG00000036594/ENSMUSG00000024610/ENSMUSG00000029603/ENSMUSG00000027843/ENSMUSG00000027009/ENSMUSG00000027985/ENSMUSG00000027776/ENSMUSG00000076441/ENSMUSG00000033730/ENSMUSG00000047139/…
GO:0007159	leukocyte cell-cell adhesion	BP	4.89674e-17	4.39401e-14	ENSMUSG00000032420/ENSMUSG00000025473/ENSMUSG00000020399/ENSMUSG00000030365/ENSMUSG00000027718/ENSMUSG00000034833/ENSMUSG00000026770/ENSMUSG00000028150/ENSMUSG00000055447/ENSMUSG00000032011/ENSMUSG00000068220/ENSMUSG00000038151/ENSMUSG00000055170/ENSMUSG00000026009/ENSMUSG00000017009/ENSMUSG00000015396/ENSMUSG00000026011/ENSMUSG00000033767/ENSMUSG00000021457/ENSMUSG00000030830/ENSMUSG00000022901/…	Nt5e/Adam8/Havcr2/Clec2i/Il21/Tespa1/Il2ra/Rorc/Cd47/Thy1/Lgals1/Prdm1/Ifng/Icos/Sdc4/Cd83/Ctla4/Tmem131l/Syk/Itgal/Cd86/Itgb2/Zmiz1/Il2rg/Tnfrsf13c/Myb/Rasal3/Vsir/Slamf1/Tigit/H2-Oa/Ctla2a/Itgb7/Sema4d/Ccl5/H2-Aa/Rac2/Foxp3/Cd74/Tfrc/Dtx1/Xcl1/Lag3/Itgb1/Ptpn22/Itga4/Fermt3/Xbp1/Il12a/Ccr2/Gsn/Il4/Tbx21/Ass1/Egr3/Cd24a/Il6st/Vcam1/Lgals3/Prnp/Ptafr/Sash3/Sos1/Stat5a/Spn/Twsg1/Tgfb1/Cblb/Prkar1a…	103	67	ENSMUSG00000025473/ENSMUSG00000020399/ENSMUSG00000027718/ENSMUSG00000026770/ENSMUSG00000028150/ENSMUSG00000055447/ENSMUSG00000032011/ENSMUSG00000068220/ENSMUSG00000038151/ENSMUSG00000055170/ENSMUSG00000026009/ENSMUSG00000017009/ENSMUSG00000026011/ENSMUSG00000030830/ENSMUSG00000000290/ENSMUSG00000007817/ENSMUSG00000031304/ENSMUSG00000052142/ENSMUSG00000020101/ENSMUSG00000015316/ENSMUSG00000071552/…	36	ENSMUSG00000032420/ENSMUSG00000030365/ENSMUSG00000034833/ENSMUSG00000015396/ENSMUSG00000033767/ENSMUSG00000021457/ENSMUSG00000022901/ENSMUSG00000068105/ENSMUSG00000019982/ENSMUSG00000024334/ENSMUSG00000036594/ENSMUSG00000024610/ENSMUSG00000029603/ENSMUSG00000027843/ENSMUSG00000027009/ENSMUSG00000027776/ENSMUSG00000076441/ENSMUSG00000033730/ENSMUSG00000047139/ENSMUSG00000021756/ENSMUSG00000027962/…
GO:0002440	production of molecular mediator of immune response	BP	6.53955e-17	5.02985e-14	ENSMUSG00000032498/ENSMUSG00000020383/ENSMUSG00000022657/ENSMUSG00000005465/ENSMUSG00000027718/ENSMUSG00000005413/ENSMUSG00000036117/ENSMUSG00000026068/ENSMUSG00000095351/ENSMUSG00000055170/ENSMUSG00000093861/ENSMUSG00000094006/ENSMUSG00000016529/ENSMUSG00000076934/ENSMUSG00000094433/ENSMUSG00000034266/ENSMUSG00000020101/ENSMUSG00000015316/ENSMUSG00000076556/ENSMUSG00000039521/ENSMUSG00000024610/…	Mlh1/Il13/Cd96/Il27ra/Il21/Hmox1/Il5/Il18rap/Igkv3-2/Ifng/Igkv1-110/Igkv4-59/Il10/Iglv1/Igkv5-43/Batf/Vsir/Slamf1/Igkv4-57/Foxp3/Cd74/Igkv3-10/Tfrc/Xcl1/Igkv8-19/Igkv4-70/Igkv17-127/Igkv4-68/Ptpn22/Igkv4-53/Igkv1-135/Nod2/Igkv4-72/Xbp1/Igkv19-93/Ighd/Igkv8-27/Il12a/Igkv17-121/Aicda/Igkv14-126/Il4/Igkv4-63/Tbx21/Hk1/Rsad2/Itm2a/Trav15n-2/Trim6/Igkv5-39/Igkv16-104/Sash3/Atm/Slc11a1/Tgfb1/Igkv4-50/N…	96	72	ENSMUSG00000020383/ENSMUSG00000005465/ENSMUSG00000027718/ENSMUSG00000036117/ENSMUSG00000026068/ENSMUSG00000095351/ENSMUSG00000055170/ENSMUSG00000093861/ENSMUSG00000094006/ENSMUSG00000016529/ENSMUSG00000076934/ENSMUSG00000094433/ENSMUSG00000034266/ENSMUSG00000020101/ENSMUSG00000015316/ENSMUSG00000076556/ENSMUSG00000039521/ENSMUSG00000076596/ENSMUSG00000022797/ENSMUSG00000026573/ENSMUSG00000096594/…	24	ENSMUSG00000032498/ENSMUSG00000022657/ENSMUSG00000005413/ENSMUSG00000024610/ENSMUSG00000027843/ENSMUSG00000104213/ENSMUSG00000027776/ENSMUSG00000020641/ENSMUSG00000031239/ENSMUSG00000104915/ENSMUSG00000072244/ENSMUSG00000034218/ENSMUSG00000026177/ENSMUSG00000045005/ENSMUSG00000019987/ENSMUSG00000045322/ENSMUSG00000020167/ENSMUSG00000076855/ENSMUSG00000031015/ENSMUSG00000046006/ENSMUSG00000040899/…
GO:0022407	regulation of cell-cell adhesion	BP	1.11917e-16	7.532e-14	ENSMUSG00000025473/ENSMUSG00000020399/ENSMUSG00000030365/ENSMUSG00000027718/ENSMUSG00000034833/ENSMUSG00000026770/ENSMUSG00000042228/ENSMUSG00000028150/ENSMUSG00000055447/ENSMUSG00000032011/ENSMUSG00000068220/ENSMUSG00000038151/ENSMUSG00000055170/ENSMUSG00000022272/ENSMUSG00000026009/ENSMUSG00000017009/ENSMUSG00000015396/ENSMUSG00000026011/ENSMUSG00000059714/ENSMUSG00000033767/ENSMUSG00000016529/…	Adam8/Havcr2/Clec2i/Il21/Tespa1/Il2ra/Lyn/Rorc/Cd47/Thy1/Lgals1/Prdm1/Ifng/Myo10/Icos/Sdc4/Cd83/Ctla4/Flot1/Tmem131l/Il10/Syk/Itgal/Cd86/Zmiz1/Il2rg/Tnfrsf13c/Myb/Rasal3/Vsir/Slamf1/Tigit/H2-Oa/Ctla2a/Ccl5/H2-Aa/Rac2/Foxp3/Cd74/Tfrc/Dtx1/Xcl1/Lag3/Ptpn22/Itga4/Fermt3/Xbp1/Lef1/Il12a/Ccr2/Gsn/Il4/Gcnt2/Nf2/Tbx21/Ass1/Egr3/Cd24a/Il6st/Vcam1/Lgals3/Prnp/Ptafr/Sash3/Sos1/Stat5a/Spn/Twsg1/Tgfb1/Cblb/P…	112	71	ENSMUSG00000025473/ENSMUSG00000020399/ENSMUSG00000027718/ENSMUSG00000026770/ENSMUSG00000028150/ENSMUSG00000055447/ENSMUSG00000032011/ENSMUSG00000068220/ENSMUSG00000038151/ENSMUSG00000055170/ENSMUSG00000022272/ENSMUSG00000026009/ENSMUSG00000017009/ENSMUSG00000026011/ENSMUSG00000059714/ENSMUSG00000016529/ENSMUSG00000030830/ENSMUSG00000007817/ENSMUSG00000031304/ENSMUSG00000052142/ENSMUSG00000020101/…	41	ENSMUSG00000030365/ENSMUSG00000034833/ENSMUSG00000042228/ENSMUSG00000015396/ENSMUSG00000033767/ENSMUSG00000021457/ENSMUSG00000022901/ENSMUSG00000068105/ENSMUSG00000019982/ENSMUSG00000024334/ENSMUSG00000036594/ENSMUSG00000024610/ENSMUSG00000029603/ENSMUSG00000027843/ENSMUSG00000027009/ENSMUSG00000027985/ENSMUSG00000027776/ENSMUSG00000076441/ENSMUSG00000033730/ENSMUSG00000047139/ENSMUSG00000021756/…
GO:1903037	regulation of leukocyte cell-cell adhesion	BP	1.57143e-16	8.65509e-14	ENSMUSG00000025473/ENSMUSG00000020399/ENSMUSG00000030365/ENSMUSG00000027718/ENSMUSG00000034833/ENSMUSG00000026770/ENSMUSG00000028150/ENSMUSG00000055447/ENSMUSG00000032011/ENSMUSG00000068220/ENSMUSG00000038151/ENSMUSG00000055170/ENSMUSG00000026009/ENSMUSG00000017009/ENSMUSG00000015396/ENSMUSG00000026011/ENSMUSG00000033767/ENSMUSG00000021457/ENSMUSG00000030830/ENSMUSG00000022901/ENSMUSG00000007817/…	Adam8/Havcr2/Clec2i/Il21/Tespa1/Il2ra/Rorc/Cd47/Thy1/Lgals1/Prdm1/Ifng/Icos/Sdc4/Cd83/Ctla4/Tmem131l/Syk/Itgal/Cd86/Zmiz1/Il2rg/Tnfrsf13c/Myb/Rasal3/Vsir/Slamf1/Tigit/H2-Oa/Ctla2a/Ccl5/H2-Aa/Rac2/Foxp3/Cd74/Tfrc/Dtx1/Xcl1/Lag3/Ptpn22/Itga4/Xbp1/Il12a/Ccr2/Gsn/Il4/Tbx21/Ass1/Egr3/Cd24a/Il6st/Vcam1/Lgals3/Prnp/Ptafr/Sash3/Sos1/Stat5a/Spn/Twsg1/Tgfb1/Cblb/Prkar1a/Ndfip1/Arg1/Cd44/Il7r/Rara/Ptpn2/Zfp…	96	61	ENSMUSG00000025473/ENSMUSG00000020399/ENSMUSG00000027718/ENSMUSG00000026770/ENSMUSG00000028150/ENSMUSG00000055447/ENSMUSG00000032011/ENSMUSG00000068220/ENSMUSG00000038151/ENSMUSG00000055170/ENSMUSG00000026009/ENSMUSG00000017009/ENSMUSG00000026011/ENSMUSG00000030830/ENSMUSG00000007817/ENSMUSG00000031304/ENSMUSG00000052142/ENSMUSG00000020101/ENSMUSG00000015316/ENSMUSG00000071552/ENSMUSG00000044258/…	35	ENSMUSG00000030365/ENSMUSG00000034833/ENSMUSG00000015396/ENSMUSG00000033767/ENSMUSG00000021457/ENSMUSG00000022901/ENSMUSG00000068105/ENSMUSG00000019982/ENSMUSG00000024334/ENSMUSG00000036594/ENSMUSG00000024610/ENSMUSG00000029603/ENSMUSG00000027843/ENSMUSG00000027009/ENSMUSG00000027776/ENSMUSG00000076441/ENSMUSG00000033730/ENSMUSG00000047139/ENSMUSG00000021756/ENSMUSG00000027962/ENSMUSG00000050335/…
GO:0002250	adaptive immune response	BP	1.60756e-16	8.65509e-14	ENSMUSG00000032498/ENSMUSG00000005465/ENSMUSG00000020399/ENSMUSG00000026874/ENSMUSG00000042228/ENSMUSG00000028150/ENSMUSG00000026068/ENSMUSG00000112148/ENSMUSG00000038151/ENSMUSG00000029468/ENSMUSG00000055170/ENSMUSG00000015437/ENSMUSG00000026070/ENSMUSG00000015314/ENSMUSG00000026069/ENSMUSG00000032202/ENSMUSG00000021457/ENSMUSG00000053175/ENSMUSG00000032238/ENSMUSG00000022901/ENSMUSG00000076615/…	Mlh1/Il27ra/Havcr2/Hc/Lyn/Rorc/Il18rap/Lilrb4a/Prdm1/P2rx7/Ifng/Gzmb/Il18r1/Slamf6/Il1rl1/Rab27a/Syk/Bcl3/Rora/Cd86/Ighg3/Sh2d1a/Adam17/Batf/Tnfrsf13c/Vsir/Slamf1/Siglecg/Cd79b/Iglc1/Foxp3/Irf4/Cd74/Tfrc/Jchain/Xcl1/Ighv7-3/Nod2/Ptk2b/Ighv1-26/Ighd/Lef1/Ulbp1/Il12a/Ccr2/Aicda/Themis/Fcer2a/Eomes/Il4/Pik3cd/Tbx21/Ighv1-55/Ighv3-6/Rsad2/Cd24a/Ighv1-18/Ctsh/Sema4a/Prkd2/Sash3/Pik3cg/Spn/Ctss/Slc11a1…	130	85	ENSMUSG00000005465/ENSMUSG00000020399/ENSMUSG00000026874/ENSMUSG00000028150/ENSMUSG00000026068/ENSMUSG00000112148/ENSMUSG00000038151/ENSMUSG00000029468/ENSMUSG00000055170/ENSMUSG00000015437/ENSMUSG00000026070/ENSMUSG00000026069/ENSMUSG00000032202/ENSMUSG00000053175/ENSMUSG00000032238/ENSMUSG00000052593/ENSMUSG00000034266/ENSMUSG00000020101/ENSMUSG00000015316/ENSMUSG00000105906/ENSMUSG00000039521/…	45	ENSMUSG00000032498/ENSMUSG00000042228/ENSMUSG00000015314/ENSMUSG00000021457/ENSMUSG00000022901/ENSMUSG00000076615/ENSMUSG00000005696/ENSMUSG00000068105/ENSMUSG00000030468/ENSMUSG00000040592/ENSMUSG00000024610/ENSMUSG00000104213/ENSMUSG00000027985/ENSMUSG00000079685/ENSMUSG00000027776/ENSMUSG00000005540/ENSMUSG00000032446/ENSMUSG00000039936/ENSMUSG00000020641/ENSMUSG00000047139/ENSMUSG00000032359/…
GO:0002696	positive regulation of leukocyte activation	BP	2.4943e-16	1.22084e-13	ENSMUSG00000032498/ENSMUSG00000020383/ENSMUSG00000025473/ENSMUSG00000020399/ENSMUSG00000002602/ENSMUSG00000030365/ENSMUSG00000027718/ENSMUSG00000034833/ENSMUSG00000026770/ENSMUSG00000055447/ENSMUSG00000036117/ENSMUSG00000032011/ENSMUSG00000068220/ENSMUSG00000038151/ENSMUSG00000055170/ENSMUSG00000026009/ENSMUSG00000015396/ENSMUSG00000026069/ENSMUSG00000016529/ENSMUSG00000021457/ENSMUSG00000030830/…	Mlh1/Il13/Adam8/Havcr2/Axl/Clec2i/Il21/Tespa1/Il2ra/Cd47/Il5/Thy1/Lgals1/Prdm1/Ifng/Icos/Cd83/Il1rl1/Il10/Syk/Itgal/Cd86/Ighg3/Zmiz1/Il2rg/Tnfrsf13c/Myb/Rasal3/Nfatc2/Cd38/Slamf1/Ccl5/H2-Aa/Iglc1/Foxp3/Cd74/Tfrc/Xcl1/Ptpn22/Ighv7-3/Lamp1/Nod2/Xbp1/Ighv1-26/Ighd/Ulbp1/Il12a/Ccr2/Il4/Mmp14/Tbx21/Ighv1-55/Ighv3-6/Egr3/Cd24a/Il6st/Vav3/Ighv1-18/Vcam1/Irs2/Ptafr/Sash3/Stat5a/Spn/Ighv1-9/Tgfb1/Ighv10-3…	116	82	ENSMUSG00000020383/ENSMUSG00000025473/ENSMUSG00000020399/ENSMUSG00000002602/ENSMUSG00000027718/ENSMUSG00000026770/ENSMUSG00000055447/ENSMUSG00000036117/ENSMUSG00000032011/ENSMUSG00000068220/ENSMUSG00000038151/ENSMUSG00000055170/ENSMUSG00000026009/ENSMUSG00000026069/ENSMUSG00000016529/ENSMUSG00000030830/ENSMUSG00000007817/ENSMUSG00000031304/ENSMUSG00000052142/ENSMUSG00000027544/ENSMUSG00000015316/…	34	ENSMUSG00000032498/ENSMUSG00000030365/ENSMUSG00000034833/ENSMUSG00000015396/ENSMUSG00000021457/ENSMUSG00000022901/ENSMUSG00000076615/ENSMUSG00000068105/ENSMUSG00000019982/ENSMUSG00000029084/ENSMUSG00000036594/ENSMUSG00000024610/ENSMUSG00000027843/ENSMUSG00000031447/ENSMUSG00000104213/ENSMUSG00000079685/ENSMUSG00000027776/ENSMUSG00000033730/ENSMUSG00000047139/ENSMUSG00000021756/ENSMUSG00000033721/…
GO:0051251	positive regulation of lymphocyte activation	BP	3.48507e-16	1.56363e-13	ENSMUSG00000032498/ENSMUSG00000025473/ENSMUSG00000020399/ENSMUSG00000002602/ENSMUSG00000030365/ENSMUSG00000027718/ENSMUSG00000034833/ENSMUSG00000026770/ENSMUSG00000055447/ENSMUSG00000036117/ENSMUSG00000032011/ENSMUSG00000068220/ENSMUSG00000038151/ENSMUSG00000055170/ENSMUSG00000026009/ENSMUSG00000015396/ENSMUSG00000021457/ENSMUSG00000030830/ENSMUSG00000022901/ENSMUSG00000076615/ENSMUSG00000007817/…	Mlh1/Adam8/Havcr2/Axl/Clec2i/Il21/Tespa1/Il2ra/Cd47/Il5/Thy1/Lgals1/Prdm1/Ifng/Icos/Cd83/Syk/Itgal/Cd86/Ighg3/Zmiz1/Il2rg/Tnfrsf13c/Myb/Rasal3/Nfatc2/Cd38/Slamf1/Ccl5/H2-Aa/Iglc1/Foxp3/Cd74/Tfrc/Xcl1/Ptpn22/Ighv7-3/Lamp1/Nod2/Xbp1/Ighv1-26/Ighd/Ulbp1/Il12a/Ccr2/Il4/Mmp14/Tbx21/Ighv1-55/Ighv3-6/Egr3/Cd24a/Il6st/Vav3/Ighv1-18/Vcam1/Irs2/Sash3/Stat5a/Spn/Ighv1-9/Tgfb1/Ighv10-3/Ighv2-9/Ighv11-2/Mif/I…	109	77	ENSMUSG00000025473/ENSMUSG00000020399/ENSMUSG00000002602/ENSMUSG00000027718/ENSMUSG00000026770/ENSMUSG00000055447/ENSMUSG00000036117/ENSMUSG00000032011/ENSMUSG00000068220/ENSMUSG00000038151/ENSMUSG00000055170/ENSMUSG00000026009/ENSMUSG00000030830/ENSMUSG00000007817/ENSMUSG00000031304/ENSMUSG00000052142/ENSMUSG00000027544/ENSMUSG00000015316/ENSMUSG00000035042/ENSMUSG00000105906/ENSMUSG00000039521/…	32	ENSMUSG00000032498/ENSMUSG00000030365/ENSMUSG00000034833/ENSMUSG00000015396/ENSMUSG00000021457/ENSMUSG00000022901/ENSMUSG00000076615/ENSMUSG00000068105/ENSMUSG00000019982/ENSMUSG00000029084/ENSMUSG00000036594/ENSMUSG00000024610/ENSMUSG00000027843/ENSMUSG00000031447/ENSMUSG00000104213/ENSMUSG00000079685/ENSMUSG00000027776/ENSMUSG00000033730/ENSMUSG00000047139/ENSMUSG00000021756/ENSMUSG00000033721/…
GO:0016337	single organismal cell-cell adhesion	BP	7.12914e-16	2.95256e-13	ENSMUSG00000032420/ENSMUSG00000025473/ENSMUSG00000020399/ENSMUSG00000030365/ENSMUSG00000027718/ENSMUSG00000034833/ENSMUSG00000026770/ENSMUSG00000042228/ENSMUSG00000028150/ENSMUSG00000055447/ENSMUSG00000032011/ENSMUSG00000068220/ENSMUSG00000038151/ENSMUSG00000055170/ENSMUSG00000031328/ENSMUSG00000022272/ENSMUSG00000026009/ENSMUSG00000017009/ENSMUSG00000015396/ENSMUSG00000026011/ENSMUSG00000059714/…	Nt5e/Adam8/Havcr2/Clec2i/Il21/Tespa1/Il2ra/Lyn/Rorc/Cd47/Thy1/Lgals1/Prdm1/Ifng/Flna/Myo10/Icos/Sdc4/Cd83/Ctla4/Flot1/Tmem131l/Il10/Syk/Itgal/Cd86/Itgb2/Itga7/Ctnna1/Zmiz1/Il2rg/Actb/Tnfrsf13c/Myb/Rasal3/Vsir/Slamf1/Tigit/H2-Oa/Ctla2a/Itgb7/Sema4d/Ccl5/H2-Aa/Rac2/Foxp3/Cd74/Tfrc/Dtx1/Xcl1/Lag3/Itgb1/Ptpn22/Itga4/Fermt3/Xbp1/Lef1/Il12a/Actg1/Ccr2/Gsn/Itgav/Il4/Gcnt2/Nf2/Tbx21/Ass1/Egr3/Cd24a/Il6st…	133	89	ENSMUSG00000025473/ENSMUSG00000020399/ENSMUSG00000027718/ENSMUSG00000026770/ENSMUSG00000028150/ENSMUSG00000055447/ENSMUSG00000032011/ENSMUSG00000068220/ENSMUSG00000038151/ENSMUSG00000055170/ENSMUSG00000031328/ENSMUSG00000022272/ENSMUSG00000026009/ENSMUSG00000017009/ENSMUSG00000026011/ENSMUSG00000059714/ENSMUSG00000016529/ENSMUSG00000030830/ENSMUSG00000000290/ENSMUSG00000025348/ENSMUSG00000037815/…	44	ENSMUSG00000032420/ENSMUSG00000030365/ENSMUSG00000034833/ENSMUSG00000042228/ENSMUSG00000015396/ENSMUSG00000033767/ENSMUSG00000021457/ENSMUSG00000022901/ENSMUSG00000068105/ENSMUSG00000019982/ENSMUSG00000024334/ENSMUSG00000036594/ENSMUSG00000024610/ENSMUSG00000029603/ENSMUSG00000027843/ENSMUSG00000027009/ENSMUSG00000027985/ENSMUSG00000027776/ENSMUSG00000076441/ENSMUSG00000033730/ENSMUSG00000047139/…
GO:0050867	positive regulation of cell activation	BP	7.7071e-16	2.96393e-13	ENSMUSG00000032498/ENSMUSG00000020383/ENSMUSG00000025473/ENSMUSG00000020399/ENSMUSG00000002602/ENSMUSG00000030365/ENSMUSG00000027718/ENSMUSG00000034833/ENSMUSG00000026770/ENSMUSG00000055447/ENSMUSG00000036117/ENSMUSG00000032011/ENSMUSG00000068220/ENSMUSG00000038151/ENSMUSG00000055170/ENSMUSG00000026009/ENSMUSG00000015396/ENSMUSG00000026069/ENSMUSG00000016529/ENSMUSG00000021457/ENSMUSG00000030830/…	Mlh1/Il13/Adam8/Havcr2/Axl/Clec2i/Il21/Tespa1/Il2ra/Cd47/Il5/Thy1/Lgals1/Prdm1/Ifng/Icos/Cd83/Il1rl1/Il10/Syk/Itgal/Cd86/Ighg3/Zmiz1/Il2rg/Tnfrsf13c/Myb/Rasal3/Nfatc2/Cd38/Slamf1/Ccl5/H2-Aa/Iglc1/Foxp3/Cd74/Tfrc/Xcl1/Ptpn22/Ighv7-3/Lamp1/Nod2/Xbp1/Ighv1-26/Ighd/Ulbp1/Il12a/Ccr2/Il4/Mmp14/Tbx21/Rps6ka1/Ighv1-55/Ighv3-6/Egr3/Cd24a/Il6st/Vav3/Ighv1-18/Vcam1/Irs2/Ptafr/Sash3/Stat5a/Spn/Ighv1-9/Tgfb1/…	117	83	ENSMUSG00000020383/ENSMUSG00000025473/ENSMUSG00000020399/ENSMUSG00000002602/ENSMUSG00000027718/ENSMUSG00000026770/ENSMUSG00000055447/ENSMUSG00000036117/ENSMUSG00000032011/ENSMUSG00000068220/ENSMUSG00000038151/ENSMUSG00000055170/ENSMUSG00000026009/ENSMUSG00000026069/ENSMUSG00000016529/ENSMUSG00000030830/ENSMUSG00000007817/ENSMUSG00000031304/ENSMUSG00000052142/ENSMUSG00000027544/ENSMUSG00000015316/…	34	ENSMUSG00000032498/ENSMUSG00000030365/ENSMUSG00000034833/ENSMUSG00000015396/ENSMUSG00000021457/ENSMUSG00000022901/ENSMUSG00000076615/ENSMUSG00000068105/ENSMUSG00000019982/ENSMUSG00000029084/ENSMUSG00000036594/ENSMUSG00000024610/ENSMUSG00000027843/ENSMUSG00000031447/ENSMUSG00000104213/ENSMUSG00000079685/ENSMUSG00000027776/ENSMUSG00000033730/ENSMUSG00000047139/ENSMUSG00000021756/ENSMUSG00000033721/…
GO:0032943	mononuclear cell proliferation	BP	2.05094e-15	7.36151e-13	ENSMUSG00000020399/ENSMUSG00000030365/ENSMUSG00000027718/ENSMUSG00000026770/ENSMUSG00000042228/ENSMUSG00000036117/ENSMUSG00000038151/ENSMUSG00000029468/ENSMUSG00000055170/ENSMUSG00000023927/ENSMUSG00000017009/ENSMUSG00000015314/ENSMUSG00000026011/ENSMUSG00000033767/ENSMUSG00000016529/ENSMUSG00000021457/ENSMUSG00000030830/ENSMUSG00000022901/ENSMUSG00000020143/ENSMUSG00000068105/ENSMUSG00000052142/…	Havcr2/Clec2i/Il21/Il2ra/Lyn/Il5/Prdm1/P2rx7/Ifng/Satb1/Sdc4/Slamf6/Ctla4/Tmem131l/Il10/Syk/Itgal/Cd86/Dock2/Tnfrsf13c/Rasal3/Vsir/Nfatc2/Cd38/Slamf1/Ccnd3/Ccl5/Csf1/Rac2/Foxp3/Cd74/Tfrc/Xcl1/Ptpn22/Impdh2/Ighd/Lef1/Il12a/Ccr2/Il4/Cd24a/Il6st/Vav3/Tnfrsf4/Vcam1/Lgals3/Irs2/Prnp/Sash3/Sos1/Atm/Stat5a/Spn/Twsg1/Slc11a1/Tgfb1/Bax/Cblb/Prkar1a/Ndfip1/Mif/Arg1/Mzb1/Il7r/Tlr9/Rps6/Cd180/Tcf3/Malt1/Ager…	87	49	ENSMUSG00000020399/ENSMUSG00000027718/ENSMUSG00000026770/ENSMUSG00000036117/ENSMUSG00000038151/ENSMUSG00000029468/ENSMUSG00000055170/ENSMUSG00000023927/ENSMUSG00000017009/ENSMUSG00000026011/ENSMUSG00000016529/ENSMUSG00000030830/ENSMUSG00000020143/ENSMUSG00000052142/ENSMUSG00000020101/ENSMUSG00000027544/ENSMUSG00000015316/ENSMUSG00000034165/ENSMUSG00000035042/ENSMUSG00000014599/ENSMUSG00000033220/…	38	ENSMUSG00000030365/ENSMUSG00000042228/ENSMUSG00000015314/ENSMUSG00000033767/ENSMUSG00000021457/ENSMUSG00000022901/ENSMUSG00000068105/ENSMUSG00000029084/ENSMUSG00000024610/ENSMUSG00000027843/ENSMUSG00000062867/ENSMUSG00000104213/ENSMUSG00000027985/ENSMUSG00000027776/ENSMUSG00000047139/ENSMUSG00000021756/ENSMUSG00000033721/ENSMUSG00000027962/ENSMUSG00000050335/ENSMUSG00000024241/ENSMUSG00000034218/…
GO:0042113	B cell activation	BP	2.50412e-15	8.42636e-13	ENSMUSG00000032498/ENSMUSG00000020644/ENSMUSG00000005465/ENSMUSG00000027718/ENSMUSG00000042228/ENSMUSG00000036117/ENSMUSG00000024673/ENSMUSG00000068220/ENSMUSG00000038151/ENSMUSG00000055170/ENSMUSG00000026011/ENSMUSG00000016529/ENSMUSG00000021457/ENSMUSG00000053175/ENSMUSG00000039191/ENSMUSG00000022901/ENSMUSG00000076615/ENSMUSG00000052593/ENSMUSG00000047880/ENSMUSG00000034266/ENSMUSG00000031304/…	Mlh1/Id2/Il27ra/Il21/Lyn/Il5/Ms4a1/Lgals1/Prdm1/Ifng/Ctla4/Il10/Syk/Bcl3/Rbpj/Cd86/Ighg3/Adam17/Cxcr5/Batf/Il2rg/Tnfrsf13c/Myb/Nfatc2/Cd38/Cmtm7/Bank1/Cd79b/Iglc1/Foxp3/Cd74/Tfrc/Blnk/Ighv7-3/Nod2/Ptk2b/Xbp1/Ighv1-26/Ighd/Igbp1/Lef1/Aicda/Il4/Pik3cd/Mmp14/Tbx21/Ighv1-55/Bcl11a/Ighv3-6/Itm2a/Cd24a/Vav3/Ighv1-18/Irs2/Sash3/Atm/Stat5a/Ighv1-9/Tgfb1/Ighv10-3/Bax/Ighv2-9/Ighv11-2/Ndfip1/Mif/Igha/Ighv8…	104	70	ENSMUSG00000020644/ENSMUSG00000005465/ENSMUSG00000027718/ENSMUSG00000036117/ENSMUSG00000068220/ENSMUSG00000038151/ENSMUSG00000055170/ENSMUSG00000026011/ENSMUSG00000016529/ENSMUSG00000053175/ENSMUSG00000039191/ENSMUSG00000052593/ENSMUSG00000034266/ENSMUSG00000031304/ENSMUSG00000027544/ENSMUSG00000105906/ENSMUSG00000039521/ENSMUSG00000022797/ENSMUSG00000076652/ENSMUSG00000055994/ENSMUSG00000059456/…	34	ENSMUSG00000032498/ENSMUSG00000042228/ENSMUSG00000024673/ENSMUSG00000021457/ENSMUSG00000022901/ENSMUSG00000076615/ENSMUSG00000047880/ENSMUSG00000068105/ENSMUSG00000019982/ENSMUSG00000029084/ENSMUSG00000032436/ENSMUSG00000037922/ENSMUSG00000040592/ENSMUSG00000024610/ENSMUSG00000061132/ENSMUSG00000104213/ENSMUSG00000031221/ENSMUSG00000027985/ENSMUSG00000039936/ENSMUSG00000000861/ENSMUSG00000031239/…
GO:0030098	lymphocyte differentiation	BP	3.35886e-15	1.06377e-12	ENSMUSG00000020644/ENSMUSG00000025473/ENSMUSG00000002602/ENSMUSG00000027718/ENSMUSG00000034833/ENSMUSG00000026770/ENSMUSG00000028150/ENSMUSG00000054672/ENSMUSG00000041235/ENSMUSG00000099974/ENSMUSG00000068220/ENSMUSG00000038151/ENSMUSG00000055170/ENSMUSG00000023927/ENSMUSG00000000782/ENSMUSG00000039153/ENSMUSG00000026070/ENSMUSG00000015314/ENSMUSG00000015396/ENSMUSG00000026011/ENSMUSG00000033767/…	Id2/Adam8/Axl/Il21/Tespa1/Il2ra/Rorc/5830411N06Rik/Chd7/Bcl2a1d/Lgals1/Prdm1/Ifng/Satb1/Tcf7/Runx2/Il18r1/Slamf6/Cd83/Ctla4/Tmem131l/Syk/Bcl3/Rora/Rbpj/Adam17/Zmiz1/Batf/Pglyrp2/Il2rg/Dock2/Myb/Slamf1/Cmtm7/H2-Oa/Ctla2a/Cd79b/H2-Aa/Foxp3/Irf4/Cd74/Dtx1/Ptpn22/Ptk2b/Xbp1/Lef1/Il12a/Ccr2/Themis/Eomes/Il4/Mmp14/Jag2/Tbx21/Bcl11a/Rsad2/Itm2a/Egr3/Cd24a/Spi1/Sema4a/Sox4/Sash3/Sos1/Atm/Stat5a/Spn/Rhoh/…	103	58	ENSMUSG00000020644/ENSMUSG00000025473/ENSMUSG00000002602/ENSMUSG00000027718/ENSMUSG00000026770/ENSMUSG00000028150/ENSMUSG00000054672/ENSMUSG00000041235/ENSMUSG00000099974/ENSMUSG00000068220/ENSMUSG00000038151/ENSMUSG00000055170/ENSMUSG00000023927/ENSMUSG00000039153/ENSMUSG00000026070/ENSMUSG00000026011/ENSMUSG00000053175/ENSMUSG00000032238/ENSMUSG00000039191/ENSMUSG00000052593/ENSMUSG00000007817/…	45	ENSMUSG00000034833/ENSMUSG00000000782/ENSMUSG00000015314/ENSMUSG00000015396/ENSMUSG00000033767/ENSMUSG00000021457/ENSMUSG00000019982/ENSMUSG00000032436/ENSMUSG00000024334/ENSMUSG00000040592/ENSMUSG00000036594/ENSMUSG00000024610/ENSMUSG00000029603/ENSMUSG00000027843/ENSMUSG00000027985/ENSMUSG00000027776/ENSMUSG00000032446/ENSMUSG00000002799/ENSMUSG00000000861/ENSMUSG00000020641/ENSMUSG00000031239/…
GO:0050863	regulation of T cell activation	BP	4.84538e-15	1.38684e-12	ENSMUSG00000025473/ENSMUSG00000020399/ENSMUSG00000030365/ENSMUSG00000027718/ENSMUSG00000034833/ENSMUSG00000026770/ENSMUSG00000028150/ENSMUSG00000055447/ENSMUSG00000032011/ENSMUSG00000068220/ENSMUSG00000038151/ENSMUSG00000055170/ENSMUSG00000026009/ENSMUSG00000017009/ENSMUSG00000015396/ENSMUSG00000026011/ENSMUSG00000033767/ENSMUSG00000021457/ENSMUSG00000030830/ENSMUSG00000022901/ENSMUSG00000007817/…	Adam8/Havcr2/Clec2i/Il21/Tespa1/Il2ra/Rorc/Cd47/Thy1/Lgals1/Prdm1/Ifng/Icos/Sdc4/Cd83/Ctla4/Tmem131l/Syk/Itgal/Cd86/Zmiz1/Il2rg/Tnfrsf13c/Myb/Rasal3/Vsir/Slamf1/Tigit/H2-Oa/Ctla2a/Ccl5/H2-Aa/Rac2/Foxp3/Cd74/Tfrc/Dtx1/Xcl1/Lag3/Ptpn22/Xbp1/Il12a/Ccr2/Gsn/Il4/Tbx21/Egr3/Cd24a/Il6st/Vcam1/Lgals3/Prnp/Sash3/Sos1/Stat5a/Spn/Twsg1/Tgfb1/Cblb/Prkar1a/Ndfip1/Arg1/Il7r/Rara/Ptpn2/Zfp683/Cd4/Malt1/Socs5/Il…	90	58	ENSMUSG00000025473/ENSMUSG00000020399/ENSMUSG00000027718/ENSMUSG00000026770/ENSMUSG00000028150/ENSMUSG00000055447/ENSMUSG00000032011/ENSMUSG00000068220/ENSMUSG00000038151/ENSMUSG00000055170/ENSMUSG00000026009/ENSMUSG00000017009/ENSMUSG00000026011/ENSMUSG00000030830/ENSMUSG00000007817/ENSMUSG00000031304/ENSMUSG00000052142/ENSMUSG00000020101/ENSMUSG00000015316/ENSMUSG00000071552/ENSMUSG00000044258/…	32	ENSMUSG00000030365/ENSMUSG00000034833/ENSMUSG00000015396/ENSMUSG00000033767/ENSMUSG00000021457/ENSMUSG00000022901/ENSMUSG00000068105/ENSMUSG00000019982/ENSMUSG00000024334/ENSMUSG00000036594/ENSMUSG00000024610/ENSMUSG00000029603/ENSMUSG00000027843/ENSMUSG00000027776/ENSMUSG00000033730/ENSMUSG00000047139/ENSMUSG00000021756/ENSMUSG00000027962/ENSMUSG00000050335/ENSMUSG00000024241/ENSMUSG00000022637/…
GO:0046651	lymphocyte proliferation	BP	4.89412e-15	1.38684e-12	ENSMUSG00000020399/ENSMUSG00000030365/ENSMUSG00000027718/ENSMUSG00000026770/ENSMUSG00000042228/ENSMUSG00000036117/ENSMUSG00000038151/ENSMUSG00000029468/ENSMUSG00000055170/ENSMUSG00000023927/ENSMUSG00000017009/ENSMUSG00000015314/ENSMUSG00000026011/ENSMUSG00000033767/ENSMUSG00000016529/ENSMUSG00000021457/ENSMUSG00000030830/ENSMUSG00000022901/ENSMUSG00000020143/ENSMUSG00000068105/ENSMUSG00000052142/…	Havcr2/Clec2i/Il21/Il2ra/Lyn/Il5/Prdm1/P2rx7/Ifng/Satb1/Sdc4/Slamf6/Ctla4/Tmem131l/Il10/Syk/Itgal/Cd86/Dock2/Tnfrsf13c/Rasal3/Vsir/Nfatc2/Cd38/Slamf1/Ccnd3/Ccl5/Rac2/Foxp3/Cd74/Tfrc/Xcl1/Ptpn22/Impdh2/Ighd/Lef1/Il12a/Ccr2/Il4/Cd24a/Il6st/Vav3/Tnfrsf4/Vcam1/Lgals3/Irs2/Prnp/Sash3/Sos1/Atm/Stat5a/Spn/Twsg1/Slc11a1/Tgfb1/Bax/Cblb/Prkar1a/Ndfip1/Mif/Arg1/Mzb1/Il7r/Tlr9/Rps6/Cd180/Tcf3/Malt1/Ager/Cd81…	86	48	ENSMUSG00000020399/ENSMUSG00000027718/ENSMUSG00000026770/ENSMUSG00000036117/ENSMUSG00000038151/ENSMUSG00000029468/ENSMUSG00000055170/ENSMUSG00000023927/ENSMUSG00000017009/ENSMUSG00000026011/ENSMUSG00000016529/ENSMUSG00000030830/ENSMUSG00000020143/ENSMUSG00000052142/ENSMUSG00000020101/ENSMUSG00000027544/ENSMUSG00000015316/ENSMUSG00000034165/ENSMUSG00000035042/ENSMUSG00000033220/ENSMUSG00000039521/…	38	ENSMUSG00000030365/ENSMUSG00000042228/ENSMUSG00000015314/ENSMUSG00000033767/ENSMUSG00000021457/ENSMUSG00000022901/ENSMUSG00000068105/ENSMUSG00000029084/ENSMUSG00000024610/ENSMUSG00000027843/ENSMUSG00000062867/ENSMUSG00000104213/ENSMUSG00000027985/ENSMUSG00000027776/ENSMUSG00000047139/ENSMUSG00000021756/ENSMUSG00000033721/ENSMUSG00000027962/ENSMUSG00000050335/ENSMUSG00000024241/ENSMUSG00000034218/…
GO:0002443	leukocyte mediated immunity	BP	1.06913e-14	2.78959e-12	ENSMUSG00000032498/ENSMUSG00000020383/ENSMUSG00000022657/ENSMUSG00000000982/ENSMUSG00000005465/ENSMUSG00000020399/ENSMUSG00000027718/ENSMUSG00000026874/ENSMUSG00000042228/ENSMUSG00000034342/ENSMUSG00000005413/ENSMUSG00000026068/ENSMUSG00000029468/ENSMUSG00000055170/ENSMUSG00000015437/ENSMUSG00000015314/ENSMUSG00000032202/ENSMUSG00000021457/ENSMUSG00000053175/ENSMUSG00000076615/ENSMUSG00000005696/…	Mlh1/Il13/Cd96/Ccl3/Il27ra/Havcr2/Il21/Hc/Lyn/Cbl/Hmox1/Il18rap/P2rx7/Ifng/Gzmb/Slamf6/Rab27a/Syk/Bcl3/Ighg3/Sh2d1a/Lyst/Batf/Vsir/Slamf1/Rac2/Iglc1/Foxp3/Cd74/Tfrc/Anxa3/Ncf1/Xcl1/Lag3/Ighv7-3/Lamp1/Nod2/Ighv1-26/Ighd/Ulbp1/Il12a/Ccr2/Aicda/Fcer2a/Il4/Tbx21/Ighv1-55/Ighv3-6/Rsad2/Cd24a/Ighv1-18/Ctsh/Prdx1/Ptafr/Sash3/Stat5a/Spn/Slc11a1/Ighv1-9/Tgfb1/Ighv10-3/Ighv2-9/Ighv11-2/Ndfip1/Fzd5/Arg1/Fce…	115	73	ENSMUSG00000020383/ENSMUSG00000000982/ENSMUSG00000005465/ENSMUSG00000020399/ENSMUSG00000027718/ENSMUSG00000026874/ENSMUSG00000026068/ENSMUSG00000029468/ENSMUSG00000055170/ENSMUSG00000015437/ENSMUSG00000032202/ENSMUSG00000053175/ENSMUSG00000019726/ENSMUSG00000034266/ENSMUSG00000020101/ENSMUSG00000015316/ENSMUSG00000033220/ENSMUSG00000105906/ENSMUSG00000039521/ENSMUSG00000022797/ENSMUSG00000026573/…	42	ENSMUSG00000032498/ENSMUSG00000022657/ENSMUSG00000042228/ENSMUSG00000034342/ENSMUSG00000005413/ENSMUSG00000015314/ENSMUSG00000021457/ENSMUSG00000076615/ENSMUSG00000005696/ENSMUSG00000024610/ENSMUSG00000029484/ENSMUSG00000015950/ENSMUSG00000031447/ENSMUSG00000104213/ENSMUSG00000079685/ENSMUSG00000027776/ENSMUSG00000005540/ENSMUSG00000020641/ENSMUSG00000047139/ENSMUSG00000032359/ENSMUSG00000028691/…
GO:0002460	adaptive immune response based on somatic recombination of immune receptors built from immunoglobulin superfamily domains	BP	1.08806e-14	2.78959e-12	ENSMUSG00000032498/ENSMUSG00000005465/ENSMUSG00000020399/ENSMUSG00000026874/ENSMUSG00000028150/ENSMUSG00000026068/ENSMUSG00000029468/ENSMUSG00000055170/ENSMUSG00000015437/ENSMUSG00000026070/ENSMUSG00000015314/ENSMUSG00000026069/ENSMUSG00000032202/ENSMUSG00000053175/ENSMUSG00000032238/ENSMUSG00000076615/ENSMUSG00000052593/ENSMUSG00000034266/ENSMUSG00000068105/ENSMUSG00000020101/ENSMUSG00000015316/…	Mlh1/Il27ra/Havcr2/Hc/Rorc/Il18rap/P2rx7/Ifng/Gzmb/Il18r1/Slamf6/Il1rl1/Rab27a/Bcl3/Rora/Ighg3/Adam17/Batf/Tnfrsf13c/Vsir/Slamf1/Iglc1/Foxp3/Irf4/Cd74/Tfrc/Xcl1/Ighv7-3/Nod2/Ighv1-26/Ighd/Lef1/Ulbp1/Il12a/Ccr2/Aicda/Fcer2a/Il4/Tbx21/Ighv1-55/Ighv3-6/Rsad2/Cd24a/Ighv1-18/Ctsh/Sema4a/Sash3/Spn/Slc11a1/Ighv1-9/Tgfb1/Ighv10-3/Ighv2-9/Ighv11-2/Ndfip1/Fzd5/Arg1/Fcer1a/Igha/Ighv8-8/Ighv2-2/Ighv4-1/Ighv1…	104	73	ENSMUSG00000005465/ENSMUSG00000020399/ENSMUSG00000026874/ENSMUSG00000028150/ENSMUSG00000026068/ENSMUSG00000029468/ENSMUSG00000055170/ENSMUSG00000015437/ENSMUSG00000026070/ENSMUSG00000026069/ENSMUSG00000032202/ENSMUSG00000053175/ENSMUSG00000032238/ENSMUSG00000052593/ENSMUSG00000034266/ENSMUSG00000020101/ENSMUSG00000015316/ENSMUSG00000105906/ENSMUSG00000039521/ENSMUSG00000021356/ENSMUSG00000022797/…	31	ENSMUSG00000032498/ENSMUSG00000015314/ENSMUSG00000076615/ENSMUSG00000068105/ENSMUSG00000024610/ENSMUSG00000104213/ENSMUSG00000027985/ENSMUSG00000079685/ENSMUSG00000027776/ENSMUSG00000005540/ENSMUSG00000020641/ENSMUSG00000047139/ENSMUSG00000032359/ENSMUSG00000026177/ENSMUSG00000045005/ENSMUSG00000019987/ENSMUSG00000036896/ENSMUSG00000037104/ENSMUSG00000015452/ENSMUSG00000031015/ENSMUSG00000036887/…
GO:1902105	regulation of leukocyte differentiation	BP	1.15915e-14	2.83676e-12	ENSMUSG00000020644/ENSMUSG00000000982/ENSMUSG00000025473/ENSMUSG00000002602/ENSMUSG00000030365/ENSMUSG00000027718/ENSMUSG00000034833/ENSMUSG00000026770/ENSMUSG00000052684/ENSMUSG00000042228/ENSMUSG00000028150/ENSMUSG00000036117/ENSMUSG00000038151/ENSMUSG00000055170/ENSMUSG00000015396/ENSMUSG00000026011/ENSMUSG00000033767/ENSMUSG00000025929/ENSMUSG00000021457/ENSMUSG00000030579/ENSMUSG00000007817/…	Id2/Ccl3/Adam8/Axl/Clec2i/Il21/Tespa1/Il2ra/Jun/Lyn/Rorc/Il5/Prdm1/Ifng/Cd83/Ctla4/Tmem131l/Il17a/Syk/Tyrobp/Zmiz1/Pglyrp2/Il2rg/Myb/H2-Oa/Ctla2a/Csf1/H2-Aa/Foxp3/Cd74/Dtx1/Gpr68/Hcls1/Tesc/Zbtb46/Zfpm1/Runx1/Xbp1/Ccr1/Lef1/Il12a/Ccr2/Fam213a/Il4/Mmp14/Tbx21/Egr3/Cd24a/Gpr55/Tmem176a/Inpp4b/Car2/Sash3/Sos1/Stat5a/Tgfb1/Ndfip1/Ubash3b/Lif/Il7r/Rara/Tlr9/Ptpn2/Zfp683/Atp6ap1/C1qc/Cdk6/Cd4/Socs5/Il4…	85	50	ENSMUSG00000020644/ENSMUSG00000000982/ENSMUSG00000025473/ENSMUSG00000002602/ENSMUSG00000027718/ENSMUSG00000026770/ENSMUSG00000028150/ENSMUSG00000036117/ENSMUSG00000038151/ENSMUSG00000055170/ENSMUSG00000026011/ENSMUSG00000025929/ENSMUSG00000007817/ENSMUSG00000079563/ENSMUSG00000031304/ENSMUSG00000044258/ENSMUSG00000014599/ENSMUSG00000039521/ENSMUSG00000047415/ENSMUSG00000022831/ENSMUSG00000029359/…	35	ENSMUSG00000030365/ENSMUSG00000034833/ENSMUSG00000052684/ENSMUSG00000042228/ENSMUSG00000015396/ENSMUSG00000033767/ENSMUSG00000021457/ENSMUSG00000030579/ENSMUSG00000019982/ENSMUSG00000024334/ENSMUSG00000036594/ENSMUSG00000024610/ENSMUSG00000029603/ENSMUSG00000027583/ENSMUSG00000049577/ENSMUSG00000027985/ENSMUSG00000027776/ENSMUSG00000033730/ENSMUSG00000047139/ENSMUSG00000037940/ENSMUSG00000027562/…
GO:0070661	leukocyte proliferation	BP	1.50185e-14	3.51564e-12	ENSMUSG00000020399/ENSMUSG00000030365/ENSMUSG00000027718/ENSMUSG00000026770/ENSMUSG00000042228/ENSMUSG00000036117/ENSMUSG00000038151/ENSMUSG00000029468/ENSMUSG00000055170/ENSMUSG00000023927/ENSMUSG00000017009/ENSMUSG00000015314/ENSMUSG00000026011/ENSMUSG00000033767/ENSMUSG00000016529/ENSMUSG00000021457/ENSMUSG00000030830/ENSMUSG00000022901/ENSMUSG00000020143/ENSMUSG00000068105/ENSMUSG00000052142/…	Havcr2/Clec2i/Il21/Il2ra/Lyn/Il5/Prdm1/P2rx7/Ifng/Satb1/Sdc4/Slamf6/Ctla4/Tmem131l/Il10/Syk/Itgal/Cd86/Dock2/Tnfrsf13c/Rasal3/Vsir/Nfatc2/Cd38/Slamf1/Ccnd3/Ccl5/Csf1/Rac2/Foxp3/Cd74/Tfrc/Xcl1/Ptpn22/Impdh2/Ighd/Lef1/Il12a/Ccr2/Il4/Cd24a/Il6st/Vav3/Tnfrsf4/Vcam1/Lgals3/Irs2/Prnp/Sash3/Sos1/Atm/Stat5a/Spn/Twsg1/Slc11a1/Tgfb1/Bax/Cblb/Prkar1a/Ndfip1/Mif/Arg1/Mzb1/Il7r/Tlr9/Rps6/Cd180/Tcf3/Malt1/Ager…	88	50	ENSMUSG00000020399/ENSMUSG00000027718/ENSMUSG00000026770/ENSMUSG00000036117/ENSMUSG00000038151/ENSMUSG00000029468/ENSMUSG00000055170/ENSMUSG00000023927/ENSMUSG00000017009/ENSMUSG00000026011/ENSMUSG00000016529/ENSMUSG00000030830/ENSMUSG00000020143/ENSMUSG00000052142/ENSMUSG00000020101/ENSMUSG00000027544/ENSMUSG00000015316/ENSMUSG00000034165/ENSMUSG00000035042/ENSMUSG00000014599/ENSMUSG00000033220/…	38	ENSMUSG00000030365/ENSMUSG00000042228/ENSMUSG00000015314/ENSMUSG00000033767/ENSMUSG00000021457/ENSMUSG00000022901/ENSMUSG00000068105/ENSMUSG00000029084/ENSMUSG00000024610/ENSMUSG00000027843/ENSMUSG00000062867/ENSMUSG00000104213/ENSMUSG00000027985/ENSMUSG00000027776/ENSMUSG00000047139/ENSMUSG00000021756/ENSMUSG00000033721/ENSMUSG00000027962/ENSMUSG00000050335/ENSMUSG00000024241/ENSMUSG00000034218/…
GO:0002377	immunoglobulin production	BP	3.15171e-14	7.07033e-12	ENSMUSG00000032498/ENSMUSG00000020383/ENSMUSG00000005465/ENSMUSG00000036117/ENSMUSG00000095351/ENSMUSG00000055170/ENSMUSG00000093861/ENSMUSG00000094006/ENSMUSG00000076934/ENSMUSG00000094433/ENSMUSG00000034266/ENSMUSG00000076556/ENSMUSG00000039521/ENSMUSG00000076596/ENSMUSG00000022797/ENSMUSG00000026573/ENSMUSG00000096594/ENSMUSG00000076547/ENSMUSG00000076508/ENSMUSG00000076549/ENSMUSG00000095753/…	Mlh1/Il13/Il27ra/Il5/Igkv3-2/Ifng/Igkv1-110/Igkv4-59/Iglv1/Igkv5-43/Batf/Igkv4-57/Foxp3/Igkv3-10/Tfrc/Xcl1/Igkv8-19/Igkv4-70/Igkv17-127/Igkv4-68/Igkv4-53/Igkv1-135/Nod2/Igkv4-72/Xbp1/Igkv19-93/Ighd/Igkv8-27/Igkv17-121/Aicda/Igkv14-126/Il4/Igkv4-63/Tbx21/Itm2a/Trav15n-2/Igkv5-39/Igkv16-104/Sash3/Atm/Tgfb1/Igkv4-50/Ndfip1/Igkv5-48/Igkv3-7/Mzb1/Il7r/Tlr9/Igkv8-28/Igkv6-13/Tnfaip3/Polm/Tcf3/Il4ra/Igk…	74	61	ENSMUSG00000020383/ENSMUSG00000005465/ENSMUSG00000036117/ENSMUSG00000095351/ENSMUSG00000055170/ENSMUSG00000093861/ENSMUSG00000094006/ENSMUSG00000076934/ENSMUSG00000094433/ENSMUSG00000034266/ENSMUSG00000076556/ENSMUSG00000039521/ENSMUSG00000076596/ENSMUSG00000022797/ENSMUSG00000026573/ENSMUSG00000096594/ENSMUSG00000076547/ENSMUSG00000076508/ENSMUSG00000076549/ENSMUSG00000095753/ENSMUSG00000096336/…	13	ENSMUSG00000032498/ENSMUSG00000104213/ENSMUSG00000031239/ENSMUSG00000104915/ENSMUSG00000034218/ENSMUSG00000045322/ENSMUSG00000020167/ENSMUSG00000076855/ENSMUSG00000031015/ENSMUSG00000046006/ENSMUSG00000040899/ENSMUSG00000017652/ENSMUSG00000036427
GO:0006954	inflammatory response	BP	3.49822e-14	7.53377e-12	ENSMUSG00000020383/ENSMUSG00000022657/ENSMUSG00000028108/ENSMUSG00000032420/ENSMUSG00000000982/ENSMUSG00000048521/ENSMUSG00000025473/ENSMUSG00000026073/ENSMUSG00000028965/ENSMUSG00000061540/ENSMUSG00000020399/ENSMUSG00000002602/ENSMUSG00000026770/ENSMUSG00000026874/ENSMUSG00000042228/ENSMUSG00000026072/ENSMUSG00000055447/ENSMUSG00000005413/ENSMUSG00000036117/ENSMUSG00000000753/ENSMUSG00000028602/…	Il13/Cd96/Ecm1/Nt5e/Ccl3/Cxcr6/Adam8/Il1r2/Tnfrsf9/Orm2/Havcr2/Axl/Il2ra/Hc/Lyn/Il1r1/Cd47/Hmox1/Il5/Serpinf1/Tnfrsf8/Ptgs2/Nos2/Ccl4/F2r/P2rx7/C1qtnf12/Cysltr1/Il1rl1/Il10/Il17a/Syk/Rora/Rbpj/Itgb2/Adam17/Il22/Cxcr2/Pglyrp2/Rps19/Aim2/Slamf1/Nfkbia/Tmsb4x/Nfe2l2/Ctla2a/Clec7a/Cd5l/Ltb4r1/Acp5/Pik3ap1/Tnfrsf18/Ccl5/Csf1/Ccr5/Foxp3/Sbno2/Ncf1/Xcl1/Il17ra/Nlrc3/Hif1a/Pla2g7/Nod2/Ccr1/Sigirr/Gja1/Hc…	143	93	ENSMUSG00000020383/ENSMUSG00000028108/ENSMUSG00000000982/ENSMUSG00000048521/ENSMUSG00000025473/ENSMUSG00000026073/ENSMUSG00000028965/ENSMUSG00000061540/ENSMUSG00000020399/ENSMUSG00000002602/ENSMUSG00000026770/ENSMUSG00000026874/ENSMUSG00000026072/ENSMUSG00000055447/ENSMUSG00000036117/ENSMUSG00000000753/ENSMUSG00000028602/ENSMUSG00000018930/ENSMUSG00000048376/ENSMUSG00000029468/ENSMUSG00000052821/…	50	ENSMUSG00000022657/ENSMUSG00000032420/ENSMUSG00000042228/ENSMUSG00000005413/ENSMUSG00000032487/ENSMUSG00000020826/ENSMUSG00000023571/ENSMUSG00000021457/ENSMUSG00000040952/ENSMUSG00000037860/ENSMUSG00000015839/ENSMUSG00000079293/ENSMUSG00000015854/ENSMUSG00000015950/ENSMUSG00000002897/ENSMUSG00000023913/ENSMUSG00000003283/ENSMUSG00000039936/ENSMUSG00000047139/ENSMUSG00000004814/ENSMUSG00000035356/…
GO:0032944	regulation of mononuclear cell proliferation	BP	6.85052e-14	1.41858e-11	ENSMUSG00000020399/ENSMUSG00000030365/ENSMUSG00000027718/ENSMUSG00000026770/ENSMUSG00000042228/ENSMUSG00000036117/ENSMUSG00000038151/ENSMUSG00000055170/ENSMUSG00000017009/ENSMUSG00000026011/ENSMUSG00000033767/ENSMUSG00000016529/ENSMUSG00000021457/ENSMUSG00000030830/ENSMUSG00000022901/ENSMUSG00000068105/ENSMUSG00000052142/ENSMUSG00000020101/ENSMUSG00000027544/ENSMUSG00000029084/ENSMUSG00000015316/…	Havcr2/Clec2i/Il21/Il2ra/Lyn/Il5/Prdm1/Ifng/Sdc4/Ctla4/Tmem131l/Il10/Syk/Itgal/Cd86/Tnfrsf13c/Rasal3/Vsir/Nfatc2/Cd38/Slamf1/Ccl5/Csf1/Rac2/Foxp3/Cd74/Tfrc/Xcl1/Ptpn22/Ighd/Il12a/Ccr2/Il4/Cd24a/Il6st/Vav3/Vcam1/Lgals3/Irs2/Prnp/Sash3/Sos1/Atm/Stat5a/Spn/Twsg1/Tgfb1/Cblb/Prkar1a/Ndfip1/Mif/Arg1/Mzb1/Tlr9/Tcf3/Ager/Cd81/Selenok/Dlg5/Prkcq/Tgfbr2/Dlg1/Coro1a/Ccr7/Cd40/Ccdc88b/Tnfrsf14/Btnl2/Cebpb/Cd…	70	41	ENSMUSG00000020399/ENSMUSG00000027718/ENSMUSG00000026770/ENSMUSG00000036117/ENSMUSG00000038151/ENSMUSG00000055170/ENSMUSG00000017009/ENSMUSG00000026011/ENSMUSG00000016529/ENSMUSG00000030830/ENSMUSG00000052142/ENSMUSG00000020101/ENSMUSG00000027544/ENSMUSG00000015316/ENSMUSG00000035042/ENSMUSG00000014599/ENSMUSG00000033220/ENSMUSG00000039521/ENSMUSG00000022797/ENSMUSG00000026573/ENSMUSG00000049103/…	29	ENSMUSG00000030365/ENSMUSG00000042228/ENSMUSG00000033767/ENSMUSG00000021457/ENSMUSG00000022901/ENSMUSG00000068105/ENSMUSG00000029084/ENSMUSG00000024610/ENSMUSG00000027843/ENSMUSG00000104213/ENSMUSG00000027776/ENSMUSG00000047139/ENSMUSG00000021756/ENSMUSG00000033721/ENSMUSG00000027962/ENSMUSG00000050335/ENSMUSG00000024241/ENSMUSG00000034218/ENSMUSG00000022637/ENSMUSG00000019987/ENSMUSG00000045322/…
GO:0002449	lymphocyte mediated immunity	BP	7.6097e-14	1.51743e-11	ENSMUSG00000032498/ENSMUSG00000022657/ENSMUSG00000005465/ENSMUSG00000020399/ENSMUSG00000027718/ENSMUSG00000026874/ENSMUSG00000026068/ENSMUSG00000029468/ENSMUSG00000055170/ENSMUSG00000015437/ENSMUSG00000015314/ENSMUSG00000032202/ENSMUSG00000053175/ENSMUSG00000076615/ENSMUSG00000005696/ENSMUSG00000019726/ENSMUSG00000034266/ENSMUSG00000020101/ENSMUSG00000015316/ENSMUSG00000105906/ENSMUSG00000039521/…	Mlh1/Cd96/Il27ra/Havcr2/Il21/Hc/Il18rap/P2rx7/Ifng/Gzmb/Slamf6/Rab27a/Bcl3/Ighg3/Sh2d1a/Lyst/Batf/Vsir/Slamf1/Iglc1/Foxp3/Cd74/Tfrc/Xcl1/Lag3/Ighv7-3/Lamp1/Nod2/Ighv1-26/Ighd/Ulbp1/Il12a/Aicda/Fcer2a/Il4/Tbx21/Ighv1-55/Ighv3-6/Rsad2/Cd24a/Ighv1-18/Ctsh/Prdx1/Sash3/Stat5a/Spn/Slc11a1/Ighv1-9/Tgfb1/Ighv10-3/Ighv2-9/Ighv11-2/Ndfip1/Fzd5/Arg1/Fcer1a/Igha/Ighv8-8/Ighv2-2/Ighv4-1/Ighv1-81/Il7r/C1qc/Igl…	99	67	ENSMUSG00000005465/ENSMUSG00000020399/ENSMUSG00000027718/ENSMUSG00000026874/ENSMUSG00000026068/ENSMUSG00000029468/ENSMUSG00000055170/ENSMUSG00000015437/ENSMUSG00000032202/ENSMUSG00000053175/ENSMUSG00000019726/ENSMUSG00000034266/ENSMUSG00000020101/ENSMUSG00000015316/ENSMUSG00000105906/ENSMUSG00000039521/ENSMUSG00000022797/ENSMUSG00000026573/ENSMUSG00000030124/ENSMUSG00000076652/ENSMUSG00000055994/…	32	ENSMUSG00000032498/ENSMUSG00000022657/ENSMUSG00000015314/ENSMUSG00000076615/ENSMUSG00000005696/ENSMUSG00000024610/ENSMUSG00000031447/ENSMUSG00000104213/ENSMUSG00000079685/ENSMUSG00000027776/ENSMUSG00000005540/ENSMUSG00000020641/ENSMUSG00000047139/ENSMUSG00000032359/ENSMUSG00000028691/ENSMUSG00000026177/ENSMUSG00000045005/ENSMUSG00000019987/ENSMUSG00000036896/ENSMUSG00000015452/ENSMUSG00000031015/…
GO:0070663	regulation of leukocyte proliferation	BP	1.35304e-13	2.6017e-11	ENSMUSG00000020399/ENSMUSG00000030365/ENSMUSG00000027718/ENSMUSG00000026770/ENSMUSG00000042228/ENSMUSG00000036117/ENSMUSG00000038151/ENSMUSG00000055170/ENSMUSG00000017009/ENSMUSG00000026011/ENSMUSG00000033767/ENSMUSG00000016529/ENSMUSG00000021457/ENSMUSG00000030830/ENSMUSG00000022901/ENSMUSG00000068105/ENSMUSG00000052142/ENSMUSG00000020101/ENSMUSG00000027544/ENSMUSG00000029084/ENSMUSG00000015316/…	Havcr2/Clec2i/Il21/Il2ra/Lyn/Il5/Prdm1/Ifng/Sdc4/Ctla4/Tmem131l/Il10/Syk/Itgal/Cd86/Tnfrsf13c/Rasal3/Vsir/Nfatc2/Cd38/Slamf1/Ccl5/Csf1/Rac2/Foxp3/Cd74/Tfrc/Xcl1/Ptpn22/Ighd/Il12a/Ccr2/Il4/Cd24a/Il6st/Vav3/Vcam1/Lgals3/Irs2/Prnp/Sash3/Sos1/Atm/Stat5a/Spn/Twsg1/Tgfb1/Cblb/Prkar1a/Ndfip1/Mif/Arg1/Mzb1/Tlr9/Tcf3/Ager/Cd81/Selenok/Flt3l/Dlg5/Prkcq/Tgfbr2/Dlg1/Coro1a/Ccr7/Cd40/Ccdc88b/Tnfrsf14/Btnl2/Ce…	71	42	ENSMUSG00000020399/ENSMUSG00000027718/ENSMUSG00000026770/ENSMUSG00000036117/ENSMUSG00000038151/ENSMUSG00000055170/ENSMUSG00000017009/ENSMUSG00000026011/ENSMUSG00000016529/ENSMUSG00000030830/ENSMUSG00000052142/ENSMUSG00000020101/ENSMUSG00000027544/ENSMUSG00000015316/ENSMUSG00000035042/ENSMUSG00000014599/ENSMUSG00000033220/ENSMUSG00000039521/ENSMUSG00000022797/ENSMUSG00000026573/ENSMUSG00000049103/…	29	ENSMUSG00000030365/ENSMUSG00000042228/ENSMUSG00000033767/ENSMUSG00000021457/ENSMUSG00000022901/ENSMUSG00000068105/ENSMUSG00000029084/ENSMUSG00000024610/ENSMUSG00000027843/ENSMUSG00000104213/ENSMUSG00000027776/ENSMUSG00000047139/ENSMUSG00000021756/ENSMUSG00000033721/ENSMUSG00000027962/ENSMUSG00000050335/ENSMUSG00000024241/ENSMUSG00000034218/ENSMUSG00000022637/ENSMUSG00000019987/ENSMUSG00000045322/…
GO:0050670	regulation of lymphocyte proliferation	BP	1.71213e-13	3.17866e-11	ENSMUSG00000020399/ENSMUSG00000030365/ENSMUSG00000027718/ENSMUSG00000026770/ENSMUSG00000042228/ENSMUSG00000036117/ENSMUSG00000038151/ENSMUSG00000055170/ENSMUSG00000017009/ENSMUSG00000026011/ENSMUSG00000033767/ENSMUSG00000016529/ENSMUSG00000021457/ENSMUSG00000030830/ENSMUSG00000022901/ENSMUSG00000068105/ENSMUSG00000052142/ENSMUSG00000020101/ENSMUSG00000027544/ENSMUSG00000029084/ENSMUSG00000015316/…	Havcr2/Clec2i/Il21/Il2ra/Lyn/Il5/Prdm1/Ifng/Sdc4/Ctla4/Tmem131l/Il10/Syk/Itgal/Cd86/Tnfrsf13c/Rasal3/Vsir/Nfatc2/Cd38/Slamf1/Ccl5/Rac2/Foxp3/Cd74/Tfrc/Xcl1/Ptpn22/Ighd/Il12a/Ccr2/Il4/Cd24a/Il6st/Vav3/Vcam1/Lgals3/Irs2/Prnp/Sash3/Sos1/Atm/Stat5a/Spn/Twsg1/Tgfb1/Cblb/Prkar1a/Ndfip1/Mif/Arg1/Mzb1/Tlr9/Tcf3/Ager/Cd81/Selenok/Dlg5/Prkcq/Tgfbr2/Dlg1/Coro1a/Ccr7/Cd40/Ccdc88b/Tnfrsf14/Btnl2/Cebpb/Cd80	69	40	ENSMUSG00000020399/ENSMUSG00000027718/ENSMUSG00000026770/ENSMUSG00000036117/ENSMUSG00000038151/ENSMUSG00000055170/ENSMUSG00000017009/ENSMUSG00000026011/ENSMUSG00000016529/ENSMUSG00000030830/ENSMUSG00000052142/ENSMUSG00000020101/ENSMUSG00000027544/ENSMUSG00000015316/ENSMUSG00000035042/ENSMUSG00000033220/ENSMUSG00000039521/ENSMUSG00000022797/ENSMUSG00000026573/ENSMUSG00000049103/ENSMUSG00000000869/…	29	ENSMUSG00000030365/ENSMUSG00000042228/ENSMUSG00000033767/ENSMUSG00000021457/ENSMUSG00000022901/ENSMUSG00000068105/ENSMUSG00000029084/ENSMUSG00000024610/ENSMUSG00000027843/ENSMUSG00000104213/ENSMUSG00000027776/ENSMUSG00000047139/ENSMUSG00000021756/ENSMUSG00000033721/ENSMUSG00000027962/ENSMUSG00000050335/ENSMUSG00000024241/ENSMUSG00000034218/ENSMUSG00000022637/ENSMUSG00000019987/ENSMUSG00000045322/…
GO:0030217	T cell differentiation	BP	6.21873e-13	1.11605e-10	ENSMUSG00000025473/ENSMUSG00000034833/ENSMUSG00000026770/ENSMUSG00000028150/ENSMUSG00000054672/ENSMUSG00000041235/ENSMUSG00000099974/ENSMUSG00000038151/ENSMUSG00000055170/ENSMUSG00000023927/ENSMUSG00000000782/ENSMUSG00000039153/ENSMUSG00000026070/ENSMUSG00000015314/ENSMUSG00000015396/ENSMUSG00000026011/ENSMUSG00000033767/ENSMUSG00000021457/ENSMUSG00000053175/ENSMUSG00000032238/ENSMUSG00000052593/…	Adam8/Tespa1/Il2ra/Rorc/5830411N06Rik/Chd7/Bcl2a1d/Prdm1/Ifng/Satb1/Tcf7/Runx2/Il18r1/Slamf6/Cd83/Ctla4/Tmem131l/Syk/Bcl3/Rora/Adam17/Zmiz1/Batf/Il2rg/Dock2/Myb/H2-Oa/Ctla2a/H2-Aa/Foxp3/Irf4/Cd74/Dtx1/Ptpn22/Xbp1/Lef1/Il12a/Ccr2/Themis/Eomes/Il4/Jag2/Tbx21/Bcl11a/Rsad2/Egr3/Sema4a/Sox4/Sash3/Sos1/Stat5a/Spn/Rhoh/Tgfb1/Fzd5/Il7r/Rara/Ptpn2/Zfp683/Rps6/Cdk6/Cd4/Tcf3/Socs5/Il4ra/Zeb1/Mink1/Lfng/Tgfb…	77	43	ENSMUSG00000025473/ENSMUSG00000026770/ENSMUSG00000028150/ENSMUSG00000054672/ENSMUSG00000041235/ENSMUSG00000099974/ENSMUSG00000038151/ENSMUSG00000055170/ENSMUSG00000023927/ENSMUSG00000039153/ENSMUSG00000026070/ENSMUSG00000026011/ENSMUSG00000053175/ENSMUSG00000032238/ENSMUSG00000052593/ENSMUSG00000007817/ENSMUSG00000034266/ENSMUSG00000031304/ENSMUSG00000020143/ENSMUSG00000044258/ENSMUSG00000039521/…	34	ENSMUSG00000034833/ENSMUSG00000000782/ENSMUSG00000015314/ENSMUSG00000015396/ENSMUSG00000033767/ENSMUSG00000021457/ENSMUSG00000019982/ENSMUSG00000024334/ENSMUSG00000036594/ENSMUSG00000024610/ENSMUSG00000029603/ENSMUSG00000027843/ENSMUSG00000027985/ENSMUSG00000027776/ENSMUSG00000032446/ENSMUSG00000002799/ENSMUSG00000000861/ENSMUSG00000020641/ENSMUSG00000033730/ENSMUSG00000076431/ENSMUSG00000024241/…
GO:0001819	positive regulation of cytokine production	BP	1.24665e-12	2.16515e-10	ENSMUSG00000000982/ENSMUSG00000005465/ENSMUSG00000025473/ENSMUSG00000020399/ENSMUSG00000027718/ENSMUSG00000026874/ENSMUSG00000028602/ENSMUSG00000032487/ENSMUSG00000048376/ENSMUSG00000029468/ENSMUSG00000055170/ENSMUSG00000026070/ENSMUSG00000015314/ENSMUSG00000015396/ENSMUSG00000026069/ENSMUSG00000059714/ENSMUSG00000016529/ENSMUSG00000025929/ENSMUSG00000021457/ENSMUSG00000053175/ENSMUSG00000032238/…	Ccl3/Il27ra/Adam8/Havcr2/Il21/Hc/Tnfrsf8/Ptgs2/F2r/P2rx7/Ifng/Il18r1/Slamf6/Cd83/Il1rl1/Flot1/Il10/Il17a/Syk/Bcl3/Rora/Mmp12/Adam17/Tirap/Il12rb2/Aim2/Tnfrsf13c/Myb/Slamf1/Tigit/Ccl5/Foxp3/Irf4/Cd74/Xcl1/Prg2/Il17ra/Ptpn22/Zfpm1/Hif1a/Runx1/Csf2/Nod2/Lpl/Ulbp1/Il12a/Ccr2/Il4/Lum/Hk1/Rsad2/Trim6/Prkd2/Ptafr/Sash3/Stat5a/Spn/Mapk11/Slc11a1/Arhgef2/Tgfb1/Csf1r/Cybb/Mif/Fzd5/Fcer1a/C1qbp/Mapkapk2/Rar…	106	60	ENSMUSG00000000982/ENSMUSG00000005465/ENSMUSG00000025473/ENSMUSG00000020399/ENSMUSG00000027718/ENSMUSG00000026874/ENSMUSG00000028602/ENSMUSG00000048376/ENSMUSG00000029468/ENSMUSG00000055170/ENSMUSG00000026070/ENSMUSG00000026069/ENSMUSG00000059714/ENSMUSG00000016529/ENSMUSG00000025929/ENSMUSG00000053175/ENSMUSG00000032238/ENSMUSG00000052593/ENSMUSG00000032041/ENSMUSG00000018341/ENSMUSG00000015316/…	46	ENSMUSG00000032487/ENSMUSG00000015314/ENSMUSG00000015396/ENSMUSG00000021457/ENSMUSG00000049723/ENSMUSG00000037860/ENSMUSG00000068105/ENSMUSG00000019982/ENSMUSG00000024610/ENSMUSG00000002897/ENSMUSG00000027843/ENSMUSG00000049577/ENSMUSG00000015568/ENSMUSG00000079685/ENSMUSG00000027776/ENSMUSG00000020641/ENSMUSG00000072244/ENSMUSG00000041187/ENSMUSG00000056529/ENSMUSG00000026177/ENSMUSG00000024621/…
GO:1903039	positive regulation of leukocyte cell-cell adhesion	BP	7.49374e-12	1.26082e-09	ENSMUSG00000025473/ENSMUSG00000020399/ENSMUSG00000027718/ENSMUSG00000034833/ENSMUSG00000026770/ENSMUSG00000055447/ENSMUSG00000032011/ENSMUSG00000068220/ENSMUSG00000055170/ENSMUSG00000026009/ENSMUSG00000015396/ENSMUSG00000021457/ENSMUSG00000030830/ENSMUSG00000022901/ENSMUSG00000007817/ENSMUSG00000031304/ENSMUSG00000068105/ENSMUSG00000019982/ENSMUSG00000052142/ENSMUSG00000015316/ENSMUSG00000035042/…	Adam8/Havcr2/Il21/Tespa1/Il2ra/Cd47/Thy1/Lgals1/Ifng/Icos/Cd83/Syk/Itgal/Cd86/Zmiz1/Il2rg/Tnfrsf13c/Myb/Rasal3/Slamf1/Ccl5/H2-Aa/Foxp3/Cd74/Tfrc/Xcl1/Ptpn22/Itga4/Xbp1/Il12a/Ccr2/Il4/Egr3/Cd24a/Il6st/Vcam1/Ptafr/Sash3/Stat5a/Spn/Tgfb1/Cd44/Il7r/Rara/Cd4/Malt1/Socs5/Il4ra/Ager/Ets1/Selenok/Prkcq/Tgfbr2/Coro1a/Ccr7/Ccdc88b/Gata3/Btnl2/Tnf/Flot2/Cd80	61	39	ENSMUSG00000025473/ENSMUSG00000020399/ENSMUSG00000027718/ENSMUSG00000026770/ENSMUSG00000055447/ENSMUSG00000032011/ENSMUSG00000068220/ENSMUSG00000055170/ENSMUSG00000026009/ENSMUSG00000030830/ENSMUSG00000007817/ENSMUSG00000031304/ENSMUSG00000052142/ENSMUSG00000015316/ENSMUSG00000035042/ENSMUSG00000039521/ENSMUSG00000022797/ENSMUSG00000026573/ENSMUSG00000020484/ENSMUSG00000049103/ENSMUSG00000000869/…	22	ENSMUSG00000034833/ENSMUSG00000015396/ENSMUSG00000021457/ENSMUSG00000022901/ENSMUSG00000068105/ENSMUSG00000019982/ENSMUSG00000036594/ENSMUSG00000024610/ENSMUSG00000027843/ENSMUSG00000027009/ENSMUSG00000027776/ENSMUSG00000033730/ENSMUSG00000047139/ENSMUSG00000021756/ENSMUSG00000027962/ENSMUSG00000056529/ENSMUSG00000037104/ENSMUSG00000015452/ENSMUSG00000032440/ENSMUSG00000037944/ENSMUSG00000024340/…
GO:0098542	defense response to other organism	BP	1.05191e-11	1.71621e-09	ENSMUSG00000066258/ENSMUSG00000005465/ENSMUSG00000037202/ENSMUSG00000020399/ENSMUSG00000026770/ENSMUSG00000060441/ENSMUSG00000020826/ENSMUSG00000042286/ENSMUSG00000029468/ENSMUSG00000055170/ENSMUSG00000079339/ENSMUSG00000030247/ENSMUSG00000052749/ENSMUSG00000016529/ENSMUSG00000025929/ENSMUSG00000021457/ENSMUSG00000053175/ENSMUSG00000039191/ENSMUSG00000022901/ENSMUSG00000076615/ENSMUSG00000049723/…	Trim12a/Il27ra/Prf1/Havcr2/Il2ra/Trim5/Nos2/Stab1/P2rx7/Ifng/Ifit1bl1/Kcnj8/Trim30b/Il10/Il17a/Syk/Bcl3/Rbpj/Cd86/Ighg3/Mmp12/Adam17/Batf/Pglyrp2/Rps19/Aim2/Acp5/Syt11/Ccl5/Iglc1/Gbp9/Irf4/Gbp10/Jchain/Anxa3/Ncf1/Prg2/Il17ra/Ptpn22/Ighv7-3/Serinc5/Trim30d/Nod2/Trim25/Ighv1-26/Ighd/Nlrc5/Hck/Il12a/Aicda/Il4/Pik3cd/Ifngr1/Ighv1-55/Irgm2/Ighv3-6/Ifnar2/Bnip3/Rsad2/Ighv1-18/Trim6/Oas1a/Oasl1/Ifitm1/I…	130	73	ENSMUSG00000005465/ENSMUSG00000037202/ENSMUSG00000020399/ENSMUSG00000026770/ENSMUSG00000042286/ENSMUSG00000029468/ENSMUSG00000055170/ENSMUSG00000030247/ENSMUSG00000016529/ENSMUSG00000025929/ENSMUSG00000053175/ENSMUSG00000039191/ENSMUSG00000052593/ENSMUSG00000034266/ENSMUSG00000079563/ENSMUSG00000001348/ENSMUSG00000068923/ENSMUSG00000035042/ENSMUSG00000105906/ENSMUSG00000021356/ENSMUSG00000067149/…	57	ENSMUSG00000066258/ENSMUSG00000060441/ENSMUSG00000020826/ENSMUSG00000079339/ENSMUSG00000052749/ENSMUSG00000021457/ENSMUSG00000022901/ENSMUSG00000076615/ENSMUSG00000049723/ENSMUSG00000040952/ENSMUSG00000037860/ENSMUSG00000029298/ENSMUSG00000105096/ENSMUSG00000029484/ENSMUSG00000015950/ENSMUSG00000002897/ENSMUSG00000027843/ENSMUSG00000057596/ENSMUSG00000000275/ENSMUSG00000104213/ENSMUSG00000074151/…
GO:0002683	negative regulation of immune system process	BP	1.09985e-11	1.74165e-09	ENSMUSG00000022657/ENSMUSG00000020644/ENSMUSG00000000982/ENSMUSG00000005465/ENSMUSG00000022661/ENSMUSG00000020399/ENSMUSG00000002602/ENSMUSG00000030365/ENSMUSG00000026770/ENSMUSG00000026874/ENSMUSG00000042228/ENSMUSG00000005413/ENSMUSG00000032011/ENSMUSG00000038151/ENSMUSG00000017009/ENSMUSG00000026011/ENSMUSG00000026069/ENSMUSG00000033767/ENSMUSG00000016529/ENSMUSG00000049723/ENSMUSG00000026180/…	Cd96/Id2/Ccl3/Il27ra/Cd200/Havcr2/Axl/Clec2i/Il2ra/Hc/Lyn/Hmox1/Thy1/Prdm1/Sdc4/Ctla4/Il1rl1/Tmem131l/Il10/Mmp12/Cxcr2/Padi2/Pglyrp2/Rps19/Vsir/Slamf1/Nfkbia/Tigit/Bank1/H2-Oa/Nfe2l2/Foxp3/Irf4/Cd74/Dtx1/Xcl1/Lag3/Gpr68/Nlrc3/Ptpn22/Zbtb46/Zfpm1/Nod2/Ptk2b/Ccr1/Nlrc5/Lmo2/Ccr2/Il4/Tbx21/Pdcd1/Cd24a/Gpr55/Tmem176a/Inpp4b/Prnp/Fcrl5/Pcbp2/Ubash3a/Atm/Stat5a/Spn/Twsg1/Tgfb1/Cblb/Prkar1a/Ndfip1/Pparg…	108	67	ENSMUSG00000020644/ENSMUSG00000000982/ENSMUSG00000005465/ENSMUSG00000022661/ENSMUSG00000020399/ENSMUSG00000002602/ENSMUSG00000026770/ENSMUSG00000026874/ENSMUSG00000032011/ENSMUSG00000038151/ENSMUSG00000017009/ENSMUSG00000026011/ENSMUSG00000026069/ENSMUSG00000016529/ENSMUSG00000026180/ENSMUSG00000028927/ENSMUSG00000079563/ENSMUSG00000020101/ENSMUSG00000015316/ENSMUSG00000021025/ENSMUSG00000071552/…	41	ENSMUSG00000022657/ENSMUSG00000030365/ENSMUSG00000042228/ENSMUSG00000005413/ENSMUSG00000033767/ENSMUSG00000049723/ENSMUSG00000040952/ENSMUSG00000037922/ENSMUSG00000024334/ENSMUSG00000015839/ENSMUSG00000024610/ENSMUSG00000029603/ENSMUSG00000027843/ENSMUSG00000027583/ENSMUSG00000049577/ENSMUSG00000074151/ENSMUSG00000032698/ENSMUSG00000047139/ENSMUSG00000037940/ENSMUSG00000048031/ENSMUSG00000056851/…
GO:1903706	regulation of hemopoiesis	BP	1.41692e-11	2.17513e-09	ENSMUSG00000020644/ENSMUSG00000000982/ENSMUSG00000025473/ENSMUSG00000002602/ENSMUSG00000030365/ENSMUSG00000027718/ENSMUSG00000034833/ENSMUSG00000026770/ENSMUSG00000052684/ENSMUSG00000042228/ENSMUSG00000028150/ENSMUSG00000036117/ENSMUSG00000038151/ENSMUSG00000055170/ENSMUSG00000015396/ENSMUSG00000026011/ENSMUSG00000033767/ENSMUSG00000025929/ENSMUSG00000041324/ENSMUSG00000021457/ENSMUSG00000030579/…	Id2/Ccl3/Adam8/Axl/Clec2i/Il21/Tespa1/Il2ra/Jun/Lyn/Rorc/Il5/Prdm1/Ifng/Cd83/Ctla4/Tmem131l/Il17a/Inhba/Syk/Tyrobp/Zmiz1/Pglyrp2/Il2rg/Myb/Nfkbia/H2-Oa/Nfe2l2/Ctla2a/Csf1/H2-Aa/Foxp3/Cd74/Dtx1/Gpr68/Hcls1/Tesc/Zbtb46/Zfpm1/Hif1a/Runx1/Ptk2b/Xbp1/Ccr1/Lef1/Il12a/Lmo2/Ccr2/Fam213a/Il4/Mmp14/Tbx21/Egr3/Cd24a/Spi1/Gpr55/Tmem176a/Inpp4b/Car2/Acvr2a/Sash3/Sos1/Stat5a/Tgfb1/Ndfip1/Ubash3b/Lif/Il7r/Rara/…	99	58	ENSMUSG00000020644/ENSMUSG00000000982/ENSMUSG00000025473/ENSMUSG00000002602/ENSMUSG00000027718/ENSMUSG00000026770/ENSMUSG00000028150/ENSMUSG00000036117/ENSMUSG00000038151/ENSMUSG00000055170/ENSMUSG00000026011/ENSMUSG00000025929/ENSMUSG00000041324/ENSMUSG00000007817/ENSMUSG00000079563/ENSMUSG00000031304/ENSMUSG00000021025/ENSMUSG00000044258/ENSMUSG00000014599/ENSMUSG00000039521/ENSMUSG00000047415/…	41	ENSMUSG00000030365/ENSMUSG00000034833/ENSMUSG00000052684/ENSMUSG00000042228/ENSMUSG00000015396/ENSMUSG00000033767/ENSMUSG00000021457/ENSMUSG00000030579/ENSMUSG00000019982/ENSMUSG00000024334/ENSMUSG00000015839/ENSMUSG00000036594/ENSMUSG00000024610/ENSMUSG00000029603/ENSMUSG00000027583/ENSMUSG00000049577/ENSMUSG00000027985/ENSMUSG00000027776/ENSMUSG00000032698/ENSMUSG00000033730/ENSMUSG00000047139/…
GO:0002573	myeloid leukocyte differentiation	BP	1.4544e-11	2.17513e-09	ENSMUSG00000020644/ENSMUSG00000000982/ENSMUSG00000025473/ENSMUSG00000030365/ENSMUSG00000052684/ENSMUSG00000042228/ENSMUSG00000024026/ENSMUSG00000036117/ENSMUSG00000008193/ENSMUSG00000055170/ENSMUSG00000025929/ENSMUSG00000039191/ENSMUSG00000030579/ENSMUSG00000034266/ENSMUSG00000014599/ENSMUSG00000015133/ENSMUSG00000021356/ENSMUSG00000024610/ENSMUSG00000035673/ENSMUSG00000022797/ENSMUSG00000032231/…	Id2/Ccl3/Adam8/Clec2i/Jun/Lyn/Glo1/Il5/Spib/Ifng/Il17a/Rbpj/Tyrobp/Batf/Csf1/Lrrk1/Irf4/Cd74/Sbno2/Tfrc/Anxa2/Gpr68/Hcls1/Tesc/Zbtb46/Zfpm1/Runx1/Csf2/Ccr1/Lef1/Fam213a/Il4/Spi1/Gpr55/Inpp4b/Car2/Stat5a/Ostm1/Tgfb1/Csf1r/Ndfip1/Pparg/Ubash3b/Ubd/Lif/Rara/Ptpn2/Gata1/Atp6ap1/C1qc/Cdk6/Cd4/Cd300lf/Tgfbr2/Pirb/Kdm1a/Gab2/Ccr7/Gata3/Junb/Clec2g/Creb1/Tnf/Cebpb	64	39	ENSMUSG00000020644/ENSMUSG00000000982/ENSMUSG00000025473/ENSMUSG00000024026/ENSMUSG00000036117/ENSMUSG00000055170/ENSMUSG00000025929/ENSMUSG00000039191/ENSMUSG00000034266/ENSMUSG00000014599/ENSMUSG00000021356/ENSMUSG00000035673/ENSMUSG00000022797/ENSMUSG00000032231/ENSMUSG00000047415/ENSMUSG00000022831/ENSMUSG00000029359/ENSMUSG00000022952/ENSMUSG00000018916/ENSMUSG00000025804/ENSMUSG00000021792/…	25	ENSMUSG00000030365/ENSMUSG00000052684/ENSMUSG00000042228/ENSMUSG00000008193/ENSMUSG00000030579/ENSMUSG00000015133/ENSMUSG00000024610/ENSMUSG00000027583/ENSMUSG00000049577/ENSMUSG00000027985/ENSMUSG00000002111/ENSMUSG00000037940/ENSMUSG00000027562/ENSMUSG00000024621/ENSMUSG00000035186/ENSMUSG00000036896/ENSMUSG00000047798/ENSMUSG00000032440/ENSMUSG00000058818/ENSMUSG00000036940/ENSMUSG00000004508/…
GO:0042098	T cell proliferation	BP	1.90963e-11	2.75126e-09	ENSMUSG00000020399/ENSMUSG00000030365/ENSMUSG00000027718/ENSMUSG00000026770/ENSMUSG00000029468/ENSMUSG00000055170/ENSMUSG00000023927/ENSMUSG00000017009/ENSMUSG00000026011/ENSMUSG00000033767/ENSMUSG00000021457/ENSMUSG00000030830/ENSMUSG00000022901/ENSMUSG00000020143/ENSMUSG00000068105/ENSMUSG00000052142/ENSMUSG00000020101/ENSMUSG00000015316/ENSMUSG00000034165/ENSMUSG00000035042/ENSMUSG00000033220/…	Havcr2/Clec2i/Il21/Il2ra/P2rx7/Ifng/Satb1/Sdc4/Ctla4/Tmem131l/Syk/Itgal/Cd86/Dock2/Tnfrsf13c/Rasal3/Vsir/Slamf1/Ccnd3/Ccl5/Rac2/Foxp3/Tfrc/Xcl1/Ptpn22/Il12a/Ccr2/Il4/Cd24a/Il6st/Tnfrsf4/Vcam1/Lgals3/Prnp/Sash3/Sos1/Stat5a/Spn/Twsg1/Slc11a1/Tgfb1/Bax/Cblb/Prkar1a/Ndfip1/Arg1/Rps6/Malt1/Ager/Selenok/Dlg5/Prkcq/Tgfbr2/Dlg1/Coro1a/Ccr7/Fkbp1a/Ccdc88b/Tnfrsf14/Btnl2/Cebpb/Cd80	62	39	ENSMUSG00000020399/ENSMUSG00000027718/ENSMUSG00000026770/ENSMUSG00000029468/ENSMUSG00000055170/ENSMUSG00000023927/ENSMUSG00000017009/ENSMUSG00000026011/ENSMUSG00000030830/ENSMUSG00000020143/ENSMUSG00000052142/ENSMUSG00000020101/ENSMUSG00000015316/ENSMUSG00000034165/ENSMUSG00000035042/ENSMUSG00000033220/ENSMUSG00000039521/ENSMUSG00000022797/ENSMUSG00000026573/ENSMUSG00000049103/ENSMUSG00000000869/…	23	ENSMUSG00000030365/ENSMUSG00000033767/ENSMUSG00000021457/ENSMUSG00000022901/ENSMUSG00000068105/ENSMUSG00000027843/ENSMUSG00000027776/ENSMUSG00000047139/ENSMUSG00000021756/ENSMUSG00000027962/ENSMUSG00000050335/ENSMUSG00000024241/ENSMUSG00000026177/ENSMUSG00000003873/ENSMUSG00000022637/ENSMUSG00000019987/ENSMUSG00000028495/ENSMUSG00000015452/ENSMUSG00000032440/ENSMUSG00000037944/ENSMUSG00000024340/…
GO:0022409	positive regulation of cell-cell adhesion	BP	1.94182e-11	2.75126e-09	ENSMUSG00000025473/ENSMUSG00000020399/ENSMUSG00000027718/ENSMUSG00000034833/ENSMUSG00000026770/ENSMUSG00000055447/ENSMUSG00000032011/ENSMUSG00000068220/ENSMUSG00000055170/ENSMUSG00000022272/ENSMUSG00000026009/ENSMUSG00000015396/ENSMUSG00000059714/ENSMUSG00000021457/ENSMUSG00000030830/ENSMUSG00000022901/ENSMUSG00000007817/ENSMUSG00000031304/ENSMUSG00000068105/ENSMUSG00000019982/ENSMUSG00000052142/…	Adam8/Havcr2/Il21/Tespa1/Il2ra/Cd47/Thy1/Lgals1/Ifng/Myo10/Icos/Cd83/Flot1/Syk/Itgal/Cd86/Zmiz1/Il2rg/Tnfrsf13c/Myb/Rasal3/Slamf1/Ccl5/H2-Aa/Foxp3/Cd74/Tfrc/Xcl1/Ptpn22/Itga4/Xbp1/Lef1/Il12a/Ccr2/Il4/Gcnt2/Egr3/Cd24a/Il6st/Vcam1/Ptafr/Sash3/Stat5a/Spn/Tgfb1/Cd44/Il7r/Rara/Cd4/Malt1/Socs5/Il4ra/Ager/Ets1/Selenok/Prkcq/Tgfbr2/Coro1a/Ccr7/Ccdc88b/Gata3/Btnl2/Tnf/Flot2/Cd80	65	42	ENSMUSG00000025473/ENSMUSG00000020399/ENSMUSG00000027718/ENSMUSG00000026770/ENSMUSG00000055447/ENSMUSG00000032011/ENSMUSG00000068220/ENSMUSG00000055170/ENSMUSG00000022272/ENSMUSG00000026009/ENSMUSG00000059714/ENSMUSG00000030830/ENSMUSG00000007817/ENSMUSG00000031304/ENSMUSG00000052142/ENSMUSG00000015316/ENSMUSG00000035042/ENSMUSG00000039521/ENSMUSG00000022797/ENSMUSG00000026573/ENSMUSG00000020484/…	23	ENSMUSG00000034833/ENSMUSG00000015396/ENSMUSG00000021457/ENSMUSG00000022901/ENSMUSG00000068105/ENSMUSG00000019982/ENSMUSG00000036594/ENSMUSG00000024610/ENSMUSG00000027843/ENSMUSG00000027009/ENSMUSG00000027985/ENSMUSG00000027776/ENSMUSG00000033730/ENSMUSG00000047139/ENSMUSG00000021756/ENSMUSG00000027962/ENSMUSG00000056529/ENSMUSG00000037104/ENSMUSG00000015452/ENSMUSG00000032440/ENSMUSG00000037944/…
GO:0050864	regulation of B cell activation	BP	2.14995e-11	2.96804e-09	ENSMUSG00000032498/ENSMUSG00000020644/ENSMUSG00000005465/ENSMUSG00000027718/ENSMUSG00000042228/ENSMUSG00000036117/ENSMUSG00000038151/ENSMUSG00000055170/ENSMUSG00000026011/ENSMUSG00000016529/ENSMUSG00000021457/ENSMUSG00000076615/ENSMUSG00000031304/ENSMUSG00000068105/ENSMUSG00000027544/ENSMUSG00000029084/ENSMUSG00000037922/ENSMUSG00000105906/ENSMUSG00000039521/ENSMUSG00000024610/ENSMUSG00000022797/…	Mlh1/Id2/Il27ra/Il21/Lyn/Il5/Prdm1/Ifng/Ctla4/Il10/Syk/Ighg3/Il2rg/Tnfrsf13c/Nfatc2/Cd38/Bank1/Iglc1/Foxp3/Cd74/Tfrc/Ighv7-3/Nod2/Xbp1/Ighv1-26/Ighd/Il4/Mmp14/Tbx21/Ighv1-55/Ighv3-6/Cd24a/Vav3/Ighv1-18/Irs2/Sash3/Atm/Stat5a/Ighv1-9/Tgfb1/Ighv10-3/Ighv2-9/Ighv11-2/Ndfip1/Mif/Igha/Ighv8-8/Ighv2-2/Ighv4-1/Mzb1/Ighv1-81/Tlr9/Iglc2/Tnfaip3/Tcf3/Ighv5-17/Tnip2/Cd81/Ighv5-4/Ighv6-6/Ighv1-80/Ighv14-2/Igh…	73	57	ENSMUSG00000020644/ENSMUSG00000005465/ENSMUSG00000027718/ENSMUSG00000036117/ENSMUSG00000038151/ENSMUSG00000055170/ENSMUSG00000026011/ENSMUSG00000016529/ENSMUSG00000031304/ENSMUSG00000027544/ENSMUSG00000105906/ENSMUSG00000039521/ENSMUSG00000022797/ENSMUSG00000076652/ENSMUSG00000055994/ENSMUSG00000020484/ENSMUSG00000094546/ENSMUSG00000000869/ENSMUSG00000000957/ENSMUSG00000001444/ENSMUSG00000095589/…	16	ENSMUSG00000032498/ENSMUSG00000042228/ENSMUSG00000021457/ENSMUSG00000076615/ENSMUSG00000068105/ENSMUSG00000029084/ENSMUSG00000037922/ENSMUSG00000024610/ENSMUSG00000104213/ENSMUSG00000047139/ENSMUSG00000033721/ENSMUSG00000034218/ENSMUSG00000045322/ENSMUSG00000020167/ENSMUSG00000017652/ENSMUSG00000038542
GO:0031347	regulation of defense response	BP	2.28166e-11	3.07111e-09	ENSMUSG00000022657/ENSMUSG00000032420/ENSMUSG00000000982/ENSMUSG00000025473/ENSMUSG00000026073/ENSMUSG00000020399/ENSMUSG00000027718/ENSMUSG00000026770/ENSMUSG00000042228/ENSMUSG00000045573/ENSMUSG00000026072/ENSMUSG00000055447/ENSMUSG00000060441/ENSMUSG00000026068/ENSMUSG00000000753/ENSMUSG00000032487/ENSMUSG00000020826/ENSMUSG00000036908/ENSMUSG00000055170/ENSMUSG00000015314/ENSMUSG00000023571/…	Cd96/Nt5e/Ccl3/Adam8/Il1r2/Havcr2/Il21/Il2ra/Lyn/Penk/Il1r1/Cd47/Trim5/Il18rap/Serpinf1/Ptgs2/Nos2/Unc93b1/Ifng/Slamf6/C1qtnf12/Il1rl1/Flot1/Il10/Il17a/Rora/Cd86/Sh2d1a/Mmp12/Il22/Tirap/Pglyrp2/Rps19/Aim2/Nfkbia/Tmsb4x/Ctla2a/Clec7a/Acp5/Pik3ap1/Syt11/Ccl5/Foxp3/Irf4/Cd74/Sbno2/Xcl1/Lag3/Wdfy1/Il17ra/Nlrc3/Ptpn22/Lamp1/Nod2/Ccr1/Gja1/Nlrc5/Ulbp1/Il12a/Ccr2/Socs3/Irgm2/Zyx/Rsad2/Cd24a/Ccl24/Trim6/…	126	70	ENSMUSG00000000982/ENSMUSG00000025473/ENSMUSG00000026073/ENSMUSG00000020399/ENSMUSG00000027718/ENSMUSG00000026770/ENSMUSG00000026072/ENSMUSG00000055447/ENSMUSG00000026068/ENSMUSG00000000753/ENSMUSG00000055170/ENSMUSG00000026069/ENSMUSG00000059714/ENSMUSG00000016529/ENSMUSG00000025929/ENSMUSG00000032238/ENSMUSG00000074695/ENSMUSG00000032041/ENSMUSG00000079563/ENSMUSG00000021025/ENSMUSG00000049775/…	56	ENSMUSG00000022657/ENSMUSG00000032420/ENSMUSG00000042228/ENSMUSG00000045573/ENSMUSG00000060441/ENSMUSG00000032487/ENSMUSG00000020826/ENSMUSG00000036908/ENSMUSG00000015314/ENSMUSG00000023571/ENSMUSG00000022901/ENSMUSG00000005696/ENSMUSG00000049723/ENSMUSG00000040952/ENSMUSG00000037860/ENSMUSG00000079293/ENSMUSG00000024610/ENSMUSG00000002897/ENSMUSG00000027843/ENSMUSG00000031447/ENSMUSG00000074151/…
GO:1902107	positive regulation of leukocyte differentiation	BP	2.47127e-11	3.2452e-09	ENSMUSG00000020644/ENSMUSG00000000982/ENSMUSG00000025473/ENSMUSG00000002602/ENSMUSG00000027718/ENSMUSG00000034833/ENSMUSG00000026770/ENSMUSG00000052684/ENSMUSG00000036117/ENSMUSG00000038151/ENSMUSG00000055170/ENSMUSG00000015396/ENSMUSG00000025929/ENSMUSG00000021457/ENSMUSG00000007817/ENSMUSG00000031304/ENSMUSG00000019982/ENSMUSG00000014599/ENSMUSG00000036594/ENSMUSG00000039521/ENSMUSG00000024610/…	Id2/Ccl3/Adam8/Axl/Il21/Tespa1/Il2ra/Jun/Il5/Prdm1/Ifng/Cd83/Il17a/Syk/Zmiz1/Il2rg/Myb/Csf1/H2-Aa/Foxp3/Cd74/Gpr68/Hcls1/Tesc/Zbtb46/Runx1/Xbp1/Ccr1/Lef1/Il12a/Ccr2/Il4/Mmp14/Egr3/Car2/Sash3/Stat5a/Tgfb1/Lif/Il7r/Rara/Atp6ap1/Cd4/Socs5/Il4ra/Ager/Flt3l/Tgfbr2/Ccr7/Gata3/Pcid2/Creb1/Tnf	53	35	ENSMUSG00000020644/ENSMUSG00000000982/ENSMUSG00000025473/ENSMUSG00000002602/ENSMUSG00000027718/ENSMUSG00000026770/ENSMUSG00000036117/ENSMUSG00000038151/ENSMUSG00000055170/ENSMUSG00000025929/ENSMUSG00000007817/ENSMUSG00000031304/ENSMUSG00000014599/ENSMUSG00000039521/ENSMUSG00000047415/ENSMUSG00000022831/ENSMUSG00000029359/ENSMUSG00000022952/ENSMUSG00000020484/ENSMUSG00000025804/ENSMUSG00000049103/…	18	ENSMUSG00000034833/ENSMUSG00000052684/ENSMUSG00000015396/ENSMUSG00000021457/ENSMUSG00000019982/ENSMUSG00000036594/ENSMUSG00000024610/ENSMUSG00000027583/ENSMUSG00000027985/ENSMUSG00000027776/ENSMUSG00000033730/ENSMUSG00000027562/ENSMUSG00000037104/ENSMUSG00000015452/ENSMUSG00000032440/ENSMUSG00000037944/ENSMUSG00000038542/ENSMUSG00000025958
GO:0002697	regulation of immune effector process	BP	3.4342e-11	4.40231e-09	ENSMUSG00000032498/ENSMUSG00000020383/ENSMUSG00000022657/ENSMUSG00000005465/ENSMUSG00000020399/ENSMUSG00000027718/ENSMUSG00000026770/ENSMUSG00000042228/ENSMUSG00000005413/ENSMUSG00000036117/ENSMUSG00000026068/ENSMUSG00000029468/ENSMUSG00000055170/ENSMUSG00000015314/ENSMUSG00000016529/ENSMUSG00000021457/ENSMUSG00000005696/ENSMUSG00000049723/ENSMUSG00000079563/ENSMUSG00000040952/ENSMUSG00000037860/…	Mlh1/Il13/Cd96/Il27ra/Havcr2/Il21/Il2ra/Lyn/Hmox1/Il5/Il18rap/P2rx7/Ifng/Slamf6/Il10/Syk/Sh2d1a/Mmp12/Pglyrp2/Rps19/Aim2/Myb/Vsir/Slamf1/Ccl5/Rac2/Foxp3/Cd74/Tfrc/Xcl1/Lag3/Ptpn22/Lamp1/Nod2/Xbp1/Ulbp1/Il12a/Ccr2/Fcer2a/Il4/Tbx21/Hk1/Rsad2/Cd24a/Trim6/Ptafr/Pcbp2/Sash3/Stat5a/Spn/Tgfb1/Ndfip1/Mif/Fzd5/Arg1/Fcer1a/Rnf26/Vamp8/C1qbp/Mzb1/Il7r/Rara/Tlr9/Zfp683/Zc3hav1/Tnfaip3/Malt1/Socs5/Il4ra/Nop53…	91	52	ENSMUSG00000020383/ENSMUSG00000005465/ENSMUSG00000020399/ENSMUSG00000027718/ENSMUSG00000026770/ENSMUSG00000036117/ENSMUSG00000026068/ENSMUSG00000029468/ENSMUSG00000055170/ENSMUSG00000016529/ENSMUSG00000079563/ENSMUSG00000020101/ENSMUSG00000015316/ENSMUSG00000035042/ENSMUSG00000033220/ENSMUSG00000039521/ENSMUSG00000022797/ENSMUSG00000026573/ENSMUSG00000030124/ENSMUSG00000055994/ENSMUSG00000020484/…	39	ENSMUSG00000032498/ENSMUSG00000022657/ENSMUSG00000042228/ENSMUSG00000005413/ENSMUSG00000015314/ENSMUSG00000021457/ENSMUSG00000005696/ENSMUSG00000049723/ENSMUSG00000040952/ENSMUSG00000037860/ENSMUSG00000019982/ENSMUSG00000024610/ENSMUSG00000027843/ENSMUSG00000031447/ENSMUSG00000079685/ENSMUSG00000027776/ENSMUSG00000005540/ENSMUSG00000020641/ENSMUSG00000047139/ENSMUSG00000072244/ENSMUSG00000056529/…
GO:0019221	cytokine-mediated signaling pathway	BP	6.116e-11	7.6578e-09	ENSMUSG00000012889/ENSMUSG00000047986/ENSMUSG00000028108/ENSMUSG00000000982/ENSMUSG00000005465/ENSMUSG00000048521/ENSMUSG00000026073/ENSMUSG00000028965/ENSMUSG00000002602/ENSMUSG00000026770/ENSMUSG00000026072/ENSMUSG00000068227/ENSMUSG00000036117/ENSMUSG00000026068/ENSMUSG00000028602/ENSMUSG00000018930/ENSMUSG00000055170/ENSMUSG00000032578/ENSMUSG00000026070/ENSMUSG00000026069/ENSMUSG00000021457/…	Podnl1/Palm3/Ecm1/Ccl3/Il27ra/Cxcr6/Il1r2/Tnfrsf9/Axl/Il2ra/Il1r1/Il2rb/Il5/Il18rap/Tnfrsf8/Ccl4/Ifng/Cish/Il18r1/Il1rl1/Syk/Pdgfb/Mmp12/Cxcr5/Cxcr2/Il12rb2/Padi2/Il2rg/Aim2/Nfkbia/Tmsb4x/Csf2rb/Tnfrsf18/Ccl5/Csf1/Ccr5/Cd74/Xcl1/Cxcr1/Il17ra/Ptk2b/Ccr1/Sigirr/Nlrc5/Il21r/Ccr2/Stat4/Socs3/Ifngr1/Ccl9/Irgm2/Il17re/Ifnar2/Cd24a/Ccl24/Il6st/Trim6/Irgm1/Tnfrsf25/Jak1/Ifitm3/Stat5a/Socs2/Csf1r/Xcr1/Ppa…	100	63	ENSMUSG00000012889/ENSMUSG00000047986/ENSMUSG00000028108/ENSMUSG00000000982/ENSMUSG00000005465/ENSMUSG00000048521/ENSMUSG00000026073/ENSMUSG00000028965/ENSMUSG00000002602/ENSMUSG00000026770/ENSMUSG00000026072/ENSMUSG00000068227/ENSMUSG00000036117/ENSMUSG00000026068/ENSMUSG00000028602/ENSMUSG00000018930/ENSMUSG00000055170/ENSMUSG00000032578/ENSMUSG00000026070/ENSMUSG00000026069/ENSMUSG00000000489/…	37	ENSMUSG00000021457/ENSMUSG00000049723/ENSMUSG00000047880/ENSMUSG00000037860/ENSMUSG00000071713/ENSMUSG00000024610/ENSMUSG00000002897/ENSMUSG00000074151/ENSMUSG00000062939/ENSMUSG00000069874/ENSMUSG00000022971/ENSMUSG00000047139/ENSMUSG00000004814/ENSMUSG00000021756/ENSMUSG00000072244/ENSMUSG00000046879/ENSMUSG00000028530/ENSMUSG00000024621/ENSMUSG00000019987/ENSMUSG00000018927/ENSMUSG00000054072/…
GO:0070665	positive regulation of leukocyte proliferation	BP	9.10638e-11	1.11429e-08	ENSMUSG00000020399/ENSMUSG00000027718/ENSMUSG00000026770/ENSMUSG00000042228/ENSMUSG00000036117/ENSMUSG00000055170/ENSMUSG00000021457/ENSMUSG00000030830/ENSMUSG00000022901/ENSMUSG00000068105/ENSMUSG00000052142/ENSMUSG00000027544/ENSMUSG00000029084/ENSMUSG00000015316/ENSMUSG00000035042/ENSMUSG00000014599/ENSMUSG00000039521/ENSMUSG00000024610/ENSMUSG00000022797/ENSMUSG00000026573/ENSMUSG00000027843/…	Havcr2/Il21/Il2ra/Lyn/Il5/Ifng/Syk/Itgal/Cd86/Tnfrsf13c/Rasal3/Nfatc2/Cd38/Slamf1/Ccl5/Csf1/Foxp3/Cd74/Tfrc/Xcl1/Ptpn22/Ighd/Il12a/Ccr2/Il4/Cd24a/Il6st/Vav3/Vcam1/Irs2/Sash3/Stat5a/Spn/Mif/Tlr9/Tcf3/Ager/Cd81/Selenok/Flt3l/Prkcq/Tgfbr2/Coro1a/Ccr7/Cd40/Ccdc88b/Btnl2/Cd80	48	27	ENSMUSG00000020399/ENSMUSG00000027718/ENSMUSG00000026770/ENSMUSG00000036117/ENSMUSG00000055170/ENSMUSG00000030830/ENSMUSG00000052142/ENSMUSG00000027544/ENSMUSG00000015316/ENSMUSG00000035042/ENSMUSG00000014599/ENSMUSG00000039521/ENSMUSG00000022797/ENSMUSG00000026573/ENSMUSG00000049103/ENSMUSG00000000869/ENSMUSG00000038894/ENSMUSG00000031101/ENSMUSG00000004043/ENSMUSG00000051457/ENSMUSG00000033307/…	21	ENSMUSG00000042228/ENSMUSG00000021457/ENSMUSG00000022901/ENSMUSG00000068105/ENSMUSG00000029084/ENSMUSG00000024610/ENSMUSG00000027843/ENSMUSG00000104213/ENSMUSG00000027776/ENSMUSG00000047139/ENSMUSG00000021756/ENSMUSG00000033721/ENSMUSG00000027962/ENSMUSG00000045322/ENSMUSG00000020167/ENSMUSG00000015452/ENSMUSG00000032440/ENSMUSG00000037944/ENSMUSG00000017652/ENSMUSG00000024340/ENSMUSG00000075122
GO:1903708	positive regulation of hemopoiesis	BP	1.07372e-10	1.28464e-08	ENSMUSG00000020644/ENSMUSG00000000982/ENSMUSG00000025473/ENSMUSG00000002602/ENSMUSG00000027718/ENSMUSG00000034833/ENSMUSG00000026770/ENSMUSG00000052684/ENSMUSG00000036117/ENSMUSG00000038151/ENSMUSG00000055170/ENSMUSG00000015396/ENSMUSG00000025929/ENSMUSG00000041324/ENSMUSG00000021457/ENSMUSG00000007817/ENSMUSG00000031304/ENSMUSG00000019982/ENSMUSG00000014599/ENSMUSG00000036594/ENSMUSG00000039521/…	Id2/Ccl3/Adam8/Axl/Il21/Tespa1/Il2ra/Jun/Il5/Prdm1/Ifng/Cd83/Il17a/Inhba/Syk/Zmiz1/Il2rg/Myb/Csf1/H2-Aa/Foxp3/Cd74/Gpr68/Hcls1/Tesc/Zbtb46/Hif1a/Runx1/Xbp1/Ccr1/Lef1/Il12a/Ccr2/Il4/Mmp14/Egr3/Car2/Acvr2a/Sash3/Stat5a/Tgfb1/Lif/Il7r/Rara/Gata1/Atp6ap1/Cd4/Socs5/Il4ra/Ager/Ets1/Flt3l/Tgfbr2/Hmgb1/Kdm1a/Ccr7/Gata3/Pcid2/Creb1/Tnf	60	41	ENSMUSG00000020644/ENSMUSG00000000982/ENSMUSG00000025473/ENSMUSG00000002602/ENSMUSG00000027718/ENSMUSG00000026770/ENSMUSG00000036117/ENSMUSG00000038151/ENSMUSG00000055170/ENSMUSG00000025929/ENSMUSG00000041324/ENSMUSG00000007817/ENSMUSG00000031304/ENSMUSG00000014599/ENSMUSG00000039521/ENSMUSG00000047415/ENSMUSG00000022831/ENSMUSG00000029359/ENSMUSG00000021109/ENSMUSG00000022952/ENSMUSG00000020484/…	19	ENSMUSG00000034833/ENSMUSG00000052684/ENSMUSG00000015396/ENSMUSG00000021457/ENSMUSG00000019982/ENSMUSG00000036594/ENSMUSG00000024610/ENSMUSG00000027583/ENSMUSG00000027985/ENSMUSG00000027776/ENSMUSG00000033730/ENSMUSG00000027562/ENSMUSG00000037104/ENSMUSG00000015452/ENSMUSG00000032440/ENSMUSG00000036940/ENSMUSG00000037944/ENSMUSG00000038542/ENSMUSG00000025958
GO:0002253	activation of immune response	BP	1.25895e-10	1.47352e-08	ENSMUSG00000020399/ENSMUSG00000030365/ENSMUSG00000034833/ENSMUSG00000026874/ENSMUSG00000042228/ENSMUSG00000060441/ENSMUSG00000099974/ENSMUSG00000032011/ENSMUSG00000036908/ENSMUSG00000055170/ENSMUSG00000030724/ENSMUSG00000026011/ENSMUSG00000059714/ENSMUSG00000021457/ENSMUSG00000022901/ENSMUSG00000076615/ENSMUSG00000032041/ENSMUSG00000079563/ENSMUSG00000037860/ENSMUSG00000027544/ENSMUSG00000029084/…	Havcr2/Clec2i/Tespa1/Hc/Lyn/Trim5/Bcl2a1d/Thy1/Unc93b1/Ifng/Cd19/Ctla4/Flot1/Syk/Cd86/Ighg3/Tirap/Pglyrp2/Aim2/Nfatc2/Cd38/Nfkbia/Clec7a/Cd79b/Pik3ap1/Lcp2/Iglc1/Foxp3/Irf4/Wdfy1/Ptpn22/Blk/Ighv7-3/Nod2/Ighv1-26/Ighd/Themis/Ighv1-55/Irgm2/Ighv3-6/Rsad2/Vav3/Ighv1-18/Prnp/Fcrl5/Prkd2/Ubash3a/Ighv1-9/Ighv10-3/Bax/Cblb/Ighv2-9/Skap1/Ighv11-2/Lpxn/Igha/Ighv8-8/Plekha1/C1qbp/Mapkapk2/Ighv2-2/Ighv4-1/C…	112	68	ENSMUSG00000020399/ENSMUSG00000026874/ENSMUSG00000099974/ENSMUSG00000032011/ENSMUSG00000055170/ENSMUSG00000026011/ENSMUSG00000059714/ENSMUSG00000032041/ENSMUSG00000079563/ENSMUSG00000027544/ENSMUSG00000021025/ENSMUSG00000025017/ENSMUSG00000002699/ENSMUSG00000105906/ENSMUSG00000039521/ENSMUSG00000021356/ENSMUSG00000073643/ENSMUSG00000076652/ENSMUSG00000055994/ENSMUSG00000094546/ENSMUSG00000049109/…	44	ENSMUSG00000030365/ENSMUSG00000034833/ENSMUSG00000042228/ENSMUSG00000060441/ENSMUSG00000036908/ENSMUSG00000030724/ENSMUSG00000021457/ENSMUSG00000022901/ENSMUSG00000076615/ENSMUSG00000037860/ENSMUSG00000029084/ENSMUSG00000079293/ENSMUSG00000040592/ENSMUSG00000027843/ENSMUSG00000014453/ENSMUSG00000104213/ENSMUSG00000069874/ENSMUSG00000020641/ENSMUSG00000033721/ENSMUSG00000048031/ENSMUSG00000041187/…
GO:0002699	positive regulation of immune effector process	BP	1.41259e-10	1.61817e-08	ENSMUSG00000032498/ENSMUSG00000020383/ENSMUSG00000027718/ENSMUSG00000042228/ENSMUSG00000005413/ENSMUSG00000036117/ENSMUSG00000026068/ENSMUSG00000029468/ENSMUSG00000055170/ENSMUSG00000015314/ENSMUSG00000021457/ENSMUSG00000005696/ENSMUSG00000040952/ENSMUSG00000019982/ENSMUSG00000033220/ENSMUSG00000039521/ENSMUSG00000024610/ENSMUSG00000022797/ENSMUSG00000026573/ENSMUSG00000030124/ENSMUSG00000027843/…	Mlh1/Il13/Il21/Lyn/Hmox1/Il5/Il18rap/P2rx7/Ifng/Slamf6/Syk/Sh2d1a/Rps19/Myb/Rac2/Foxp3/Cd74/Tfrc/Xcl1/Lag3/Ptpn22/Lamp1/Nod2/Xbp1/Ulbp1/Il12a/Ccr2/Fcer2a/Il4/Tbx21/Hk1/Rsad2/Cd24a/Trim6/Ptafr/Sash3/Stat5a/Tgfb1/Mif/Fzd5/Arg1/Fcer1a/Vamp8/Mzb1/Rara/Tlr9/Zc3hav1/Malt1/Socs5/Il4ra/Cadm1/Ccr7/Myo18a/Cd40/Gata3/Tnfrsf14/Gpi1/Rap1a/Tnf/Fcgr1/Arid5a	61	31	ENSMUSG00000020383/ENSMUSG00000027718/ENSMUSG00000036117/ENSMUSG00000026068/ENSMUSG00000029468/ENSMUSG00000055170/ENSMUSG00000033220/ENSMUSG00000039521/ENSMUSG00000022797/ENSMUSG00000026573/ENSMUSG00000030124/ENSMUSG00000055994/ENSMUSG00000020484/ENSMUSG00000049103/ENSMUSG00000000869/ENSMUSG00000001444/ENSMUSG00000037012/ENSMUSG00000031101/ENSMUSG00000004043/ENSMUSG00000002603/ENSMUSG00000033307/…	30	ENSMUSG00000032498/ENSMUSG00000042228/ENSMUSG00000005413/ENSMUSG00000015314/ENSMUSG00000021457/ENSMUSG00000005696/ENSMUSG00000040952/ENSMUSG00000019982/ENSMUSG00000024610/ENSMUSG00000027843/ENSMUSG00000031447/ENSMUSG00000079685/ENSMUSG00000027776/ENSMUSG00000005540/ENSMUSG00000020641/ENSMUSG00000047139/ENSMUSG00000072244/ENSMUSG00000056529/ENSMUSG00000045005/ENSMUSG00000019987/ENSMUSG00000050732/…
GO:0032946	positive regulation of mononuclear cell proliferation	BP	1.51774e-10	1.7024e-08	ENSMUSG00000020399/ENSMUSG00000027718/ENSMUSG00000026770/ENSMUSG00000036117/ENSMUSG00000055170/ENSMUSG00000021457/ENSMUSG00000030830/ENSMUSG00000022901/ENSMUSG00000068105/ENSMUSG00000052142/ENSMUSG00000027544/ENSMUSG00000029084/ENSMUSG00000015316/ENSMUSG00000035042/ENSMUSG00000014599/ENSMUSG00000039521/ENSMUSG00000024610/ENSMUSG00000022797/ENSMUSG00000026573/ENSMUSG00000027843/ENSMUSG00000104213/…	Havcr2/Il21/Il2ra/Il5/Ifng/Syk/Itgal/Cd86/Tnfrsf13c/Rasal3/Nfatc2/Cd38/Slamf1/Ccl5/Csf1/Foxp3/Cd74/Tfrc/Xcl1/Ptpn22/Ighd/Il12a/Ccr2/Il4/Cd24a/Il6st/Vav3/Vcam1/Irs2/Sash3/Stat5a/Spn/Mif/Tlr9/Tcf3/Ager/Cd81/Selenok/Prkcq/Tgfbr2/Coro1a/Ccr7/Cd40/Ccdc88b/Btnl2/Cd80	46	26	ENSMUSG00000020399/ENSMUSG00000027718/ENSMUSG00000026770/ENSMUSG00000036117/ENSMUSG00000055170/ENSMUSG00000030830/ENSMUSG00000052142/ENSMUSG00000027544/ENSMUSG00000015316/ENSMUSG00000035042/ENSMUSG00000014599/ENSMUSG00000039521/ENSMUSG00000022797/ENSMUSG00000026573/ENSMUSG00000049103/ENSMUSG00000000869/ENSMUSG00000038894/ENSMUSG00000031101/ENSMUSG00000004043/ENSMUSG00000051457/ENSMUSG00000033307/…	20	ENSMUSG00000021457/ENSMUSG00000022901/ENSMUSG00000068105/ENSMUSG00000029084/ENSMUSG00000024610/ENSMUSG00000027843/ENSMUSG00000104213/ENSMUSG00000027776/ENSMUSG00000047139/ENSMUSG00000021756/ENSMUSG00000033721/ENSMUSG00000027962/ENSMUSG00000045322/ENSMUSG00000020167/ENSMUSG00000015452/ENSMUSG00000032440/ENSMUSG00000037944/ENSMUSG00000017652/ENSMUSG00000024340/ENSMUSG00000075122
GO:0002764	immune response-regulating signaling pathway	BP	1.58485e-10	1.74139e-08	ENSMUSG00000020399/ENSMUSG00000030365/ENSMUSG00000034833/ENSMUSG00000042228/ENSMUSG00000060441/ENSMUSG00000099974/ENSMUSG00000032011/ENSMUSG00000036908/ENSMUSG00000055170/ENSMUSG00000030724/ENSMUSG00000026011/ENSMUSG00000059714/ENSMUSG00000021457/ENSMUSG00000022901/ENSMUSG00000076615/ENSMUSG00000032041/ENSMUSG00000079563/ENSMUSG00000027544/ENSMUSG00000029084/ENSMUSG00000021025/ENSMUSG00000079293/…	Havcr2/Clec2i/Tespa1/Lyn/Trim5/Bcl2a1d/Thy1/Unc93b1/Ifng/Cd19/Ctla4/Flot1/Syk/Cd86/Ighg3/Tirap/Pglyrp2/Nfatc2/Cd38/Nfkbia/Clec7a/Cd79b/Pik3ap1/Lcp2/Iglc1/Foxp3/Irf4/Wdfy1/Ptpn22/Blk/Ighv7-3/Nod2/Ighv1-26/Ighd/Themis/Ighv1-55/Irgm2/Ighv3-6/Rsad2/Vav3/Ighv1-18/Ctsh/Prnp/Fcrl5/Prkd2/Ubash3a/Ighv1-9/Ighv10-3/Bax/Cblb/Ighv2-9/Skap1/Ighv11-2/Lpxn/Fcer1a/Igha/Ighv8-8/Plekha1/C1qbp/Mapkapk2/Ighv2-2/Ighv4…	105	65	ENSMUSG00000020399/ENSMUSG00000099974/ENSMUSG00000032011/ENSMUSG00000055170/ENSMUSG00000026011/ENSMUSG00000059714/ENSMUSG00000032041/ENSMUSG00000079563/ENSMUSG00000027544/ENSMUSG00000021025/ENSMUSG00000025017/ENSMUSG00000002699/ENSMUSG00000105906/ENSMUSG00000039521/ENSMUSG00000021356/ENSMUSG00000073643/ENSMUSG00000076652/ENSMUSG00000055994/ENSMUSG00000094546/ENSMUSG00000049109/ENSMUSG00000095589/…	40	ENSMUSG00000030365/ENSMUSG00000034833/ENSMUSG00000042228/ENSMUSG00000060441/ENSMUSG00000036908/ENSMUSG00000030724/ENSMUSG00000021457/ENSMUSG00000022901/ENSMUSG00000076615/ENSMUSG00000029084/ENSMUSG00000079293/ENSMUSG00000040592/ENSMUSG00000027843/ENSMUSG00000014453/ENSMUSG00000104213/ENSMUSG00000069874/ENSMUSG00000020641/ENSMUSG00000033721/ENSMUSG00000032359/ENSMUSG00000048031/ENSMUSG00000041187/…
GO:0002757	immune response-activating signal transduction	BP	2.86477e-10	3.08479e-08	ENSMUSG00000020399/ENSMUSG00000030365/ENSMUSG00000034833/ENSMUSG00000042228/ENSMUSG00000060441/ENSMUSG00000099974/ENSMUSG00000032011/ENSMUSG00000036908/ENSMUSG00000055170/ENSMUSG00000030724/ENSMUSG00000026011/ENSMUSG00000059714/ENSMUSG00000021457/ENSMUSG00000022901/ENSMUSG00000076615/ENSMUSG00000032041/ENSMUSG00000079563/ENSMUSG00000027544/ENSMUSG00000029084/ENSMUSG00000021025/ENSMUSG00000079293/…	Havcr2/Clec2i/Tespa1/Lyn/Trim5/Bcl2a1d/Thy1/Unc93b1/Ifng/Cd19/Ctla4/Flot1/Syk/Cd86/Ighg3/Tirap/Pglyrp2/Nfatc2/Cd38/Nfkbia/Clec7a/Cd79b/Pik3ap1/Lcp2/Iglc1/Foxp3/Irf4/Wdfy1/Ptpn22/Blk/Ighv7-3/Nod2/Ighv1-26/Ighd/Themis/Ighv1-55/Irgm2/Ighv3-6/Rsad2/Vav3/Ighv1-18/Prnp/Fcrl5/Prkd2/Ubash3a/Ighv1-9/Ighv10-3/Bax/Cblb/Ighv2-9/Skap1/Ighv11-2/Lpxn/Igha/Ighv8-8/Plekha1/C1qbp/Mapkapk2/Ighv2-2/Ighv4-1/Cacnb3/Ig…	101	64	ENSMUSG00000020399/ENSMUSG00000099974/ENSMUSG00000032011/ENSMUSG00000055170/ENSMUSG00000026011/ENSMUSG00000059714/ENSMUSG00000032041/ENSMUSG00000079563/ENSMUSG00000027544/ENSMUSG00000021025/ENSMUSG00000025017/ENSMUSG00000002699/ENSMUSG00000105906/ENSMUSG00000039521/ENSMUSG00000021356/ENSMUSG00000073643/ENSMUSG00000076652/ENSMUSG00000055994/ENSMUSG00000094546/ENSMUSG00000049109/ENSMUSG00000095589/…	37	ENSMUSG00000030365/ENSMUSG00000034833/ENSMUSG00000042228/ENSMUSG00000060441/ENSMUSG00000036908/ENSMUSG00000030724/ENSMUSG00000021457/ENSMUSG00000022901/ENSMUSG00000076615/ENSMUSG00000029084/ENSMUSG00000079293/ENSMUSG00000040592/ENSMUSG00000027843/ENSMUSG00000014453/ENSMUSG00000104213/ENSMUSG00000069874/ENSMUSG00000020641/ENSMUSG00000033721/ENSMUSG00000048031/ENSMUSG00000041187/ENSMUSG00000003873/…
GO:0042129	regulation of T cell proliferation	BP	3.13302e-10	3.30748e-08	ENSMUSG00000020399/ENSMUSG00000030365/ENSMUSG00000027718/ENSMUSG00000026770/ENSMUSG00000055170/ENSMUSG00000017009/ENSMUSG00000026011/ENSMUSG00000033767/ENSMUSG00000021457/ENSMUSG00000030830/ENSMUSG00000022901/ENSMUSG00000068105/ENSMUSG00000052142/ENSMUSG00000020101/ENSMUSG00000015316/ENSMUSG00000035042/ENSMUSG00000033220/ENSMUSG00000039521/ENSMUSG00000022797/ENSMUSG00000026573/ENSMUSG00000027843/…	Havcr2/Clec2i/Il21/Il2ra/Ifng/Sdc4/Ctla4/Tmem131l/Syk/Itgal/Cd86/Tnfrsf13c/Rasal3/Vsir/Slamf1/Ccl5/Rac2/Foxp3/Tfrc/Xcl1/Ptpn22/Il12a/Ccr2/Il4/Cd24a/Il6st/Vcam1/Lgals3/Prnp/Sash3/Sos1/Stat5a/Spn/Twsg1/Tgfb1/Cblb/Prkar1a/Ndfip1/Arg1/Ager/Selenok/Dlg5/Prkcq/Tgfbr2/Dlg1/Coro1a/Ccr7/Ccdc88b/Tnfrsf14/Btnl2/Cebpb/Cd80	52	32	ENSMUSG00000020399/ENSMUSG00000027718/ENSMUSG00000026770/ENSMUSG00000055170/ENSMUSG00000017009/ENSMUSG00000026011/ENSMUSG00000030830/ENSMUSG00000052142/ENSMUSG00000020101/ENSMUSG00000015316/ENSMUSG00000035042/ENSMUSG00000033220/ENSMUSG00000039521/ENSMUSG00000022797/ENSMUSG00000026573/ENSMUSG00000049103/ENSMUSG00000000869/ENSMUSG00000079037/ENSMUSG00000031101/ENSMUSG00000004043/ENSMUSG00000051457/…	20	ENSMUSG00000030365/ENSMUSG00000033767/ENSMUSG00000021457/ENSMUSG00000022901/ENSMUSG00000068105/ENSMUSG00000027843/ENSMUSG00000027776/ENSMUSG00000047139/ENSMUSG00000021756/ENSMUSG00000027962/ENSMUSG00000050335/ENSMUSG00000024241/ENSMUSG00000022637/ENSMUSG00000019987/ENSMUSG00000015452/ENSMUSG00000032440/ENSMUSG00000037944/ENSMUSG00000024340/ENSMUSG00000056501/ENSMUSG00000075122
GO:0050671	positive regulation of lymphocyte proliferation	BP	3.99153e-10	4.13277e-08	ENSMUSG00000020399/ENSMUSG00000027718/ENSMUSG00000026770/ENSMUSG00000036117/ENSMUSG00000055170/ENSMUSG00000021457/ENSMUSG00000030830/ENSMUSG00000022901/ENSMUSG00000068105/ENSMUSG00000052142/ENSMUSG00000027544/ENSMUSG00000029084/ENSMUSG00000015316/ENSMUSG00000035042/ENSMUSG00000039521/ENSMUSG00000024610/ENSMUSG00000022797/ENSMUSG00000026573/ENSMUSG00000027843/ENSMUSG00000104213/ENSMUSG00000027776/…	Havcr2/Il21/Il2ra/Il5/Ifng/Syk/Itgal/Cd86/Tnfrsf13c/Rasal3/Nfatc2/Cd38/Slamf1/Ccl5/Foxp3/Cd74/Tfrc/Xcl1/Ptpn22/Ighd/Il12a/Ccr2/Il4/Cd24a/Il6st/Vav3/Vcam1/Irs2/Sash3/Stat5a/Spn/Mif/Tlr9/Tcf3/Ager/Cd81/Selenok/Prkcq/Tgfbr2/Coro1a/Ccr7/Cd40/Ccdc88b/Btnl2/Cd80	45	25	ENSMUSG00000020399/ENSMUSG00000027718/ENSMUSG00000026770/ENSMUSG00000036117/ENSMUSG00000055170/ENSMUSG00000030830/ENSMUSG00000052142/ENSMUSG00000027544/ENSMUSG00000015316/ENSMUSG00000035042/ENSMUSG00000039521/ENSMUSG00000022797/ENSMUSG00000026573/ENSMUSG00000049103/ENSMUSG00000000869/ENSMUSG00000038894/ENSMUSG00000031101/ENSMUSG00000004043/ENSMUSG00000051457/ENSMUSG00000033307/ENSMUSG00000037706/…	20	ENSMUSG00000021457/ENSMUSG00000022901/ENSMUSG00000068105/ENSMUSG00000029084/ENSMUSG00000024610/ENSMUSG00000027843/ENSMUSG00000104213/ENSMUSG00000027776/ENSMUSG00000047139/ENSMUSG00000021756/ENSMUSG00000033721/ENSMUSG00000027962/ENSMUSG00000045322/ENSMUSG00000020167/ENSMUSG00000015452/ENSMUSG00000032440/ENSMUSG00000037944/ENSMUSG00000017652/ENSMUSG00000024340/ENSMUSG00000075122
GO:0050866	negative regulation of cell activation	BP	4.41733e-10	4.44796e-08	ENSMUSG00000020644/ENSMUSG00000022661/ENSMUSG00000020399/ENSMUSG00000002602/ENSMUSG00000026770/ENSMUSG00000042228/ENSMUSG00000005413/ENSMUSG00000038151/ENSMUSG00000017009/ENSMUSG00000026011/ENSMUSG00000033767/ENSMUSG00000016529/ENSMUSG00000000489/ENSMUSG00000079563/ENSMUSG00000020101/ENSMUSG00000071552/ENSMUSG00000037922/ENSMUSG00000039521/ENSMUSG00000024610/ENSMUSG00000029603/ENSMUSG00000026573/…	Id2/Cd200/Havcr2/Axl/Il2ra/Lyn/Hmox1/Prdm1/Sdc4/Ctla4/Tmem131l/Il10/Pdgfb/Pglyrp2/Vsir/Tigit/Bank1/Foxp3/Cd74/Dtx1/Xcl1/Lag3/Ptpn22/Ccr2/Il4/Tbx21/Cd24a/Prnp/Atm/Spn/Twsg1/Tgfb1/Cblb/Prkar1a/Ndfip1/Arg1/Ubash3b/Ptpn2/Ldlr/Mertk/Tnfaip3/Socs5/Il4ra/Cd300lf/Dlg5/Gclc/Tnfaip8l2/Dlg1/Prkcd/Tnfrsf14/Bcr/Cebpb/Samsn1/Zfp608	54	36	ENSMUSG00000020644/ENSMUSG00000022661/ENSMUSG00000020399/ENSMUSG00000002602/ENSMUSG00000026770/ENSMUSG00000038151/ENSMUSG00000017009/ENSMUSG00000026011/ENSMUSG00000016529/ENSMUSG00000000489/ENSMUSG00000079563/ENSMUSG00000020101/ENSMUSG00000071552/ENSMUSG00000039521/ENSMUSG00000026573/ENSMUSG00000030124/ENSMUSG00000049103/ENSMUSG00000000869/ENSMUSG00000001444/ENSMUSG00000079037/ENSMUSG00000051457/…	18	ENSMUSG00000042228/ENSMUSG00000005413/ENSMUSG00000033767/ENSMUSG00000037922/ENSMUSG00000024610/ENSMUSG00000029603/ENSMUSG00000027843/ENSMUSG00000047139/ENSMUSG00000034218/ENSMUSG00000022637/ENSMUSG00000019987/ENSMUSG00000014361/ENSMUSG00000037104/ENSMUSG00000047798/ENSMUSG00000032350/ENSMUSG00000021948/ENSMUSG00000056501/ENSMUSG00000052713
GO:0050870	positive regulation of T cell activation	BP	4.46117e-10	4.44796e-08	ENSMUSG00000025473/ENSMUSG00000020399/ENSMUSG00000027718/ENSMUSG00000034833/ENSMUSG00000026770/ENSMUSG00000055447/ENSMUSG00000032011/ENSMUSG00000068220/ENSMUSG00000055170/ENSMUSG00000026009/ENSMUSG00000015396/ENSMUSG00000021457/ENSMUSG00000030830/ENSMUSG00000022901/ENSMUSG00000007817/ENSMUSG00000031304/ENSMUSG00000068105/ENSMUSG00000019982/ENSMUSG00000052142/ENSMUSG00000015316/ENSMUSG00000035042/…	Adam8/Havcr2/Il21/Tespa1/Il2ra/Cd47/Thy1/Lgals1/Ifng/Icos/Cd83/Syk/Itgal/Cd86/Zmiz1/Il2rg/Tnfrsf13c/Myb/Rasal3/Slamf1/Ccl5/H2-Aa/Foxp3/Cd74/Tfrc/Xcl1/Ptpn22/Xbp1/Il12a/Ccr2/Il4/Egr3/Cd24a/Il6st/Vcam1/Sash3/Stat5a/Spn/Tgfb1/Il7r/Rara/Cd4/Malt1/Socs5/Il4ra/Ager/Selenok/Prkcq/Tgfbr2/Coro1a/Ccr7/Ccdc88b/Gata3/Btnl2/Flot2/Cd80	56	36	ENSMUSG00000025473/ENSMUSG00000020399/ENSMUSG00000027718/ENSMUSG00000026770/ENSMUSG00000055447/ENSMUSG00000032011/ENSMUSG00000068220/ENSMUSG00000055170/ENSMUSG00000026009/ENSMUSG00000030830/ENSMUSG00000007817/ENSMUSG00000031304/ENSMUSG00000052142/ENSMUSG00000015316/ENSMUSG00000035042/ENSMUSG00000039521/ENSMUSG00000022797/ENSMUSG00000026573/ENSMUSG00000020484/ENSMUSG00000049103/ENSMUSG00000000869/…	20	ENSMUSG00000034833/ENSMUSG00000015396/ENSMUSG00000021457/ENSMUSG00000022901/ENSMUSG00000068105/ENSMUSG00000019982/ENSMUSG00000036594/ENSMUSG00000024610/ENSMUSG00000027843/ENSMUSG00000027776/ENSMUSG00000033730/ENSMUSG00000047139/ENSMUSG00000021756/ENSMUSG00000027962/ENSMUSG00000037104/ENSMUSG00000015452/ENSMUSG00000032440/ENSMUSG00000037944/ENSMUSG00000024340/ENSMUSG00000075122
GO:0050730	regulation of peptidyl-tyrosine phosphorylation	BP	5.4432e-10	5.3284e-08	ENSMUSG00000027718/ENSMUSG00000042228/ENSMUSG00000034342/ENSMUSG00000036117/ENSMUSG00000032011/ENSMUSG00000055170/ENSMUSG00000021457/ENSMUSG00000000489/ENSMUSG00000052593/ENSMUSG00000074695/ENSMUSG00000029378/ENSMUSG00000037922/ENSMUSG00000022425/ENSMUSG00000021451/ENSMUSG00000041954/ENSMUSG00000050029/ENSMUSG00000035042/ENSMUSG00000015133/ENSMUSG00000027293/ENSMUSG00000024610/ENSMUSG00000015950/…	Il21/Lyn/Cbl/Il5/Thy1/Ifng/Syk/Pdgfb/Adam17/Il22/Areg/Bank1/Enpp2/Sema4d/Tnfrsf18/Rap2c/Ccl5/Lrrk1/Ehd4/Cd74/Ncf1/Rack1/Hcls1/Ptpn22/Fgfr1op/Sh3bp5/Abi2/Csf2/Nod2/Ptk2b/Il12a/Socs3/Il4/Nf2/Cd24a/Il6st/Prnp/Arhgef2/Tgfb1/Cblb/Csf1r/Inpp5f/Mif/Lrp8/Fcer1a/Adnp/Nrp1/Cd44/Lif/Ptpn2/Gata1/Cd4/Aplp2/Socs5/Hsf1/Cd81/Unc119/Bst1/Prkcd/Il6ra/Cd40/Tnfrsf14/Egfr/Arrb2/Samsn1/Ifnar1/Cd80	67	41	ENSMUSG00000027718/ENSMUSG00000036117/ENSMUSG00000032011/ENSMUSG00000055170/ENSMUSG00000000489/ENSMUSG00000052593/ENSMUSG00000074695/ENSMUSG00000029378/ENSMUSG00000022425/ENSMUSG00000021451/ENSMUSG00000041954/ENSMUSG00000050029/ENSMUSG00000035042/ENSMUSG00000027293/ENSMUSG00000022831/ENSMUSG00000026782/ENSMUSG00000018916/ENSMUSG00000055994/ENSMUSG00000059456/ENSMUSG00000053113/ENSMUSG00000000869/…	26	ENSMUSG00000042228/ENSMUSG00000034342/ENSMUSG00000021457/ENSMUSG00000037922/ENSMUSG00000015133/ENSMUSG00000024610/ENSMUSG00000015950/ENSMUSG00000020372/ENSMUSG00000027843/ENSMUSG00000069135/ENSMUSG00000021892/ENSMUSG00000027776/ENSMUSG00000047139/ENSMUSG00000021756/ENSMUSG00000022637/ENSMUSG00000024621/ENSMUSG00000042105/ENSMUSG00000051149/ENSMUSG00000037104/ENSMUSG00000022556/ENSMUSG00000029082/…
GO:0046631	alpha-beta T cell activation	BP	6.105e-10	5.86952e-08	ENSMUSG00000028150/ENSMUSG00000038151/ENSMUSG00000055170/ENSMUSG00000023927/ENSMUSG00000000782/ENSMUSG00000026070/ENSMUSG00000015314/ENSMUSG00000015396/ENSMUSG00000021457/ENSMUSG00000053175/ENSMUSG00000032238/ENSMUSG00000034266/ENSMUSG00000031304/ENSMUSG00000020143/ENSMUSG00000019982/ENSMUSG00000052142/ENSMUSG00000020101/ENSMUSG00000039521/ENSMUSG00000021356/ENSMUSG00000026573/ENSMUSG00000027843/…	Rorc/Prdm1/Ifng/Satb1/Tcf7/Il18r1/Slamf6/Cd83/Syk/Bcl3/Rora/Batf/Il2rg/Dock2/Myb/Rasal3/Vsir/Foxp3/Irf4/Xcl1/Ptpn22/Lef1/Il12a/Ccr2/Eomes/Il4/Tbx21/Rsad2/Cd24a/Sema4a/Sash3/Twsg1/Tgfb1/Cblb/Rara/Zfp683/Socs5/Il4ra/Ager/Prkcq/Tgfbr2/Ccr7/Zbtb7b/Gata3/Tnfrsf14/Cd80	46	29	ENSMUSG00000028150/ENSMUSG00000038151/ENSMUSG00000055170/ENSMUSG00000023927/ENSMUSG00000026070/ENSMUSG00000053175/ENSMUSG00000032238/ENSMUSG00000034266/ENSMUSG00000031304/ENSMUSG00000020143/ENSMUSG00000052142/ENSMUSG00000020101/ENSMUSG00000039521/ENSMUSG00000021356/ENSMUSG00000026573/ENSMUSG00000049103/ENSMUSG00000000869/ENSMUSG00000001444/ENSMUSG00000028064/ENSMUSG00000031101/ENSMUSG00000024098/…	17	ENSMUSG00000000782/ENSMUSG00000015314/ENSMUSG00000015396/ENSMUSG00000021457/ENSMUSG00000019982/ENSMUSG00000027843/ENSMUSG00000027985/ENSMUSG00000027776/ENSMUSG00000032446/ENSMUSG00000020641/ENSMUSG00000047139/ENSMUSG00000022637/ENSMUSG00000037104/ENSMUSG00000015452/ENSMUSG00000032440/ENSMUSG00000037944/ENSMUSG00000075122
GO:1903555	regulation of tumor necrosis factor superfamily cytokine production	BP	1.23021e-09	1.16201e-07	ENSMUSG00000000982/ENSMUSG00000025473/ENSMUSG00000020399/ENSMUSG00000002602/ENSMUSG00000028602/ENSMUSG00000055170/ENSMUSG00000016529/ENSMUSG00000053175/ENSMUSG00000032041/ENSMUSG00000015316/ENSMUSG00000001348/ENSMUSG00000068923/ENSMUSG00000039521/ENSMUSG00000049871/ENSMUSG00000027843/ENSMUSG00000055994/ENSMUSG00000049103/ENSMUSG00000056529/ENSMUSG00000031101/ENSMUSG00000051457/ENSMUSG00000028059/…	Ccl3/Adam8/Havcr2/Axl/Tnfrsf8/Ifng/Il10/Bcl3/Tirap/Slamf1/Acp5/Syt11/Foxp3/Nlrc3/Ptpn22/Nod2/Ccr2/Ptafr/Sash3/Spn/Arhgef2/Cybb/Mif/Mapkapk2/Rara/Tlr9/Tbc1d23/Tnfaip3/Hsf1/Cd300ld/Selenok/Tspo/Trim27/Hmgb1/Zfp64/Selenos/Ccr7/Zbtb20/Nod1/Arrb2/Trim30a/Arid5a	42	29	ENSMUSG00000000982/ENSMUSG00000025473/ENSMUSG00000020399/ENSMUSG00000002602/ENSMUSG00000028602/ENSMUSG00000055170/ENSMUSG00000016529/ENSMUSG00000053175/ENSMUSG00000032041/ENSMUSG00000015316/ENSMUSG00000001348/ENSMUSG00000068923/ENSMUSG00000039521/ENSMUSG00000049871/ENSMUSG00000055994/ENSMUSG00000049103/ENSMUSG00000031101/ENSMUSG00000051457/ENSMUSG00000028059/ENSMUSG00000033307/ENSMUSG00000016528/…	13	ENSMUSG00000027843/ENSMUSG00000056529/ENSMUSG00000015340/ENSMUSG00000045322/ENSMUSG00000022556/ENSMUSG00000034641/ENSMUSG00000021326/ENSMUSG00000027551/ENSMUSG00000037944/ENSMUSG00000022708/ENSMUSG00000038058/ENSMUSG00000030921/ENSMUSG00000037447
GO:0035710	CD4-positive, alpha-beta T cell activation	BP	1.32717e-09	1.23198e-07	ENSMUSG00000028150/ENSMUSG00000055170/ENSMUSG00000023927/ENSMUSG00000026070/ENSMUSG00000015314/ENSMUSG00000015396/ENSMUSG00000053175/ENSMUSG00000032238/ENSMUSG00000034266/ENSMUSG00000031304/ENSMUSG00000019982/ENSMUSG00000020101/ENSMUSG00000039521/ENSMUSG00000021356/ENSMUSG00000026573/ENSMUSG00000027985/ENSMUSG00000049103/ENSMUSG00000000869/ENSMUSG00000001444/ENSMUSG00000020641/ENSMUSG00000028064/…	Rorc/Ifng/Satb1/Il18r1/Slamf6/Cd83/Bcl3/Rora/Batf/Il2rg/Myb/Vsir/Foxp3/Irf4/Xcl1/Lef1/Ccr2/Il4/Tbx21/Rsad2/Sema4a/Sash3/Twsg1/Tgfb1/Rara/Socs5/Il4ra/Ager/Prkcq/Tgfbr2/Ccr7/Zbtb7b/Gata3	33	24	ENSMUSG00000028150/ENSMUSG00000055170/ENSMUSG00000023927/ENSMUSG00000026070/ENSMUSG00000053175/ENSMUSG00000032238/ENSMUSG00000034266/ENSMUSG00000031304/ENSMUSG00000020101/ENSMUSG00000039521/ENSMUSG00000021356/ENSMUSG00000026573/ENSMUSG00000049103/ENSMUSG00000000869/ENSMUSG00000001444/ENSMUSG00000028064/ENSMUSG00000031101/ENSMUSG00000024098/ENSMUSG00000002603/ENSMUSG00000037992/ENSMUSG00000030748/…	9	ENSMUSG00000015314/ENSMUSG00000015396/ENSMUSG00000019982/ENSMUSG00000027985/ENSMUSG00000020641/ENSMUSG00000037104/ENSMUSG00000015452/ENSMUSG00000032440/ENSMUSG00000037944
GO:0045785	positive regulation of cell adhesion	BP	1.62804e-09	1.48566e-07	ENSMUSG00000025473/ENSMUSG00000020399/ENSMUSG00000027718/ENSMUSG00000034833/ENSMUSG00000026770/ENSMUSG00000055447/ENSMUSG00000032011/ENSMUSG00000068220/ENSMUSG00000055170/ENSMUSG00000031328/ENSMUSG00000022272/ENSMUSG00000026009/ENSMUSG00000017009/ENSMUSG00000015396/ENSMUSG00000059714/ENSMUSG00000021457/ENSMUSG00000030830/ENSMUSG00000022901/ENSMUSG00000003814/ENSMUSG00000007817/ENSMUSG00000031304/…	Adam8/Havcr2/Il21/Tespa1/Il2ra/Cd47/Thy1/Lgals1/Ifng/Flna/Myo10/Icos/Sdc4/Cd83/Flot1/Syk/Itgal/Cd86/Calr/Zmiz1/Il2rg/Tnfrsf13c/Myb/Rasal3/Slamf1/Tnfrsf18/Ccl5/Csf1/H2-Aa/Foxp3/Cd74/Itga3/Tfrc/Xcl1/Ptpn22/Itga4/Ptk2b/Xbp1/Lef1/Il12a/Ccr2/Itgav/Il4/Gcnt2/Adgrg1/Egr3/Cd24a/Il6st/Vav3/Vcam1/Cfl1/Prkd2/Ptafr/Sash3/Hsd17b12/Stat5a/Spn/Tgfb1/Nid1/Skap1/Tgm2/Npnt/C1qbp/Nrp1/Cd44/Dag1/Il7r/Rara/Dock5/Cdk6…	91	62	ENSMUSG00000025473/ENSMUSG00000020399/ENSMUSG00000027718/ENSMUSG00000026770/ENSMUSG00000055447/ENSMUSG00000032011/ENSMUSG00000068220/ENSMUSG00000055170/ENSMUSG00000031328/ENSMUSG00000022272/ENSMUSG00000026009/ENSMUSG00000017009/ENSMUSG00000059714/ENSMUSG00000030830/ENSMUSG00000003814/ENSMUSG00000007817/ENSMUSG00000031304/ENSMUSG00000052142/ENSMUSG00000015316/ENSMUSG00000041954/ENSMUSG00000035042/…	29	ENSMUSG00000034833/ENSMUSG00000015396/ENSMUSG00000021457/ENSMUSG00000022901/ENSMUSG00000068105/ENSMUSG00000019982/ENSMUSG00000036594/ENSMUSG00000024610/ENSMUSG00000027843/ENSMUSG00000027009/ENSMUSG00000027985/ENSMUSG00000027776/ENSMUSG00000033730/ENSMUSG00000047139/ENSMUSG00000021756/ENSMUSG00000033721/ENSMUSG00000027962/ENSMUSG00000041187/ENSMUSG00000056529/ENSMUSG00000018446/ENSMUSG00000037104/…
GO:0002695	negative regulation of leukocyte activation	BP	1.83334e-09	1.64511e-07	ENSMUSG00000020644/ENSMUSG00000022661/ENSMUSG00000020399/ENSMUSG00000002602/ENSMUSG00000026770/ENSMUSG00000042228/ENSMUSG00000005413/ENSMUSG00000038151/ENSMUSG00000017009/ENSMUSG00000026011/ENSMUSG00000033767/ENSMUSG00000016529/ENSMUSG00000079563/ENSMUSG00000020101/ENSMUSG00000071552/ENSMUSG00000037922/ENSMUSG00000039521/ENSMUSG00000024610/ENSMUSG00000029603/ENSMUSG00000026573/ENSMUSG00000030124/…	Id2/Cd200/Havcr2/Axl/Il2ra/Lyn/Hmox1/Prdm1/Sdc4/Ctla4/Tmem131l/Il10/Pglyrp2/Vsir/Tigit/Bank1/Foxp3/Cd74/Dtx1/Xcl1/Lag3/Ptpn22/Ccr2/Il4/Tbx21/Cd24a/Prnp/Atm/Spn/Twsg1/Tgfb1/Cblb/Prkar1a/Ndfip1/Arg1/Ptpn2/Ldlr/Mertk/Tnfaip3/Socs5/Il4ra/Cd300lf/Dlg5/Tnfaip8l2/Dlg1/Tnfrsf14/Bcr/Cebpb/Samsn1/Zfp608	50	34	ENSMUSG00000020644/ENSMUSG00000022661/ENSMUSG00000020399/ENSMUSG00000002602/ENSMUSG00000026770/ENSMUSG00000038151/ENSMUSG00000017009/ENSMUSG00000026011/ENSMUSG00000016529/ENSMUSG00000079563/ENSMUSG00000020101/ENSMUSG00000071552/ENSMUSG00000039521/ENSMUSG00000026573/ENSMUSG00000030124/ENSMUSG00000049103/ENSMUSG00000000869/ENSMUSG00000001444/ENSMUSG00000079037/ENSMUSG00000051457/ENSMUSG00000024098/…	16	ENSMUSG00000042228/ENSMUSG00000005413/ENSMUSG00000033767/ENSMUSG00000037922/ENSMUSG00000024610/ENSMUSG00000029603/ENSMUSG00000027843/ENSMUSG00000047139/ENSMUSG00000034218/ENSMUSG00000022637/ENSMUSG00000019987/ENSMUSG00000014361/ENSMUSG00000037104/ENSMUSG00000047798/ENSMUSG00000056501/ENSMUSG00000052713
GO:0002366	leukocyte activation involved in immune response	BP	1.86738e-09	1.64819e-07	ENSMUSG00000032498/ENSMUSG00000020383/ENSMUSG00000000982/ENSMUSG00000005465/ENSMUSG00000020399/ENSMUSG00000042228/ENSMUSG00000034342/ENSMUSG00000028150/ENSMUSG00000005413/ENSMUSG00000068220/ENSMUSG00000055170/ENSMUSG00000021998/ENSMUSG00000026070/ENSMUSG00000015314/ENSMUSG00000032202/ENSMUSG00000021457/ENSMUSG00000053175/ENSMUSG00000030830/ENSMUSG00000032238/ENSMUSG00000030579/ENSMUSG00000034266/…	Mlh1/Il13/Ccl3/Il27ra/Havcr2/Lyn/Cbl/Rorc/Hmox1/Lgals1/Ifng/Lcp1/Il18r1/Slamf6/Rab27a/Syk/Bcl3/Itgal/Rora/Tyrobp/Batf/Pglyrp2/Dock2/Myb/Slamf1/Clec7a/Rac2/Foxp3/Irf4/Sbno2/Tfrc/Anxa3/Lamp1/Ptk2b/Xbp1/Lef1/Ccr2/Aicda/Eomes/Il4/Tbx21/Itm2a/Sema4a/Ptafr/Slc11a1/Tgfb1/Ndfip1/Fcer1a/Vamp8/Rara/Zfp683/Rps6/Cd180/Tnfaip3/Socs5/Il4ra/Lfng/Swap70/Hmgb1/Gapt/Ccr6/Coro1a/Ccr7/Cd40/Gata3/Bcr	66	41	ENSMUSG00000020383/ENSMUSG00000000982/ENSMUSG00000005465/ENSMUSG00000020399/ENSMUSG00000028150/ENSMUSG00000068220/ENSMUSG00000055170/ENSMUSG00000021998/ENSMUSG00000026070/ENSMUSG00000032202/ENSMUSG00000053175/ENSMUSG00000030830/ENSMUSG00000032238/ENSMUSG00000034266/ENSMUSG00000079563/ENSMUSG00000020143/ENSMUSG00000015316/ENSMUSG00000033220/ENSMUSG00000039521/ENSMUSG00000021356/ENSMUSG00000035673/…	25	ENSMUSG00000032498/ENSMUSG00000042228/ENSMUSG00000034342/ENSMUSG00000005413/ENSMUSG00000015314/ENSMUSG00000021457/ENSMUSG00000030579/ENSMUSG00000019982/ENSMUSG00000079293/ENSMUSG00000029484/ENSMUSG00000031447/ENSMUSG00000027985/ENSMUSG00000032446/ENSMUSG00000031239/ENSMUSG00000056529/ENSMUSG00000026177/ENSMUSG00000050732/ENSMUSG00000028495/ENSMUSG00000021624/ENSMUSG00000037104/ENSMUSG00000031015/…
GO:0001818	negative regulation of cytokine production	BP	2.21641e-09	1.90636e-07	ENSMUSG00000022657/ENSMUSG00000026073/ENSMUSG00000028965/ENSMUSG00000020399/ENSMUSG00000002602/ENSMUSG00000030530/ENSMUSG00000005413/ENSMUSG00000020077/ENSMUSG00000055170/ENSMUSG00000015396/ENSMUSG00000026069/ENSMUSG00000016529/ENSMUSG00000053175/ENSMUSG00000079563/ENSMUSG00000020101/ENSMUSG00000015316/ENSMUSG00000071552/ENSMUSG00000037922/ENSMUSG00000049775/ENSMUSG00000018909/ENSMUSG00000001348/…	Cd96/Il1r2/Tnfrsf9/Havcr2/Axl/Furin/Hmox1/Srgn/Ifng/Cd83/Il1rl1/Il10/Bcl3/Pglyrp2/Vsir/Slamf1/Tigit/Bank1/Tmsb4x/Arrb1/Acp5/Syt11/Foxp3/Xcl1/Lag3/Prg2/Nlrc3/Ptpn22/Zfpm1/Nod2/Sigirr/Lef1/Il12a/Tbx21/Cd2ap/Cd24a/Tia1/Prnp/Twsg1/Slc11a1/Tgfb1/Ndfip1/Arg1/C1qbp/Rara/Tlr9/Trib2/Mertk/Tnfaip3/Socs5/Traip/Ptprs/Ager/Hsf1/Tspo/Trim27/Il23r/Selenos/Gata3/Tnf/Arrb2/Rgcc/Trim30a	63	42	ENSMUSG00000026073/ENSMUSG00000028965/ENSMUSG00000020399/ENSMUSG00000002602/ENSMUSG00000030530/ENSMUSG00000020077/ENSMUSG00000055170/ENSMUSG00000026069/ENSMUSG00000016529/ENSMUSG00000053175/ENSMUSG00000079563/ENSMUSG00000020101/ENSMUSG00000015316/ENSMUSG00000071552/ENSMUSG00000049775/ENSMUSG00000018909/ENSMUSG00000001348/ENSMUSG00000068923/ENSMUSG00000039521/ENSMUSG00000026573/ENSMUSG00000030124/…	21	ENSMUSG00000022657/ENSMUSG00000005413/ENSMUSG00000015396/ENSMUSG00000037922/ENSMUSG00000027843/ENSMUSG00000049577/ENSMUSG00000027985/ENSMUSG00000027776/ENSMUSG00000061665/ENSMUSG00000047139/ENSMUSG00000026177/ENSMUSG00000019987/ENSMUSG00000018446/ENSMUSG00000045322/ENSMUSG00000020601/ENSMUSG00000014361/ENSMUSG00000037104/ENSMUSG00000015452/ENSMUSG00000022556/ENSMUSG00000021326/ENSMUSG00000030921
GO:0002237	response to molecule of bacterial origin	BP	2.23802e-09	1.90636e-07	ENSMUSG00000022657/ENSMUSG00000047986/ENSMUSG00000000982/ENSMUSG00000028965/ENSMUSG00000020399/ENSMUSG00000002602/ENSMUSG00000052684/ENSMUSG00000042228/ENSMUSG00000045573/ENSMUSG00000028602/ENSMUSG00000032487/ENSMUSG00000020826/ENSMUSG00000048376/ENSMUSG00000038151/ENSMUSG00000029468/ENSMUSG00000055170/ENSMUSG00000030247/ENSMUSG00000016529/ENSMUSG00000022901/ENSMUSG00000052593/ENSMUSG00000032041/…	Cd96/Palm3/Ccl3/Tnfrsf9/Havcr2/Axl/Jun/Lyn/Penk/Tnfrsf8/Ptgs2/Nos2/F2r/Prdm1/P2rx7/Ifng/Kcnj8/Il10/Cd86/Adam17/Tirap/Il12rb2/Nfkbia/Acp5/Tnfrsf18/Ccl5/Ccr5/Sbno2/Gbp10/Litaf/Nlrc3/Ptpn22/Jund/Nod2/Xbp1/Gja1/Il12a/Aicda/Itgav/Irgm2/Cd24a/Vcam1/Trim6/Tnfrsf25/Ptafr/Slc11a1/Tgfb1/Mif/Fzd5/Arg1/Noct/Mapkapk2/Prdx3/Rara/Tlr9/Cd180/Tnfaip3/Tcf3/Malt1/Tnip2/Hsf1/Gbp6/Upf1/Tspo/Sirt2/Il23r/Ptger1/Ptger2/…	86	48	ENSMUSG00000047986/ENSMUSG00000000982/ENSMUSG00000028965/ENSMUSG00000020399/ENSMUSG00000002602/ENSMUSG00000028602/ENSMUSG00000048376/ENSMUSG00000038151/ENSMUSG00000029468/ENSMUSG00000055170/ENSMUSG00000030247/ENSMUSG00000016529/ENSMUSG00000052593/ENSMUSG00000032041/ENSMUSG00000018341/ENSMUSG00000021025/ENSMUSG00000001348/ENSMUSG00000041954/ENSMUSG00000035042/ENSMUSG00000079227/ENSMUSG00000035673/…	38	ENSMUSG00000022657/ENSMUSG00000052684/ENSMUSG00000042228/ENSMUSG00000045573/ENSMUSG00000032487/ENSMUSG00000020826/ENSMUSG00000022901/ENSMUSG00000105096/ENSMUSG00000022500/ENSMUSG00000027843/ENSMUSG00000027776/ENSMUSG00000069874/ENSMUSG00000047139/ENSMUSG00000027962/ENSMUSG00000072244/ENSMUSG00000056529/ENSMUSG00000026177/ENSMUSG00000045005/ENSMUSG00000019987/ENSMUSG00000024997/ENSMUSG00000045322/…
GO:0032680	regulation of tumor necrosis factor production	BP	2.26611e-09	1.90636e-07	ENSMUSG00000000982/ENSMUSG00000020399/ENSMUSG00000002602/ENSMUSG00000028602/ENSMUSG00000055170/ENSMUSG00000016529/ENSMUSG00000053175/ENSMUSG00000032041/ENSMUSG00000015316/ENSMUSG00000001348/ENSMUSG00000068923/ENSMUSG00000039521/ENSMUSG00000049871/ENSMUSG00000027843/ENSMUSG00000055994/ENSMUSG00000049103/ENSMUSG00000056529/ENSMUSG00000031101/ENSMUSG00000051457/ENSMUSG00000028059/ENSMUSG00000015340/…	Ccl3/Havcr2/Axl/Tnfrsf8/Ifng/Il10/Bcl3/Tirap/Slamf1/Acp5/Syt11/Foxp3/Nlrc3/Ptpn22/Nod2/Ccr2/Ptafr/Sash3/Spn/Arhgef2/Cybb/Mif/Mapkapk2/Rara/Tlr9/Tbc1d23/Tnfaip3/Hsf1/Cd300ld/Selenok/Tspo/Trim27/Hmgb1/Zfp64/Selenos/Ccr7/Zbtb20/Nod1/Arrb2/Trim30a/Arid5a	41	28	ENSMUSG00000000982/ENSMUSG00000020399/ENSMUSG00000002602/ENSMUSG00000028602/ENSMUSG00000055170/ENSMUSG00000016529/ENSMUSG00000053175/ENSMUSG00000032041/ENSMUSG00000015316/ENSMUSG00000001348/ENSMUSG00000068923/ENSMUSG00000039521/ENSMUSG00000049871/ENSMUSG00000055994/ENSMUSG00000049103/ENSMUSG00000031101/ENSMUSG00000051457/ENSMUSG00000028059/ENSMUSG00000033307/ENSMUSG00000016528/ENSMUSG00000037992/…	13	ENSMUSG00000027843/ENSMUSG00000056529/ENSMUSG00000015340/ENSMUSG00000045322/ENSMUSG00000022556/ENSMUSG00000034641/ENSMUSG00000021326/ENSMUSG00000027551/ENSMUSG00000037944/ENSMUSG00000022708/ENSMUSG00000038058/ENSMUSG00000030921/ENSMUSG00000037447
GO:0002703	regulation of leukocyte mediated immunity	BP	2.35511e-09	1.95075e-07	ENSMUSG00000032498/ENSMUSG00000020383/ENSMUSG00000022657/ENSMUSG00000005465/ENSMUSG00000020399/ENSMUSG00000027718/ENSMUSG00000042228/ENSMUSG00000005413/ENSMUSG00000026068/ENSMUSG00000029468/ENSMUSG00000055170/ENSMUSG00000015314/ENSMUSG00000021457/ENSMUSG00000005696/ENSMUSG00000020101/ENSMUSG00000015316/ENSMUSG00000033220/ENSMUSG00000039521/ENSMUSG00000022797/ENSMUSG00000026573/ENSMUSG00000030124/…	Mlh1/Il13/Cd96/Il27ra/Havcr2/Il21/Lyn/Hmox1/Il18rap/P2rx7/Ifng/Slamf6/Syk/Sh2d1a/Vsir/Slamf1/Rac2/Foxp3/Tfrc/Xcl1/Lag3/Lamp1/Nod2/Ulbp1/Il12a/Ccr2/Fcer2a/Il4/Tbx21/Rsad2/Cd24a/Ptafr/Sash3/Stat5a/Spn/Tgfb1/Ndfip1/Fzd5/Arg1/Fcer1a/Vamp8/Il7r/Tlr9/Malt1/Il4ra/Ager/Hmgb1/Cadm1/Cd40/Gata3/Bcr/Tnf/Arrb2/Fcgr1/Arid5a	55	32	ENSMUSG00000020383/ENSMUSG00000005465/ENSMUSG00000020399/ENSMUSG00000027718/ENSMUSG00000026068/ENSMUSG00000029468/ENSMUSG00000055170/ENSMUSG00000020101/ENSMUSG00000015316/ENSMUSG00000033220/ENSMUSG00000039521/ENSMUSG00000022797/ENSMUSG00000026573/ENSMUSG00000030124/ENSMUSG00000055994/ENSMUSG00000049103/ENSMUSG00000000869/ENSMUSG00000001444/ENSMUSG00000031101/ENSMUSG00000004043/ENSMUSG00000051457/…	23	ENSMUSG00000032498/ENSMUSG00000022657/ENSMUSG00000042228/ENSMUSG00000005413/ENSMUSG00000015314/ENSMUSG00000021457/ENSMUSG00000005696/ENSMUSG00000031447/ENSMUSG00000079685/ENSMUSG00000027776/ENSMUSG00000005540/ENSMUSG00000020641/ENSMUSG00000047139/ENSMUSG00000056529/ENSMUSG00000045005/ENSMUSG00000019987/ENSMUSG00000050732/ENSMUSG00000045322/ENSMUSG00000015452/ENSMUSG00000032076/ENSMUSG00000017652/…
GO:0001562	response to protozoan	BP	2.53412e-09	2.0639e-07	ENSMUSG00000055170/ENSMUSG00000016529/ENSMUSG00000053175/ENSMUSG00000034266/ENSMUSG00000029298/ENSMUSG00000021356/ENSMUSG00000105096/ENSMUSG00000027776/ENSMUSG00000000869/ENSMUSG00000069874/ENSMUSG00000076470/ENSMUSG00000051457/ENSMUSG00000026177/ENSMUSG00000019987/ENSMUSG00000054072/ENSMUSG00000030748/ENSMUSG00000104713/ENSMUSG00000017652/ENSMUSG00000047810	Ifng/Il10/Bcl3/Batf/Gbp9/Irf4/Gbp10/Il12a/Il4/Irgm2/Trbv13-3/Spn/Slc11a1/Arg1/Iigp1/Il4ra/Gbp6/Cd40/Ccdc88b	19	10	ENSMUSG00000055170/ENSMUSG00000016529/ENSMUSG00000053175/ENSMUSG00000034266/ENSMUSG00000021356/ENSMUSG00000000869/ENSMUSG00000076470/ENSMUSG00000051457/ENSMUSG00000030748/ENSMUSG00000047810	9	ENSMUSG00000029298/ENSMUSG00000105096/ENSMUSG00000027776/ENSMUSG00000069874/ENSMUSG00000026177/ENSMUSG00000019987/ENSMUSG00000054072/ENSMUSG00000104713/ENSMUSG00000017652
GO:0050871	positive regulation of B cell activation	BP	2.56838e-09	2.0639e-07	ENSMUSG00000032498/ENSMUSG00000027718/ENSMUSG00000036117/ENSMUSG00000038151/ENSMUSG00000055170/ENSMUSG00000021457/ENSMUSG00000076615/ENSMUSG00000031304/ENSMUSG00000068105/ENSMUSG00000027544/ENSMUSG00000029084/ENSMUSG00000105906/ENSMUSG00000024610/ENSMUSG00000022797/ENSMUSG00000076652/ENSMUSG00000055994/ENSMUSG00000020484/ENSMUSG00000094546/ENSMUSG00000104213/ENSMUSG00000000869/ENSMUSG00000000957/…	Mlh1/Il21/Il5/Prdm1/Ifng/Syk/Ighg3/Il2rg/Tnfrsf13c/Nfatc2/Cd38/Iglc1/Cd74/Tfrc/Ighv7-3/Nod2/Xbp1/Ighv1-26/Ighd/Il4/Mmp14/Tbx21/Ighv1-55/Ighv3-6/Vav3/Ighv1-18/Irs2/Sash3/Stat5a/Ighv1-9/Tgfb1/Ighv10-3/Ighv2-9/Ighv11-2/Mif/Igha/Ighv8-8/Ighv2-2/Ighv4-1/Ighv1-81/Tlr9/Iglc2/Tcf3/Ighv5-17/Tnip2/Cd81/Ighv5-4/Ighv6-6/Ighv1-80/Ighv14-2/Ighv10-1/Ighv8-12/Cd40/Ighv2-3/Ighv1-5/Pcid2/Ighv1-82/Ighv5-6/Ighv9-3/I…	60	48	ENSMUSG00000027718/ENSMUSG00000036117/ENSMUSG00000038151/ENSMUSG00000055170/ENSMUSG00000031304/ENSMUSG00000027544/ENSMUSG00000105906/ENSMUSG00000022797/ENSMUSG00000076652/ENSMUSG00000055994/ENSMUSG00000020484/ENSMUSG00000094546/ENSMUSG00000000869/ENSMUSG00000000957/ENSMUSG00000001444/ENSMUSG00000095589/ENSMUSG00000076672/ENSMUSG00000076695/ENSMUSG00000038894/ENSMUSG00000031101/ENSMUSG00000004043/…	12	ENSMUSG00000032498/ENSMUSG00000021457/ENSMUSG00000076615/ENSMUSG00000068105/ENSMUSG00000029084/ENSMUSG00000024610/ENSMUSG00000104213/ENSMUSG00000033721/ENSMUSG00000045322/ENSMUSG00000020167/ENSMUSG00000017652/ENSMUSG00000038542
GO:0018108	peptidyl-tyrosine phosphorylation	BP	2.64022e-09	2.09043e-07	ENSMUSG00000002602/ENSMUSG00000027718/ENSMUSG00000003534/ENSMUSG00000042228/ENSMUSG00000034342/ENSMUSG00000036117/ENSMUSG00000032011/ENSMUSG00000048376/ENSMUSG00000055170/ENSMUSG00000021457/ENSMUSG00000000489/ENSMUSG00000052593/ENSMUSG00000074695/ENSMUSG00000018341/ENSMUSG00000004837/ENSMUSG00000029378/ENSMUSG00000026034/ENSMUSG00000037922/ENSMUSG00000022425/ENSMUSG00000021451/ENSMUSG00000041954/…	Axl/Il21/Ddr1/Lyn/Cbl/Il5/Thy1/F2r/Ifng/Syk/Pdgfb/Adam17/Il22/Il12rb2/Grap/Areg/Clk1/Bank1/Enpp2/Sema4d/Tnfrsf18/Rap2c/Ccl5/Lrrk1/Flt3/Ehd4/Cd74/Ncf1/Rack1/Hcls1/Ptpn22/Blk/Abl2/Fgfr1op/Sh3bp5/Abi2/Csf2/Nod2/Ptk2b/Hck/Il12a/Socs3/Il4/Nf2/Cd24a/Il6st/Sla/Prnp/Jak1/Stat5a/Arhgef2/Tgfb1/Cblb/Csf1r/Inpp5f/Peak1/Mif/Lrp8/Fcer1a/Adnp/Nrp1/Cd44/Lif/Jak3/Ptpn2/Gata1/Mertk/Cd4/Aplp2/Socs5/Hsf1/Cd81/Unc119…	88	51	ENSMUSG00000002602/ENSMUSG00000027718/ENSMUSG00000036117/ENSMUSG00000032011/ENSMUSG00000048376/ENSMUSG00000055170/ENSMUSG00000000489/ENSMUSG00000052593/ENSMUSG00000074695/ENSMUSG00000018341/ENSMUSG00000029378/ENSMUSG00000022425/ENSMUSG00000021451/ENSMUSG00000041954/ENSMUSG00000050029/ENSMUSG00000035042/ENSMUSG00000027293/ENSMUSG00000022831/ENSMUSG00000026782/ENSMUSG00000018916/ENSMUSG00000055994/…	37	ENSMUSG00000003534/ENSMUSG00000042228/ENSMUSG00000034342/ENSMUSG00000021457/ENSMUSG00000004837/ENSMUSG00000026034/ENSMUSG00000037922/ENSMUSG00000015133/ENSMUSG00000042817/ENSMUSG00000024610/ENSMUSG00000015950/ENSMUSG00000020372/ENSMUSG00000027843/ENSMUSG00000014453/ENSMUSG00000026596/ENSMUSG00000069135/ENSMUSG00000021892/ENSMUSG00000003283/ENSMUSG00000027776/ENSMUSG00000047139/ENSMUSG00000021756/…
GO:0002274	myeloid leukocyte activation	BP	3.20195e-09	2.49597e-07	ENSMUSG00000020383/ENSMUSG00000000982/ENSMUSG00000022661/ENSMUSG00000020399/ENSMUSG00000052684/ENSMUSG00000042228/ENSMUSG00000034342/ENSMUSG00000005413/ENSMUSG00000026068/ENSMUSG00000026069/ENSMUSG00000016529/ENSMUSG00000021457/ENSMUSG00000032238/ENSMUSG00000039191/ENSMUSG00000030579/ENSMUSG00000026180/ENSMUSG00000034266/ENSMUSG00000020143/ENSMUSG00000015316/ENSMUSG00000002699/ENSMUSG00000035042/…	Il13/Ccl3/Cd200/Havcr2/Jun/Lyn/Cbl/Hmox1/Il18rap/Il1rl1/Il10/Syk/Rora/Rbpj/Tyrobp/Cxcr2/Batf/Dock2/Slamf1/Lcp2/Ccl5/Rac2/Irf4/Sbno2/Anxa3/Csf2/Ulbp1/Ccr2/Il4/Spi1/Ptafr/Atm/Rhoh/Slc11a1/Tgfb1/Fcer1a/Vamp8/Ubd/Tlr9/Ldlr/Il4ra/Tnip2/Ager/Cd300lf/Flt3l/Tgfbr2/Hmgb1/Pirb/Prkcd/Myo18a/Ttbk1/Bcr/Kmt2e	53	31	ENSMUSG00000020383/ENSMUSG00000000982/ENSMUSG00000022661/ENSMUSG00000020399/ENSMUSG00000026068/ENSMUSG00000026069/ENSMUSG00000016529/ENSMUSG00000032238/ENSMUSG00000039191/ENSMUSG00000026180/ENSMUSG00000034266/ENSMUSG00000020143/ENSMUSG00000015316/ENSMUSG00000002699/ENSMUSG00000035042/ENSMUSG00000033220/ENSMUSG00000021356/ENSMUSG00000035673/ENSMUSG00000018916/ENSMUSG00000049103/ENSMUSG00000000869/…	22	ENSMUSG00000052684/ENSMUSG00000042228/ENSMUSG00000034342/ENSMUSG00000005413/ENSMUSG00000021457/ENSMUSG00000030579/ENSMUSG00000029484/ENSMUSG00000079685/ENSMUSG00000002111/ENSMUSG00000056529/ENSMUSG00000034218/ENSMUSG00000029204/ENSMUSG00000026177/ENSMUSG00000050732/ENSMUSG00000035186/ENSMUSG00000045322/ENSMUSG00000015452/ENSMUSG00000047798/ENSMUSG00000032440/ENSMUSG00000058818/ENSMUSG00000021948/…
GO:0045619	regulation of lymphocyte differentiation	BP	3.24513e-09	2.49597e-07	ENSMUSG00000020644/ENSMUSG00000025473/ENSMUSG00000002602/ENSMUSG00000027718/ENSMUSG00000034833/ENSMUSG00000026770/ENSMUSG00000028150/ENSMUSG00000038151/ENSMUSG00000055170/ENSMUSG00000015396/ENSMUSG00000026011/ENSMUSG00000033767/ENSMUSG00000021457/ENSMUSG00000007817/ENSMUSG00000079563/ENSMUSG00000031304/ENSMUSG00000019982/ENSMUSG00000024334/ENSMUSG00000044258/ENSMUSG00000036594/ENSMUSG00000039521/…	Id2/Adam8/Axl/Il21/Tespa1/Il2ra/Rorc/Prdm1/Ifng/Cd83/Ctla4/Tmem131l/Syk/Zmiz1/Pglyrp2/Il2rg/Myb/H2-Oa/Ctla2a/H2-Aa/Foxp3/Cd74/Dtx1/Xbp1/Il12a/Ccr2/Il4/Mmp14/Tbx21/Egr3/Cd24a/Sash3/Sos1/Stat5a/Tgfb1/Ndfip1/Il7r/Rara/Tlr9/Ptpn2/Zfp683/Socs5/Il4ra/Zeb1/Flt3l/Tgfbr2/Ccr7/Adrm1/Zbtb7b/Gata3/Pcid2/Zfp608	52	31	ENSMUSG00000020644/ENSMUSG00000025473/ENSMUSG00000002602/ENSMUSG00000027718/ENSMUSG00000026770/ENSMUSG00000028150/ENSMUSG00000038151/ENSMUSG00000055170/ENSMUSG00000026011/ENSMUSG00000007817/ENSMUSG00000079563/ENSMUSG00000031304/ENSMUSG00000044258/ENSMUSG00000039521/ENSMUSG00000020484/ENSMUSG00000049103/ENSMUSG00000000869/ENSMUSG00000000957/ENSMUSG00000001444/ENSMUSG00000031101/ENSMUSG00000004043/…	21	ENSMUSG00000034833/ENSMUSG00000015396/ENSMUSG00000033767/ENSMUSG00000021457/ENSMUSG00000019982/ENSMUSG00000024334/ENSMUSG00000036594/ENSMUSG00000024610/ENSMUSG00000029603/ENSMUSG00000027776/ENSMUSG00000033730/ENSMUSG00000047139/ENSMUSG00000024241/ENSMUSG00000045322/ENSMUSG00000037104/ENSMUSG00000024238/ENSMUSG00000032440/ENSMUSG00000037944/ENSMUSG00000039041/ENSMUSG00000038542/ENSMUSG00000052713
GO:0071706	tumor necrosis factor superfamily cytokine production	BP	3.4666e-09	2.59687e-07	ENSMUSG00000000982/ENSMUSG00000025473/ENSMUSG00000020399/ENSMUSG00000002602/ENSMUSG00000028602/ENSMUSG00000055170/ENSMUSG00000016529/ENSMUSG00000053175/ENSMUSG00000032041/ENSMUSG00000015316/ENSMUSG00000001348/ENSMUSG00000068923/ENSMUSG00000039521/ENSMUSG00000049871/ENSMUSG00000027843/ENSMUSG00000055994/ENSMUSG00000049103/ENSMUSG00000056529/ENSMUSG00000031101/ENSMUSG00000051457/ENSMUSG00000028059/…	Ccl3/Adam8/Havcr2/Axl/Tnfrsf8/Ifng/Il10/Bcl3/Tirap/Slamf1/Acp5/Syt11/Foxp3/Nlrc3/Ptpn22/Nod2/Ccr2/Ptafr/Sash3/Spn/Arhgef2/Cybb/Mif/Mapkapk2/Rara/Tlr9/Tbc1d23/Tnfaip3/Hsf1/Cd300ld/Selenok/Tspo/Trim27/Hmgb1/Zfp64/Selenos/Ccr7/Zbtb20/Nod1/Arrb2/Trim30a/Arid5a	42	29	ENSMUSG00000000982/ENSMUSG00000025473/ENSMUSG00000020399/ENSMUSG00000002602/ENSMUSG00000028602/ENSMUSG00000055170/ENSMUSG00000016529/ENSMUSG00000053175/ENSMUSG00000032041/ENSMUSG00000015316/ENSMUSG00000001348/ENSMUSG00000068923/ENSMUSG00000039521/ENSMUSG00000049871/ENSMUSG00000055994/ENSMUSG00000049103/ENSMUSG00000031101/ENSMUSG00000051457/ENSMUSG00000028059/ENSMUSG00000033307/ENSMUSG00000016528/…	13	ENSMUSG00000027843/ENSMUSG00000056529/ENSMUSG00000015340/ENSMUSG00000045322/ENSMUSG00000022556/ENSMUSG00000034641/ENSMUSG00000021326/ENSMUSG00000027551/ENSMUSG00000037944/ENSMUSG00000022708/ENSMUSG00000038058/ENSMUSG00000030921/ENSMUSG00000037447
GO:0006909	phagocytosis	BP	3.47279e-09	2.59687e-07	ENSMUSG00000002602/ENSMUSG00000055447/ENSMUSG00000029468/ENSMUSG00000032202/ENSMUSG00000017670/ENSMUSG00000021457/ENSMUSG00000030830/ENSMUSG00000076615/ENSMUSG00000003814/ENSMUSG00000052160/ENSMUSG00000020143/ENSMUSG00000015316/ENSMUSG00000068923/ENSMUSG00000105906/ENSMUSG00000029484/ENSMUSG00000020372/ENSMUSG00000076652/ENSMUSG00000055994/ENSMUSG00000094546/ENSMUSG00000104213/ENSMUSG00000003283/…	Axl/Cd47/P2rx7/Rab27a/Elmo2/Syk/Itgal/Ighg3/Calr/Pld4/Dock2/Slamf1/Syt11/Iglc1/Anxa3/Rack1/Ighv7-3/Nod2/Ighv1-26/Ighd/Hck/Ccr2/Gsn/Itgav/Ighv1-55/Ighv3-6/Arhgap25/Ighv1-18/Slc11a1/Ighv1-9/Tgfb1/Ighv10-3/Ighv2-9/Ighv11-2/Pparg/Ncf4/Igha/Ighv8-8/Tgm2/Ighv2-2/Ighv4-1/Ighv1-81/Rara/Iglc2/Mertk/Pten/Ighv5-17/Cd300lf/Ighv5-4/Ighv6-6/Ighv1-80/Cdc42se2/Ighv14-2/Hmgb1/Ighv10-1/Ighv8-12/Coro1a/Rab7/Ccr7/Ca…	75	58	ENSMUSG00000002602/ENSMUSG00000055447/ENSMUSG00000029468/ENSMUSG00000032202/ENSMUSG00000017670/ENSMUSG00000030830/ENSMUSG00000003814/ENSMUSG00000020143/ENSMUSG00000015316/ENSMUSG00000068923/ENSMUSG00000105906/ENSMUSG00000076652/ENSMUSG00000055994/ENSMUSG00000094546/ENSMUSG00000049103/ENSMUSG00000026879/ENSMUSG00000027087/ENSMUSG00000095589/ENSMUSG00000076672/ENSMUSG00000076695/ENSMUSG00000094694/…	17	ENSMUSG00000021457/ENSMUSG00000076615/ENSMUSG00000052160/ENSMUSG00000029484/ENSMUSG00000020372/ENSMUSG00000104213/ENSMUSG00000003283/ENSMUSG00000030047/ENSMUSG00000026177/ENSMUSG00000014361/ENSMUSG00000013663/ENSMUSG00000047798/ENSMUSG00000052298/ENSMUSG00000037944/ENSMUSG00000030761/ENSMUSG00000035722/ENSMUSG00000015947
GO:0002263	cell activation involved in immune response	BP	3.68846e-09	2.72037e-07	ENSMUSG00000032498/ENSMUSG00000020383/ENSMUSG00000000982/ENSMUSG00000005465/ENSMUSG00000020399/ENSMUSG00000042228/ENSMUSG00000034342/ENSMUSG00000028150/ENSMUSG00000005413/ENSMUSG00000068220/ENSMUSG00000055170/ENSMUSG00000021998/ENSMUSG00000026070/ENSMUSG00000015314/ENSMUSG00000032202/ENSMUSG00000021457/ENSMUSG00000053175/ENSMUSG00000030830/ENSMUSG00000032238/ENSMUSG00000030579/ENSMUSG00000034266/…	Mlh1/Il13/Ccl3/Il27ra/Havcr2/Lyn/Cbl/Rorc/Hmox1/Lgals1/Ifng/Lcp1/Il18r1/Slamf6/Rab27a/Syk/Bcl3/Itgal/Rora/Tyrobp/Batf/Pglyrp2/Dock2/Myb/Slamf1/Clec7a/Rac2/Foxp3/Irf4/Sbno2/Tfrc/Anxa3/Lamp1/Ptk2b/Xbp1/Lef1/Ccr2/Aicda/Eomes/Il4/Tbx21/Itm2a/Sema4a/Ptafr/Slc11a1/Tgfb1/Ndfip1/Fcer1a/Vamp8/Rara/Zfp683/Rps6/Cd180/Tnfaip3/Socs5/Il4ra/Lfng/Swap70/Hmgb1/Gapt/Ccr6/Coro1a/Ccr7/Cd40/Gata3/Bcr	66	41	ENSMUSG00000020383/ENSMUSG00000000982/ENSMUSG00000005465/ENSMUSG00000020399/ENSMUSG00000028150/ENSMUSG00000068220/ENSMUSG00000055170/ENSMUSG00000021998/ENSMUSG00000026070/ENSMUSG00000032202/ENSMUSG00000053175/ENSMUSG00000030830/ENSMUSG00000032238/ENSMUSG00000034266/ENSMUSG00000079563/ENSMUSG00000020143/ENSMUSG00000015316/ENSMUSG00000033220/ENSMUSG00000039521/ENSMUSG00000021356/ENSMUSG00000035673/…	25	ENSMUSG00000032498/ENSMUSG00000042228/ENSMUSG00000034342/ENSMUSG00000005413/ENSMUSG00000015314/ENSMUSG00000021457/ENSMUSG00000030579/ENSMUSG00000019982/ENSMUSG00000079293/ENSMUSG00000029484/ENSMUSG00000031447/ENSMUSG00000027985/ENSMUSG00000032446/ENSMUSG00000031239/ENSMUSG00000056529/ENSMUSG00000026177/ENSMUSG00000050732/ENSMUSG00000028495/ENSMUSG00000021624/ENSMUSG00000037104/ENSMUSG00000031015/…
GO:0002819	regulation of adaptive immune response	BP	4.35402e-09	3.16784e-07	ENSMUSG00000032498/ENSMUSG00000005465/ENSMUSG00000020399/ENSMUSG00000029468/ENSMUSG00000055170/ENSMUSG00000026069/ENSMUSG00000068105/ENSMUSG00000020101/ENSMUSG00000015316/ENSMUSG00000039521/ENSMUSG00000024610/ENSMUSG00000022797/ENSMUSG00000026573/ENSMUSG00000055994/ENSMUSG00000027776/ENSMUSG00000049103/ENSMUSG00000005540/ENSMUSG00000000869/ENSMUSG00000001444/ENSMUSG00000020641/ENSMUSG00000047139/…	Mlh1/Il27ra/Havcr2/P2rx7/Ifng/Il1rl1/Tnfrsf13c/Vsir/Slamf1/Foxp3/Cd74/Tfrc/Xcl1/Nod2/Il12a/Ccr2/Fcer2a/Il4/Tbx21/Rsad2/Cd24a/Sash3/Spn/Slc11a1/Tgfb1/Ndfip1/Mif/Fzd5/Arg1/Fcer1a/Il7r/Cd4/Tnfaip3/Malt1/Socs5/Il4ra/Cd48/Ager/Trim27/Prkcq/Hmgb1/Il23r/Ccr7/Cd40/Gata3/Tnf/Fcgr1/Samsn1/Arid5a	49	32	ENSMUSG00000005465/ENSMUSG00000020399/ENSMUSG00000029468/ENSMUSG00000055170/ENSMUSG00000026069/ENSMUSG00000020101/ENSMUSG00000015316/ENSMUSG00000039521/ENSMUSG00000022797/ENSMUSG00000026573/ENSMUSG00000055994/ENSMUSG00000049103/ENSMUSG00000000869/ENSMUSG00000001444/ENSMUSG00000031101/ENSMUSG00000051457/ENSMUSG00000002603/ENSMUSG00000024425/ENSMUSG00000033307/ENSMUSG00000005339/ENSMUSG00000003882/…	17	ENSMUSG00000032498/ENSMUSG00000068105/ENSMUSG00000024610/ENSMUSG00000027776/ENSMUSG00000005540/ENSMUSG00000020641/ENSMUSG00000047139/ENSMUSG00000026177/ENSMUSG00000045005/ENSMUSG00000019987/ENSMUSG00000037104/ENSMUSG00000015452/ENSMUSG00000021326/ENSMUSG00000037944/ENSMUSG00000017652/ENSMUSG00000015947/ENSMUSG00000037447
GO:0018212	peptidyl-tyrosine modification	BP	4.50247e-09	3.20309e-07	ENSMUSG00000002602/ENSMUSG00000027718/ENSMUSG00000003534/ENSMUSG00000042228/ENSMUSG00000034342/ENSMUSG00000036117/ENSMUSG00000032011/ENSMUSG00000048376/ENSMUSG00000055170/ENSMUSG00000021457/ENSMUSG00000000489/ENSMUSG00000052593/ENSMUSG00000074695/ENSMUSG00000018341/ENSMUSG00000004837/ENSMUSG00000029378/ENSMUSG00000026034/ENSMUSG00000037922/ENSMUSG00000022425/ENSMUSG00000021451/ENSMUSG00000041954/…	Axl/Il21/Ddr1/Lyn/Cbl/Il5/Thy1/F2r/Ifng/Syk/Pdgfb/Adam17/Il22/Il12rb2/Grap/Areg/Clk1/Bank1/Enpp2/Sema4d/Tnfrsf18/Rap2c/Ccl5/Lrrk1/Flt3/Ehd4/Cd74/Ncf1/Rack1/Hcls1/Ptpn22/Blk/Abl2/Fgfr1op/Sh3bp5/Abi2/Csf2/Nod2/Ptk2b/Hck/Il12a/Socs3/Il4/Nf2/Cd24a/Il6st/Sla/Prnp/Jak1/Stat5a/Arhgef2/Tgfb1/Cblb/Csf1r/Inpp5f/Peak1/Mif/Lrp8/Fcer1a/Adnp/Nrp1/Cd44/Lif/Jak3/Ptpn2/Gata1/Mertk/Cd4/Aplp2/Socs5/Hsf1/Cd81/Unc119…	88	51	ENSMUSG00000002602/ENSMUSG00000027718/ENSMUSG00000036117/ENSMUSG00000032011/ENSMUSG00000048376/ENSMUSG00000055170/ENSMUSG00000000489/ENSMUSG00000052593/ENSMUSG00000074695/ENSMUSG00000018341/ENSMUSG00000029378/ENSMUSG00000022425/ENSMUSG00000021451/ENSMUSG00000041954/ENSMUSG00000050029/ENSMUSG00000035042/ENSMUSG00000027293/ENSMUSG00000022831/ENSMUSG00000026782/ENSMUSG00000018916/ENSMUSG00000055994/…	37	ENSMUSG00000003534/ENSMUSG00000042228/ENSMUSG00000034342/ENSMUSG00000021457/ENSMUSG00000004837/ENSMUSG00000026034/ENSMUSG00000037922/ENSMUSG00000015133/ENSMUSG00000042817/ENSMUSG00000024610/ENSMUSG00000015950/ENSMUSG00000020372/ENSMUSG00000027843/ENSMUSG00000014453/ENSMUSG00000026596/ENSMUSG00000069135/ENSMUSG00000021892/ENSMUSG00000003283/ENSMUSG00000027776/ENSMUSG00000047139/ENSMUSG00000021756/…
GO:0032640	tumor necrosis factor production	BP	4.52145e-09	3.20309e-07	ENSMUSG00000000982/ENSMUSG00000020399/ENSMUSG00000002602/ENSMUSG00000028602/ENSMUSG00000055170/ENSMUSG00000016529/ENSMUSG00000053175/ENSMUSG00000032041/ENSMUSG00000015316/ENSMUSG00000001348/ENSMUSG00000068923/ENSMUSG00000039521/ENSMUSG00000049871/ENSMUSG00000027843/ENSMUSG00000055994/ENSMUSG00000049103/ENSMUSG00000056529/ENSMUSG00000031101/ENSMUSG00000051457/ENSMUSG00000028059/ENSMUSG00000015340/…	Ccl3/Havcr2/Axl/Tnfrsf8/Ifng/Il10/Bcl3/Tirap/Slamf1/Acp5/Syt11/Foxp3/Nlrc3/Ptpn22/Nod2/Ccr2/Ptafr/Sash3/Spn/Arhgef2/Cybb/Mif/Mapkapk2/Rara/Tlr9/Tbc1d23/Tnfaip3/Hsf1/Cd300ld/Selenok/Tspo/Trim27/Hmgb1/Zfp64/Selenos/Ccr7/Zbtb20/Nod1/Arrb2/Trim30a/Arid5a	41	28	ENSMUSG00000000982/ENSMUSG00000020399/ENSMUSG00000002602/ENSMUSG00000028602/ENSMUSG00000055170/ENSMUSG00000016529/ENSMUSG00000053175/ENSMUSG00000032041/ENSMUSG00000015316/ENSMUSG00000001348/ENSMUSG00000068923/ENSMUSG00000039521/ENSMUSG00000049871/ENSMUSG00000055994/ENSMUSG00000049103/ENSMUSG00000031101/ENSMUSG00000051457/ENSMUSG00000028059/ENSMUSG00000033307/ENSMUSG00000016528/ENSMUSG00000037992/…	13	ENSMUSG00000027843/ENSMUSG00000056529/ENSMUSG00000015340/ENSMUSG00000045322/ENSMUSG00000022556/ENSMUSG00000034641/ENSMUSG00000021326/ENSMUSG00000027551/ENSMUSG00000037944/ENSMUSG00000022708/ENSMUSG00000038058/ENSMUSG00000030921/ENSMUSG00000037447
GO:0050663	cytokine secretion	BP	6.41327e-09	4.48429e-07	ENSMUSG00000000982/ENSMUSG00000026073/ENSMUSG00000028965/ENSMUSG00000020399/ENSMUSG00000026874/ENSMUSG00000042228/ENSMUSG00000028150/ENSMUSG00000020077/ENSMUSG00000020826/ENSMUSG00000048376/ENSMUSG00000029468/ENSMUSG00000055170/ENSMUSG00000026069/ENSMUSG00000016529/ENSMUSG00000025929/ENSMUSG00000021457/ENSMUSG00000039191/ENSMUSG00000049723/ENSMUSG00000037860/ENSMUSG00000015316/ENSMUSG00000037922/…	Ccl3/Il1r2/Tnfrsf9/Havcr2/Hc/Lyn/Rorc/Srgn/Nos2/F2r/P2rx7/Ifng/Il1rl1/Il10/Il17a/Syk/Rbpj/Mmp12/Aim2/Slamf1/Bank1/Tmsb4x/Syt11/Lcp2/Foxp3/Il17ra/Ptpn22/Nod2/Lpl/Itgav/Hk1/Trim6/Mapk11/Csf1r/Mif/Tlr9/Nlrc4/Il4ra/Trim16/Selenok/Sptbn1/Trim27/Hmgb1/Rab1a/Cadm1/Ccr7/Cd300c2/Gata3/Casp1/Tnfrsf14/Clec4n/Btnl2/Tnf/Ifnar1/Rgcc/Arid5a	56	33	ENSMUSG00000000982/ENSMUSG00000026073/ENSMUSG00000028965/ENSMUSG00000020399/ENSMUSG00000026874/ENSMUSG00000028150/ENSMUSG00000020077/ENSMUSG00000048376/ENSMUSG00000029468/ENSMUSG00000055170/ENSMUSG00000026069/ENSMUSG00000016529/ENSMUSG00000025929/ENSMUSG00000039191/ENSMUSG00000015316/ENSMUSG00000049775/ENSMUSG00000068923/ENSMUSG00000002699/ENSMUSG00000039521/ENSMUSG00000055994/ENSMUSG00000027087/…	23	ENSMUSG00000042228/ENSMUSG00000020826/ENSMUSG00000021457/ENSMUSG00000049723/ENSMUSG00000037860/ENSMUSG00000037922/ENSMUSG00000002897/ENSMUSG00000027843/ENSMUSG00000015568/ENSMUSG00000072244/ENSMUSG00000024621/ENSMUSG00000045322/ENSMUSG00000039193/ENSMUSG00000020315/ENSMUSG00000021326/ENSMUSG00000032076/ENSMUSG00000037944/ENSMUSG00000044811/ENSMUSG00000025888/ENSMUSG00000023349/ENSMUSG00000024340/…
GO:0032609	interferon-gamma production	BP	6.98691e-09	4.73446e-07	ENSMUSG00000022657/ENSMUSG00000005465/ENSMUSG00000020399/ENSMUSG00000002602/ENSMUSG00000027718/ENSMUSG00000026068/ENSMUSG00000026070/ENSMUSG00000015314/ENSMUSG00000026069/ENSMUSG00000016529/ENSMUSG00000053175/ENSMUSG00000018341/ENSMUSG00000079563/ENSMUSG00000068105/ENSMUSG00000015316/ENSMUSG00000039521/ENSMUSG00000026573/ENSMUSG00000027843/ENSMUSG00000049577/ENSMUSG00000055994/ENSMUSG00000079685/…	Cd96/Il27ra/Havcr2/Axl/Il21/Il18rap/Il18r1/Slamf6/Il1rl1/Il10/Bcl3/Il12rb2/Pglyrp2/Tnfrsf13c/Slamf1/Foxp3/Xcl1/Ptpn22/Zfpm1/Nod2/Ulbp1/Il12a/Ccr2/Eomes/Prnp/Sash3/Slc11a1/Fzd5/C1qbp/Rara/Tlr9/Trim27/Il23r/Ccr7/Gata3/Tnf/Ifnar1/Arid5a	38	22	ENSMUSG00000005465/ENSMUSG00000020399/ENSMUSG00000002602/ENSMUSG00000027718/ENSMUSG00000026068/ENSMUSG00000026070/ENSMUSG00000026069/ENSMUSG00000016529/ENSMUSG00000053175/ENSMUSG00000018341/ENSMUSG00000079563/ENSMUSG00000015316/ENSMUSG00000039521/ENSMUSG00000026573/ENSMUSG00000055994/ENSMUSG00000049103/ENSMUSG00000079037/ENSMUSG00000031101/ENSMUSG00000037992/ENSMUSG00000049093/ENSMUSG00000015619/…	16	ENSMUSG00000022657/ENSMUSG00000015314/ENSMUSG00000068105/ENSMUSG00000027843/ENSMUSG00000049577/ENSMUSG00000079685/ENSMUSG00000027776/ENSMUSG00000032446/ENSMUSG00000026177/ENSMUSG00000045005/ENSMUSG00000018446/ENSMUSG00000045322/ENSMUSG00000021326/ENSMUSG00000037944/ENSMUSG00000022967/ENSMUSG00000037447
GO:0050851	antigen receptor-mediated signaling pathway	BP	7.01108e-09	4.73446e-07	ENSMUSG00000030365/ENSMUSG00000034833/ENSMUSG00000042228/ENSMUSG00000099974/ENSMUSG00000032011/ENSMUSG00000055170/ENSMUSG00000030724/ENSMUSG00000026011/ENSMUSG00000021457/ENSMUSG00000076615/ENSMUSG00000027544/ENSMUSG00000029084/ENSMUSG00000040592/ENSMUSG00000002699/ENSMUSG00000105906/ENSMUSG00000039521/ENSMUSG00000027843/ENSMUSG00000014453/ENSMUSG00000076652/ENSMUSG00000094546/ENSMUSG00000104213/…	Clec2i/Tespa1/Lyn/Bcl2a1d/Thy1/Ifng/Cd19/Ctla4/Syk/Ighg3/Nfatc2/Cd38/Cd79b/Lcp2/Iglc1/Foxp3/Ptpn22/Blk/Ighv7-3/Ighv1-26/Ighd/Themis/Ighv1-55/Ighv3-6/Vav3/Ighv1-18/Prnp/Fcrl5/Prkd2/Ubash3a/Ighv1-9/Ighv10-3/Bax/Cblb/Ighv2-9/Skap1/Ighv11-2/Lpxn/Igha/Ighv8-8/Plekha1/Ighv2-2/Ighv4-1/Cacnb3/Ighv1-81/Kcnn4/Ptpn2/Iglc2/Trat1/Malt1/Ighv5-17/Ighv5-4/Ighv6-6/Ighv1-80/Ighv14-2/Themis2/Rftn2/Ighv10-1/Ighv8-12…	69	45	ENSMUSG00000099974/ENSMUSG00000032011/ENSMUSG00000055170/ENSMUSG00000026011/ENSMUSG00000027544/ENSMUSG00000002699/ENSMUSG00000105906/ENSMUSG00000039521/ENSMUSG00000076652/ENSMUSG00000094546/ENSMUSG00000049109/ENSMUSG00000095589/ENSMUSG00000076672/ENSMUSG00000076695/ENSMUSG00000079037/ENSMUSG00000042345/ENSMUSG00000094694/ENSMUSG00000095700/ENSMUSG00000096638/ENSMUSG00000057058/ENSMUSG00000096108/…	24	ENSMUSG00000030365/ENSMUSG00000034833/ENSMUSG00000042228/ENSMUSG00000030724/ENSMUSG00000021457/ENSMUSG00000076615/ENSMUSG00000029084/ENSMUSG00000040592/ENSMUSG00000027843/ENSMUSG00000014453/ENSMUSG00000104213/ENSMUSG00000033721/ENSMUSG00000048031/ENSMUSG00000041187/ENSMUSG00000003873/ENSMUSG00000022637/ENSMUSG00000040268/ENSMUSG00000054342/ENSMUSG00000030775/ENSMUSG00000037731/ENSMUSG00000025978/…
GO:0031349	positive regulation of defense response	BP	7.03486e-09	4.73446e-07	ENSMUSG00000000982/ENSMUSG00000025473/ENSMUSG00000020399/ENSMUSG00000027718/ENSMUSG00000042228/ENSMUSG00000045573/ENSMUSG00000055447/ENSMUSG00000060441/ENSMUSG00000026068/ENSMUSG00000032487/ENSMUSG00000036908/ENSMUSG00000015314/ENSMUSG00000026069/ENSMUSG00000059714/ENSMUSG00000025929/ENSMUSG00000022901/ENSMUSG00000005696/ENSMUSG00000049723/ENSMUSG00000032041/ENSMUSG00000079563/ENSMUSG00000040952/…	Ccl3/Adam8/Havcr2/Il21/Lyn/Penk/Cd47/Trim5/Il18rap/Ptgs2/Unc93b1/Slamf6/Il1rl1/Flot1/Il17a/Cd86/Sh2d1a/Mmp12/Tirap/Pglyrp2/Rps19/Aim2/Nfkbia/Clec7a/Pik3ap1/Irf4/Cd74/Xcl1/Lag3/Wdfy1/Il17ra/Ptpn22/Lamp1/Nod2/Gja1/Nlrc5/Ulbp1/Il12a/Ccr2/Irgm2/Rsad2/Cd24a/Ccl24/Trim6/Irgm1/Pik3cg/Stat5a/Ctss/Arg1/Fcer1a/Vamp8/Tgm2/C1qbp/Mapkapk2/Tlr9/Ldlr/Nlrc4/Cd180/Zc3hav1/Tnfaip3/Nop53/Tnip2/Ptprs/Matr3/Rbm14/Cd3…	78	36	ENSMUSG00000000982/ENSMUSG00000025473/ENSMUSG00000020399/ENSMUSG00000027718/ENSMUSG00000055447/ENSMUSG00000026068/ENSMUSG00000026069/ENSMUSG00000059714/ENSMUSG00000025929/ENSMUSG00000032041/ENSMUSG00000079563/ENSMUSG00000021025/ENSMUSG00000025017/ENSMUSG00000021356/ENSMUSG00000026573/ENSMUSG00000030124/ENSMUSG00000073643/ENSMUSG00000055994/ENSMUSG00000050953/ENSMUSG00000049103/ENSMUSG00000020573/…	42	ENSMUSG00000042228/ENSMUSG00000045573/ENSMUSG00000060441/ENSMUSG00000032487/ENSMUSG00000036908/ENSMUSG00000015314/ENSMUSG00000022901/ENSMUSG00000005696/ENSMUSG00000049723/ENSMUSG00000040952/ENSMUSG00000037860/ENSMUSG00000079293/ENSMUSG00000024610/ENSMUSG00000002897/ENSMUSG00000027843/ENSMUSG00000031447/ENSMUSG00000074151/ENSMUSG00000079685/ENSMUSG00000027776/ENSMUSG00000069874/ENSMUSG00000020641/…
GO:0002761	regulation of myeloid leukocyte differentiation	BP	7.65821e-09	5.09035e-07	ENSMUSG00000020644/ENSMUSG00000000982/ENSMUSG00000025473/ENSMUSG00000030365/ENSMUSG00000052684/ENSMUSG00000042228/ENSMUSG00000036117/ENSMUSG00000055170/ENSMUSG00000025929/ENSMUSG00000030579/ENSMUSG00000014599/ENSMUSG00000024610/ENSMUSG00000047415/ENSMUSG00000022831/ENSMUSG00000029359/ENSMUSG00000027583/ENSMUSG00000049577/ENSMUSG00000022952/ENSMUSG00000025804/ENSMUSG00000027985/ENSMUSG00000021792/…	Id2/Ccl3/Adam8/Clec2i/Jun/Lyn/Il5/Ifng/Il17a/Tyrobp/Csf1/Cd74/Gpr68/Hcls1/Tesc/Zbtb46/Zfpm1/Runx1/Ccr1/Lef1/Fam213a/Il4/Gpr55/Inpp4b/Car2/Stat5a/Ndfip1/Ubash3b/Lif/Rara/Ptpn2/Atp6ap1/C1qc/Cdk6/Cd4/Clec2g/Creb1/Tnf/Cebpb	39	25	ENSMUSG00000020644/ENSMUSG00000000982/ENSMUSG00000025473/ENSMUSG00000036117/ENSMUSG00000055170/ENSMUSG00000025929/ENSMUSG00000014599/ENSMUSG00000047415/ENSMUSG00000022831/ENSMUSG00000029359/ENSMUSG00000022952/ENSMUSG00000025804/ENSMUSG00000021792/ENSMUSG00000000869/ENSMUSG00000049608/ENSMUSG00000004043/ENSMUSG00000024425/ENSMUSG00000032020/ENSMUSG00000034394/ENSMUSG00000037992/ENSMUSG00000024539/…	14	ENSMUSG00000030365/ENSMUSG00000052684/ENSMUSG00000042228/ENSMUSG00000030579/ENSMUSG00000024610/ENSMUSG00000027583/ENSMUSG00000049577/ENSMUSG00000027985/ENSMUSG00000037940/ENSMUSG00000027562/ENSMUSG00000036896/ENSMUSG00000000248/ENSMUSG00000025958/ENSMUSG00000056501
GO:0016032	viral process	BP	8.7602e-09	5.75182e-07	ENSMUSG00000066258/ENSMUSG00000000982/ENSMUSG00000037202/ENSMUSG00000002602/ENSMUSG00000030530/ENSMUSG00000026770/ENSMUSG00000020262/ENSMUSG00000052684/ENSMUSG00000045573/ENSMUSG00000060441/ENSMUSG00000018930/ENSMUSG00000068220/ENSMUSG00000055170/ENSMUSG00000079339/ENSMUSG00000030247/ENSMUSG00000031029/ENSMUSG00000052749/ENSMUSG00000053175/ENSMUSG00000022901/ENSMUSG00000049723/ENSMUSG00000011179/…	Trim12a/Ccl3/Prf1/Axl/Furin/Il2ra/Adarb1/Jun/Penk/Trim5/Ccl4/Lgals1/Ifng/Ifit1bl1/Kcnj8/Eif3f/Trim30b/Bcl3/Cd86/Mmp12/Odc1/Aim2/Hspa8/Fam111a/Trim59/-/-/Ccl5/Foxp3/Cd74/Xcl1/Bcl2l1/Ifit2/Ptpn22/Trim28/Serinc5/Trim30d/Trim25/Top2a/Nlrc5/Lef1/Il12a/Gsn/Grk2/Itgav/Tbx21/Ifngr1/Irgm2/Ifnar2/Bnip3/P4hb/Rsad2/Vcam1/Cfl1/Trim6/Oas1a/Oasl1/Ifitm1/Itgax/Ifitm3/Pfn1/Tgtp1/Pcbp2/Vps37b/Spn/Mapk11/Tgfb1/Rps1…	121	52	ENSMUSG00000000982/ENSMUSG00000037202/ENSMUSG00000002602/ENSMUSG00000030530/ENSMUSG00000026770/ENSMUSG00000020262/ENSMUSG00000018930/ENSMUSG00000068220/ENSMUSG00000055170/ENSMUSG00000030247/ENSMUSG00000053175/novel.17/ENSMUSG00000035042/ENSMUSG00000039521/ENSMUSG00000026573/ENSMUSG00000007659/ENSMUSG00000021703/ENSMUSG00000020914/ENSMUSG00000026879/ENSMUSG00000027087/ENSMUSG00000001444/ENSMUSG000…	69	ENSMUSG00000066258/ENSMUSG00000052684/ENSMUSG00000045573/ENSMUSG00000060441/ENSMUSG00000079339/ENSMUSG00000031029/ENSMUSG00000052749/ENSMUSG00000022901/ENSMUSG00000049723/ENSMUSG00000011179/ENSMUSG00000037860/ENSMUSG00000015656/ENSMUSG00000024691/ENSMUSG00000034317/novel.153/ENSMUSG00000024610/ENSMUSG00000045932/ENSMUSG00000027843/ENSMUSG00000005566/ENSMUSG00000057596/ENSMUSG00000000275/ENSMUSG00…
GO:0032496	response to lipopolysaccharide	BP	9.16624e-09	5.94591e-07	ENSMUSG00000022657/ENSMUSG00000047986/ENSMUSG00000000982/ENSMUSG00000028965/ENSMUSG00000020399/ENSMUSG00000002602/ENSMUSG00000052684/ENSMUSG00000042228/ENSMUSG00000045573/ENSMUSG00000028602/ENSMUSG00000032487/ENSMUSG00000020826/ENSMUSG00000048376/ENSMUSG00000038151/ENSMUSG00000029468/ENSMUSG00000055170/ENSMUSG00000030247/ENSMUSG00000016529/ENSMUSG00000022901/ENSMUSG00000052593/ENSMUSG00000032041/…	Cd96/Palm3/Ccl3/Tnfrsf9/Havcr2/Axl/Jun/Lyn/Penk/Tnfrsf8/Ptgs2/Nos2/F2r/Prdm1/P2rx7/Ifng/Kcnj8/Il10/Cd86/Adam17/Tirap/Il12rb2/Nfkbia/Acp5/Tnfrsf18/Ccl5/Ccr5/Sbno2/Gbp10/Litaf/Nlrc3/Ptpn22/Jund/Nod2/Xbp1/Gja1/Il12a/Aicda/Irgm2/Vcam1/Trim6/Tnfrsf25/Ptafr/Slc11a1/Tgfb1/Mif/Arg1/Noct/Mapkapk2/Prdx3/Rara/Tlr9/Cd180/Tnfaip3/Tcf3/Tnip2/Hsf1/Gbp6/Upf1/Tspo/Il23r/Ptger1/Ptger2/Selenos/Ccr7/Cd40/Ly86/Junb/C…	81	45	ENSMUSG00000047986/ENSMUSG00000000982/ENSMUSG00000028965/ENSMUSG00000020399/ENSMUSG00000002602/ENSMUSG00000028602/ENSMUSG00000048376/ENSMUSG00000038151/ENSMUSG00000029468/ENSMUSG00000055170/ENSMUSG00000030247/ENSMUSG00000016529/ENSMUSG00000052593/ENSMUSG00000032041/ENSMUSG00000018341/ENSMUSG00000021025/ENSMUSG00000001348/ENSMUSG00000041954/ENSMUSG00000035042/ENSMUSG00000079227/ENSMUSG00000035673/…	36	ENSMUSG00000022657/ENSMUSG00000052684/ENSMUSG00000042228/ENSMUSG00000045573/ENSMUSG00000032487/ENSMUSG00000020826/ENSMUSG00000022901/ENSMUSG00000105096/ENSMUSG00000022500/ENSMUSG00000027843/ENSMUSG00000027776/ENSMUSG00000069874/ENSMUSG00000027962/ENSMUSG00000072244/ENSMUSG00000056529/ENSMUSG00000026177/ENSMUSG00000019987/ENSMUSG00000024997/ENSMUSG00000045322/ENSMUSG00000021624/ENSMUSG00000020167/…
GO:0051250	negative regulation of lymphocyte activation	BP	9.8928e-09	6.34081e-07	ENSMUSG00000020644/ENSMUSG00000020399/ENSMUSG00000002602/ENSMUSG00000026770/ENSMUSG00000042228/ENSMUSG00000038151/ENSMUSG00000017009/ENSMUSG00000026011/ENSMUSG00000033767/ENSMUSG00000016529/ENSMUSG00000079563/ENSMUSG00000020101/ENSMUSG00000071552/ENSMUSG00000037922/ENSMUSG00000039521/ENSMUSG00000024610/ENSMUSG00000029603/ENSMUSG00000026573/ENSMUSG00000030124/ENSMUSG00000027843/ENSMUSG00000000869/…	Id2/Havcr2/Axl/Il2ra/Lyn/Prdm1/Sdc4/Ctla4/Tmem131l/Il10/Pglyrp2/Vsir/Tigit/Bank1/Foxp3/Cd74/Dtx1/Xcl1/Lag3/Ptpn22/Il4/Tbx21/Cd24a/Prnp/Atm/Spn/Twsg1/Tgfb1/Cblb/Prkar1a/Ndfip1/Arg1/Ptpn2/Mertk/Tnfaip3/Socs5/Il4ra/Dlg5/Tnfaip8l2/Dlg1/Tnfrsf14/Cebpb/Samsn1/Zfp608	44	30	ENSMUSG00000020644/ENSMUSG00000020399/ENSMUSG00000002602/ENSMUSG00000026770/ENSMUSG00000038151/ENSMUSG00000017009/ENSMUSG00000026011/ENSMUSG00000016529/ENSMUSG00000079563/ENSMUSG00000020101/ENSMUSG00000071552/ENSMUSG00000039521/ENSMUSG00000026573/ENSMUSG00000030124/ENSMUSG00000000869/ENSMUSG00000001444/ENSMUSG00000079037/ENSMUSG00000051457/ENSMUSG00000024098/ENSMUSG00000002603/ENSMUSG00000020612/…	14	ENSMUSG00000042228/ENSMUSG00000033767/ENSMUSG00000037922/ENSMUSG00000024610/ENSMUSG00000029603/ENSMUSG00000027843/ENSMUSG00000047139/ENSMUSG00000034218/ENSMUSG00000022637/ENSMUSG00000019987/ENSMUSG00000014361/ENSMUSG00000037104/ENSMUSG00000056501/ENSMUSG00000052713
GO:0060326	cell chemotaxis	BP	1.09523e-08	6.93733e-07	ENSMUSG00000000982/ENSMUSG00000025473/ENSMUSG00000026874/ENSMUSG00000042228/ENSMUSG00000032591/ENSMUSG00000018930/ENSMUSG00000055170/ENSMUSG00000002489/ENSMUSG00000017670/ENSMUSG00000021457/ENSMUSG00000000489/ENSMUSG00000052593/ENSMUSG00000003814/ENSMUSG00000047880/ENSMUSG00000026180/ENSMUSG00000028927/ENSMUSG00000040952/ENSMUSG00000015316/ENSMUSG00000049775/ENSMUSG00000035042/ENSMUSG00000014599/…	Ccl3/Adam8/Hc/Lyn/Mst1/Ccl4/Ifng/Tiam1/Elmo2/Syk/Pdgfb/Adam17/Calr/Cxcr5/Cxcr2/Padi2/Rps19/Slamf1/Tmsb4x/Ccl5/Csf1/Rac2/Cd74/Xcl1/Il17ra/Pla2g7/Il16/Nod2/Dapk2/Ptk2b/Ccr1/Lef1/Il12a/Ccr2/Pik3cd/Ccl9/Egr3/Ccl24/Vav3/Vcam1/Lgals3/Prkd2/Sbds/Pik3cg/Arhgef16/Arhgef5/Mif/Ccl6/Mpp1/C1qbp/Nrp1/Dock4/Swap70/Prkcq/Hmgb1/Ccr6/Bst1/Coro1a/Prkcd/Ccr7/Camk1d/Eng/Arrb2/Cxcl10/Itga1/S1pr1	66	36	ENSMUSG00000000982/ENSMUSG00000025473/ENSMUSG00000026874/ENSMUSG00000018930/ENSMUSG00000055170/ENSMUSG00000002489/ENSMUSG00000017670/ENSMUSG00000000489/ENSMUSG00000052593/ENSMUSG00000003814/ENSMUSG00000026180/ENSMUSG00000028927/ENSMUSG00000015316/ENSMUSG00000049775/ENSMUSG00000035042/ENSMUSG00000014599/ENSMUSG00000033220/ENSMUSG00000026573/ENSMUSG00000055994/ENSMUSG00000032380/ENSMUSG00000059456/…	30	ENSMUSG00000042228/ENSMUSG00000032591/ENSMUSG00000021457/ENSMUSG00000047880/ENSMUSG00000040952/ENSMUSG00000024610/ENSMUSG00000002897/ENSMUSG00000023913/ENSMUSG00000001741/ENSMUSG00000027985/ENSMUSG00000027776/ENSMUSG00000039936/ENSMUSG00000033730/ENSMUSG00000004814/ENSMUSG00000033721/ENSMUSG00000027962/ENSMUSG00000050335/ENSMUSG00000041187/ENSMUSG00000025337/ENSMUSG00000018927/ENSMUSG00000031402/…
GO:0050900	leukocyte migration	BP	1.23801e-08	7.75053e-07	ENSMUSG00000028108/ENSMUSG00000000982/ENSMUSG00000025473/ENSMUSG00000026874/ENSMUSG00000042228/ENSMUSG00000026072/ENSMUSG00000032591/ENSMUSG00000018930/ENSMUSG00000032011/ENSMUSG00000055170/ENSMUSG00000021457/ENSMUSG00000000489/ENSMUSG00000000290/ENSMUSG00000052593/ENSMUSG00000003814/ENSMUSG00000047880/ENSMUSG00000026180/ENSMUSG00000028927/ENSMUSG00000040952/ENSMUSG00000015316/ENSMUSG00000017737/…	Ecm1/Ccl3/Adam8/Hc/Lyn/Il1r1/Mst1/Ccl4/Thy1/Ifng/Syk/Pdgfb/Itgb2/Adam17/Calr/Cxcr5/Cxcr2/Padi2/Rps19/Slamf1/Mmp9/Itgb7/Tnfrsf18/Ccl5/Csf1/Rac2/Cd74/Xcl1/Itgb1/Il17ra/Ptpn22/Itga4/Pla2g7/Il16/Nod2/Dapk2/Ptk2b/Ccr1/Il12a/Ccr2/Mmp14/Tbx21/Ccl9/Cd24a/Ccl24/Vav3/Vcam1/Lgals3/Ptafr/Sbds/Pik3cg/Tgfb1/Arhgef5/Mif/Ccl6/Mpp1/C1qbp/Selenok/Swap70/Gcnt1/Ccr6/Itga2b/Bst1/Coro1a/Gpr15/Ccr7/Camk1d/Gata3/Tnfrsf1…	74	44	ENSMUSG00000028108/ENSMUSG00000000982/ENSMUSG00000025473/ENSMUSG00000026874/ENSMUSG00000026072/ENSMUSG00000018930/ENSMUSG00000032011/ENSMUSG00000055170/ENSMUSG00000000489/ENSMUSG00000000290/ENSMUSG00000052593/ENSMUSG00000003814/ENSMUSG00000026180/ENSMUSG00000028927/ENSMUSG00000015316/ENSMUSG00000017737/ENSMUSG00000001281/ENSMUSG00000041954/ENSMUSG00000035042/ENSMUSG00000014599/ENSMUSG00000033220/…	30	ENSMUSG00000042228/ENSMUSG00000032591/ENSMUSG00000021457/ENSMUSG00000047880/ENSMUSG00000040952/ENSMUSG00000024610/ENSMUSG00000002897/ENSMUSG00000027843/ENSMUSG00000027009/ENSMUSG00000023913/ENSMUSG00000001741/ENSMUSG00000027776/ENSMUSG00000047139/ENSMUSG00000004814/ENSMUSG00000033721/ENSMUSG00000027962/ENSMUSG00000050335/ENSMUSG00000056529/ENSMUSG00000025337/ENSMUSG00000018927/ENSMUSG00000031402/…
GO:0032649	regulation of interferon-gamma production	BP	1.49139e-08	9.22949e-07	ENSMUSG00000022657/ENSMUSG00000005465/ENSMUSG00000020399/ENSMUSG00000002602/ENSMUSG00000027718/ENSMUSG00000026070/ENSMUSG00000015314/ENSMUSG00000026069/ENSMUSG00000016529/ENSMUSG00000053175/ENSMUSG00000018341/ENSMUSG00000079563/ENSMUSG00000068105/ENSMUSG00000015316/ENSMUSG00000039521/ENSMUSG00000026573/ENSMUSG00000027843/ENSMUSG00000049577/ENSMUSG00000055994/ENSMUSG00000079685/ENSMUSG00000027776/…	Cd96/Il27ra/Havcr2/Axl/Il21/Il18r1/Slamf6/Il1rl1/Il10/Bcl3/Il12rb2/Pglyrp2/Tnfrsf13c/Slamf1/Foxp3/Xcl1/Ptpn22/Zfpm1/Nod2/Ulbp1/Il12a/Ccr2/Prnp/Sash3/Slc11a1/Fzd5/C1qbp/Rara/Tlr9/Il23r/Ccr7/Gata3/Tnf/Ifnar1/Arid5a	35	21	ENSMUSG00000005465/ENSMUSG00000020399/ENSMUSG00000002602/ENSMUSG00000027718/ENSMUSG00000026070/ENSMUSG00000026069/ENSMUSG00000016529/ENSMUSG00000053175/ENSMUSG00000018341/ENSMUSG00000079563/ENSMUSG00000015316/ENSMUSG00000039521/ENSMUSG00000026573/ENSMUSG00000055994/ENSMUSG00000049103/ENSMUSG00000079037/ENSMUSG00000031101/ENSMUSG00000037992/ENSMUSG00000049093/ENSMUSG00000015619/ENSMUSG00000024401	14	ENSMUSG00000022657/ENSMUSG00000015314/ENSMUSG00000068105/ENSMUSG00000027843/ENSMUSG00000049577/ENSMUSG00000079685/ENSMUSG00000027776/ENSMUSG00000026177/ENSMUSG00000045005/ENSMUSG00000018446/ENSMUSG00000045322/ENSMUSG00000037944/ENSMUSG00000022967/ENSMUSG00000037447
GO:0044764	multi-organism cellular process	BP	2.2167e-08	1.35622e-06	ENSMUSG00000066258/ENSMUSG00000000982/ENSMUSG00000037202/ENSMUSG00000002602/ENSMUSG00000030530/ENSMUSG00000026770/ENSMUSG00000020262/ENSMUSG00000052684/ENSMUSG00000045573/ENSMUSG00000060441/ENSMUSG00000018930/ENSMUSG00000068220/ENSMUSG00000055170/ENSMUSG00000079339/ENSMUSG00000030247/ENSMUSG00000031029/ENSMUSG00000052749/ENSMUSG00000053175/ENSMUSG00000022901/ENSMUSG00000049723/ENSMUSG00000011179/…	Trim12a/Ccl3/Prf1/Axl/Furin/Il2ra/Adarb1/Jun/Penk/Trim5/Ccl4/Lgals1/Ifng/Ifit1bl1/Kcnj8/Eif3f/Trim30b/Bcl3/Cd86/Mmp12/Odc1/Aim2/Hspa8/Fam111a/Trim59/-/-/Ccl5/Foxp3/Cd74/Xcl1/Bcl2l1/Ifit2/Ptpn22/Trim28/Serinc5/Trim30d/Trim25/Top2a/Nlrc5/Lef1/Il12a/Gsn/Grk2/Itgav/Tbx21/Ifngr1/Irgm2/Ifnar2/Bnip3/P4hb/Rsad2/Vcam1/Cfl1/Trim6/Oas1a/Oasl1/Ifitm1/Itgax/Ifitm3/Pfn1/Tgtp1/Pcbp2/Vps37b/Spn/Mapk11/Tgfb1/Rps1…	121	52	ENSMUSG00000000982/ENSMUSG00000037202/ENSMUSG00000002602/ENSMUSG00000030530/ENSMUSG00000026770/ENSMUSG00000020262/ENSMUSG00000018930/ENSMUSG00000068220/ENSMUSG00000055170/ENSMUSG00000030247/ENSMUSG00000053175/novel.17/ENSMUSG00000035042/ENSMUSG00000039521/ENSMUSG00000026573/ENSMUSG00000007659/ENSMUSG00000021703/ENSMUSG00000020914/ENSMUSG00000026879/ENSMUSG00000027087/ENSMUSG00000001444/ENSMUSG000…	69	ENSMUSG00000066258/ENSMUSG00000052684/ENSMUSG00000045573/ENSMUSG00000060441/ENSMUSG00000079339/ENSMUSG00000031029/ENSMUSG00000052749/ENSMUSG00000022901/ENSMUSG00000049723/ENSMUSG00000011179/ENSMUSG00000037860/ENSMUSG00000015656/ENSMUSG00000024691/ENSMUSG00000034317/novel.153/ENSMUSG00000024610/ENSMUSG00000045932/ENSMUSG00000027843/ENSMUSG00000005566/ENSMUSG00000057596/ENSMUSG00000000275/ENSMUSG00…
GO:0050727	regulation of inflammatory response	BP	2.36868e-08	1.43292e-06	ENSMUSG00000032420/ENSMUSG00000000982/ENSMUSG00000025473/ENSMUSG00000026073/ENSMUSG00000026770/ENSMUSG00000042228/ENSMUSG00000026072/ENSMUSG00000055447/ENSMUSG00000000753/ENSMUSG00000032487/ENSMUSG00000020826/ENSMUSG00000023571/ENSMUSG00000026069/ENSMUSG00000016529/ENSMUSG00000025929/ENSMUSG00000032238/ENSMUSG00000074695/ENSMUSG00000079563/ENSMUSG00000040952/ENSMUSG00000021025/ENSMUSG00000049775/…	Nt5e/Ccl3/Adam8/Il1r2/Il2ra/Lyn/Il1r1/Cd47/Serpinf1/Ptgs2/Nos2/C1qtnf12/Il1rl1/Il10/Il17a/Rora/Il22/Pglyrp2/Rps19/Nfkbia/Tmsb4x/Ctla2a/Acp5/Pik3ap1/Foxp3/Sbno2/Xcl1/Il17ra/Nlrc3/Nod2/Ccr2/Socs3/Zyx/Cd24a/Ccl24/Mgll/Pik3cg/Stat5a/Spn/Ctss/Nr1d2/Ndfip1/Pparg/Fcer1a/Vamp8/Tgm2/C1qbp/Per1/Tlr9/Ptpn2/Ldlr/Tbc1d23/Tnfaip3/Socs5/Ager/Ets1/Gpx1/Tnfaip8l2/Metrnl/Bst1/Selenos/Cr1l/Ccr7/Gata3/Casp1/Egfr/Bcr…	69	47	ENSMUSG00000000982/ENSMUSG00000025473/ENSMUSG00000026073/ENSMUSG00000026770/ENSMUSG00000026072/ENSMUSG00000055447/ENSMUSG00000000753/ENSMUSG00000026069/ENSMUSG00000016529/ENSMUSG00000025929/ENSMUSG00000032238/ENSMUSG00000074695/ENSMUSG00000079563/ENSMUSG00000021025/ENSMUSG00000049775/ENSMUSG00000044258/ENSMUSG00000001348/ENSMUSG00000025017/ENSMUSG00000039521/ENSMUSG00000035673/ENSMUSG00000026573/…	22	ENSMUSG00000032420/ENSMUSG00000042228/ENSMUSG00000032487/ENSMUSG00000020826/ENSMUSG00000023571/ENSMUSG00000040952/ENSMUSG00000002897/ENSMUSG00000047139/ENSMUSG00000004814/ENSMUSG00000038642/ENSMUSG00000021775/ENSMUSG00000050732/ENSMUSG00000018446/ENSMUSG00000020893/ENSMUSG00000045322/ENSMUSG00000037104/ENSMUSG00000015452/ENSMUSG00000063856/ENSMUSG00000029082/ENSMUSG00000037944/ENSMUSG00000025888/…
GO:0002706	regulation of lymphocyte mediated immunity	BP	2.40512e-08	1.4388e-06	ENSMUSG00000032498/ENSMUSG00000022657/ENSMUSG00000005465/ENSMUSG00000020399/ENSMUSG00000027718/ENSMUSG00000026068/ENSMUSG00000029468/ENSMUSG00000055170/ENSMUSG00000015314/ENSMUSG00000005696/ENSMUSG00000020101/ENSMUSG00000015316/ENSMUSG00000039521/ENSMUSG00000022797/ENSMUSG00000026573/ENSMUSG00000030124/ENSMUSG00000031447/ENSMUSG00000055994/ENSMUSG00000079685/ENSMUSG00000027776/ENSMUSG00000005540/…	Mlh1/Cd96/Il27ra/Havcr2/Il21/Il18rap/P2rx7/Ifng/Slamf6/Sh2d1a/Vsir/Slamf1/Foxp3/Tfrc/Xcl1/Lag3/Lamp1/Nod2/Ulbp1/Il12a/Fcer2a/Il4/Tbx21/Rsad2/Cd24a/Sash3/Stat5a/Spn/Tgfb1/Ndfip1/Fzd5/Arg1/Fcer1a/Il7r/Malt1/Ager/Hmgb1/Cadm1/Cd40/Gata3/Tnf/Arrb2/Fcgr1/Arid5a	44	27	ENSMUSG00000005465/ENSMUSG00000020399/ENSMUSG00000027718/ENSMUSG00000026068/ENSMUSG00000029468/ENSMUSG00000055170/ENSMUSG00000020101/ENSMUSG00000015316/ENSMUSG00000039521/ENSMUSG00000022797/ENSMUSG00000026573/ENSMUSG00000030124/ENSMUSG00000055994/ENSMUSG00000000869/ENSMUSG00000001444/ENSMUSG00000031101/ENSMUSG00000004043/ENSMUSG00000051457/ENSMUSG00000002603/ENSMUSG00000024425/ENSMUSG00000005339/…	17	ENSMUSG00000032498/ENSMUSG00000022657/ENSMUSG00000015314/ENSMUSG00000005696/ENSMUSG00000031447/ENSMUSG00000079685/ENSMUSG00000027776/ENSMUSG00000005540/ENSMUSG00000020641/ENSMUSG00000047139/ENSMUSG00000045005/ENSMUSG00000019987/ENSMUSG00000015452/ENSMUSG00000032076/ENSMUSG00000017652/ENSMUSG00000015947/ENSMUSG00000037447
GO:0050708	regulation of protein secretion	BP	3.17607e-08	1.87912e-06	ENSMUSG00000000982/ENSMUSG00000026073/ENSMUSG00000028965/ENSMUSG00000020399/ENSMUSG00000026874/ENSMUSG00000042228/ENSMUSG00000036117/ENSMUSG00000020077/ENSMUSG00000003161/ENSMUSG00000020826/ENSMUSG00000048376/ENSMUSG00000029468/ENSMUSG00000055170/ENSMUSG00000026740/ENSMUSG00000023571/ENSMUSG00000002489/ENSMUSG00000026069/ENSMUSG00000016529/ENSMUSG00000025929/ENSMUSG00000021457/ENSMUSG00000049723/…	Ccl3/Il1r2/Tnfrsf9/Havcr2/Hc/Lyn/Il5/Srgn/Sri/Nos2/F2r/P2rx7/Ifng/Dnajc1/C1qtnf12/Tiam1/Il1rl1/Il10/Il17a/Syk/Mmp12/Sidt2/Aim2/Cd38/Slamf1/Bank1/Tmsb4x/Arrb1/Ucp2/Syt11/Ccl5/Foxp3/Gipr/Il17ra/Gpr68/Ptpn22/Blk/Ffar1/Hif1a/Nod2/Lpl/Gja1/Hk1/Rsad2/Trim6/Irs2/Sox4/Hmgcr/Mapk11/Srebf1/Tgfb1/Hcar2/Csf1r/Mif/Stxbp5/Birc5/Kcnn4/Tlr9/Il4ra/Trim16/Dynll1/Selenok/Sptbn1/Trim27/Hmgb1/Idh2/Rhbdf2/Cadm1/Pim3/C…	90	51	ENSMUSG00000000982/ENSMUSG00000026073/ENSMUSG00000028965/ENSMUSG00000020399/ENSMUSG00000026874/ENSMUSG00000036117/ENSMUSG00000020077/ENSMUSG00000048376/ENSMUSG00000029468/ENSMUSG00000055170/ENSMUSG00000026740/ENSMUSG00000002489/ENSMUSG00000026069/ENSMUSG00000016529/ENSMUSG00000025929/ENSMUSG00000015316/ENSMUSG00000049775/ENSMUSG00000018909/ENSMUSG00000033685/ENSMUSG00000068923/ENSMUSG00000035042/…	39	ENSMUSG00000042228/ENSMUSG00000003161/ENSMUSG00000020826/ENSMUSG00000023571/ENSMUSG00000021457/ENSMUSG00000049723/ENSMUSG00000034908/ENSMUSG00000037860/ENSMUSG00000029084/ENSMUSG00000037922/ENSMUSG00000002897/ENSMUSG00000027843/ENSMUSG00000014453/ENSMUSG00000044453/ENSMUSG00000015568/ENSMUSG00000020641/ENSMUSG00000072244/ENSMUSG00000076431/ENSMUSG00000045502/ENSMUSG00000024621/ENSMUSG00000054342/…
GO:0019724	B cell mediated immunity	BP	4.29239e-08	2.49435e-06	ENSMUSG00000032498/ENSMUSG00000005465/ENSMUSG00000026874/ENSMUSG00000055170/ENSMUSG00000053175/ENSMUSG00000076615/ENSMUSG00000034266/ENSMUSG00000105906/ENSMUSG00000039521/ENSMUSG00000024610/ENSMUSG00000022797/ENSMUSG00000026573/ENSMUSG00000076652/ENSMUSG00000055994/ENSMUSG00000094546/ENSMUSG00000104213/ENSMUSG00000040627/ENSMUSG00000005540/ENSMUSG00000000869/ENSMUSG00000001444/ENSMUSG00000095589/…	Mlh1/Il27ra/Hc/Ifng/Bcl3/Ighg3/Batf/Iglc1/Foxp3/Cd74/Tfrc/Xcl1/Ighv7-3/Nod2/Ighv1-26/Ighd/Aicda/Fcer2a/Il4/Tbx21/Ighv1-55/Ighv3-6/Ighv1-18/Ighv1-9/Tgfb1/Ighv10-3/Ighv2-9/Ighv11-2/Ndfip1/Fcer1a/Igha/Ighv8-8/Ighv2-2/Ighv4-1/Ighv1-81/C1qc/Iglc2/Ighv5-17/Il4ra/Ighv5-4/Ighv6-6/Swap70/Ighv1-80/C1qa/Ighv14-2/Pirb/Gapt/Ighv10-1/Ccr6/Ighv8-12/Prkcd/Cr1l/Cd40/Ighv2-3/Ighv1-5/Ighv1-82/Tnf/Ighv5-6/Ighv9-3/Fc…	62	47	ENSMUSG00000005465/ENSMUSG00000026874/ENSMUSG00000055170/ENSMUSG00000053175/ENSMUSG00000034266/ENSMUSG00000105906/ENSMUSG00000039521/ENSMUSG00000022797/ENSMUSG00000026573/ENSMUSG00000076652/ENSMUSG00000055994/ENSMUSG00000094546/ENSMUSG00000040627/ENSMUSG00000000869/ENSMUSG00000001444/ENSMUSG00000095589/ENSMUSG00000076672/ENSMUSG00000076695/ENSMUSG00000094694/ENSMUSG00000002603/ENSMUSG00000095700/…	15	ENSMUSG00000032498/ENSMUSG00000076615/ENSMUSG00000024610/ENSMUSG00000104213/ENSMUSG00000005540/ENSMUSG00000036896/ENSMUSG00000031015/ENSMUSG00000036887/ENSMUSG00000058818/ENSMUSG00000046006/ENSMUSG00000040899/ENSMUSG00000021948/ENSMUSG00000017652/ENSMUSG00000015947/ENSMUSG00000036905
GO:0042832	defense response to protozoan	BP	4.3086e-08	2.49435e-06	ENSMUSG00000055170/ENSMUSG00000016529/ENSMUSG00000053175/ENSMUSG00000034266/ENSMUSG00000029298/ENSMUSG00000021356/ENSMUSG00000105096/ENSMUSG00000027776/ENSMUSG00000000869/ENSMUSG00000069874/ENSMUSG00000026177/ENSMUSG00000019987/ENSMUSG00000054072/ENSMUSG00000030748/ENSMUSG00000104713/ENSMUSG00000017652/ENSMUSG00000047810	Ifng/Il10/Bcl3/Batf/Gbp9/Irf4/Gbp10/Il12a/Il4/Irgm2/Slc11a1/Arg1/Iigp1/Il4ra/Gbp6/Cd40/Ccdc88b	17	8	ENSMUSG00000055170/ENSMUSG00000016529/ENSMUSG00000053175/ENSMUSG00000034266/ENSMUSG00000021356/ENSMUSG00000000869/ENSMUSG00000030748/ENSMUSG00000047810	9	ENSMUSG00000029298/ENSMUSG00000105096/ENSMUSG00000027776/ENSMUSG00000069874/ENSMUSG00000026177/ENSMUSG00000019987/ENSMUSG00000054072/ENSMUSG00000104713/ENSMUSG00000017652
GO:1903532	positive regulation of secretion by cell	BP	4.70496e-08	2.69484e-06	ENSMUSG00000020383/ENSMUSG00000000982/ENSMUSG00000020399/ENSMUSG00000026874/ENSMUSG00000036117/ENSMUSG00000003161/ENSMUSG00000048376/ENSMUSG00000029468/ENSMUSG00000055170/ENSMUSG00000017009/ENSMUSG00000023571/ENSMUSG00000026069/ENSMUSG00000032202/ENSMUSG00000016529/ENSMUSG00000025929/ENSMUSG00000021457/ENSMUSG00000034799/ENSMUSG00000028756/ENSMUSG00000049723/ENSMUSG00000062661/ENSMUSG00000037860/…	Il13/Ccl3/Havcr2/Hc/Il5/Sri/F2r/P2rx7/Ifng/Sdc4/C1qtnf12/Il1rl1/Rab27a/Il10/Il17a/Syk/Unc13a/Pink1/Mmp12/Ncs1/Aim2/Cd38/Slamf1/Arrb1/Gipr/Il17ra/Gpr68/Ptpn22/Blk/Ffar1/Lamp1/Hif1a/Nod2/Lpl/Gja1/Il4/Hk1/Sdc1/Trim6/Irs2/Sox4/Ptafr/Mapk11/Tgfb1/Hcar2/Csf1r/Mif/Fcer1a/Stxbp5/Vamp8/Kcnn4/Atp6ap1/Il4ra/Trim16/Dynll1/Selenok/Sptbn1/Hmgb1/Stx1a/Cadm1/Rab7/Ccr7/Myo18a/Nlgn2/Cd300c2/Gata3/Casp1/Tnfrsf14/Cl…	82	50	ENSMUSG00000020383/ENSMUSG00000000982/ENSMUSG00000020399/ENSMUSG00000026874/ENSMUSG00000036117/ENSMUSG00000048376/ENSMUSG00000029468/ENSMUSG00000055170/ENSMUSG00000017009/ENSMUSG00000026069/ENSMUSG00000032202/ENSMUSG00000016529/ENSMUSG00000025929/ENSMUSG00000034799/ENSMUSG00000062661/ENSMUSG00000015316/ENSMUSG00000018909/ENSMUSG00000030406/ENSMUSG00000047415/ENSMUSG00000021109/ENSMUSG00000055994/…	32	ENSMUSG00000003161/ENSMUSG00000023571/ENSMUSG00000021457/ENSMUSG00000028756/ENSMUSG00000049723/ENSMUSG00000037860/ENSMUSG00000029084/ENSMUSG00000002897/ENSMUSG00000027843/ENSMUSG00000014453/ENSMUSG00000044453/ENSMUSG00000031447/ENSMUSG00000015568/ENSMUSG00000072244/ENSMUSG00000076431/ENSMUSG00000056529/ENSMUSG00000045502/ENSMUSG00000024621/ENSMUSG00000050732/ENSMUSG00000054342/ENSMUSG00000020315/…
GO:0051047	positive regulation of secretion	BP	5.20265e-08	2.93623e-06	ENSMUSG00000020383/ENSMUSG00000000982/ENSMUSG00000020399/ENSMUSG00000026874/ENSMUSG00000036117/ENSMUSG00000003161/ENSMUSG00000048376/ENSMUSG00000029468/ENSMUSG00000055170/ENSMUSG00000017009/ENSMUSG00000023571/ENSMUSG00000026069/ENSMUSG00000032202/ENSMUSG00000016529/ENSMUSG00000025929/ENSMUSG00000021457/ENSMUSG00000034799/ENSMUSG00000028756/ENSMUSG00000049723/ENSMUSG00000030616/ENSMUSG00000062661/…	Il13/Ccl3/Havcr2/Hc/Il5/Sri/F2r/P2rx7/Ifng/Sdc4/C1qtnf12/Il1rl1/Rab27a/Il10/Il17a/Syk/Unc13a/Pink1/Mmp12/Sytl2/Ncs1/Aim2/Myb/Cd38/Slamf1/Arrb1/Gipr/Il17ra/Gpr68/Ptpn22/Blk/Ffar1/Lamp1/Hif1a/Nod2/Xbp1/Lpl/Gja1/Il4/Hk1/Sdc1/Trim6/Irs2/Sox4/Ptafr/Mapk11/Tgfb1/Hcar2/Csf1r/Mif/Fcer1a/Stxbp5/Acsl3/Vamp8/Kcnn4/Atp6ap1/Il4ra/Trim16/Dynll1/Selenok/Sptbn1/Hmgb1/Stx1a/Cadm1/Rab7/Ccr7/Myo18a/Nlgn2/Cd300c2/Ga…	87	53	ENSMUSG00000020383/ENSMUSG00000000982/ENSMUSG00000020399/ENSMUSG00000026874/ENSMUSG00000036117/ENSMUSG00000048376/ENSMUSG00000029468/ENSMUSG00000055170/ENSMUSG00000017009/ENSMUSG00000026069/ENSMUSG00000032202/ENSMUSG00000016529/ENSMUSG00000025929/ENSMUSG00000034799/ENSMUSG00000030616/ENSMUSG00000062661/ENSMUSG00000015316/ENSMUSG00000018909/ENSMUSG00000030406/ENSMUSG00000047415/ENSMUSG00000021109/…	34	ENSMUSG00000003161/ENSMUSG00000023571/ENSMUSG00000021457/ENSMUSG00000028756/ENSMUSG00000049723/ENSMUSG00000037860/ENSMUSG00000019982/ENSMUSG00000029084/ENSMUSG00000002897/ENSMUSG00000027843/ENSMUSG00000014453/ENSMUSG00000044453/ENSMUSG00000031447/ENSMUSG00000015568/ENSMUSG00000072244/ENSMUSG00000076431/ENSMUSG00000056529/ENSMUSG00000045502/ENSMUSG00000024621/ENSMUSG00000050732/ENSMUSG00000054342/…
GO:0002705	positive regulation of leukocyte mediated immunity	BP	5.23548e-08	2.93623e-06	ENSMUSG00000032498/ENSMUSG00000020383/ENSMUSG00000027718/ENSMUSG00000026068/ENSMUSG00000029468/ENSMUSG00000055170/ENSMUSG00000015314/ENSMUSG00000021457/ENSMUSG00000005696/ENSMUSG00000039521/ENSMUSG00000022797/ENSMUSG00000026573/ENSMUSG00000030124/ENSMUSG00000031447/ENSMUSG00000055994/ENSMUSG00000079685/ENSMUSG00000027776/ENSMUSG00000005540/ENSMUSG00000000869/ENSMUSG00000001444/ENSMUSG00000020641/…	Mlh1/Il13/Il21/Il18rap/P2rx7/Ifng/Slamf6/Syk/Sh2d1a/Foxp3/Tfrc/Xcl1/Lag3/Lamp1/Nod2/Ulbp1/Il12a/Fcer2a/Il4/Tbx21/Rsad2/Cd24a/Ptafr/Sash3/Stat5a/Tgfb1/Fzd5/Arg1/Fcer1a/Vamp8/Malt1/Il4ra/Cadm1/Cd40/Gata3/Tnf/Fcgr1/Arid5a	38	20	ENSMUSG00000020383/ENSMUSG00000027718/ENSMUSG00000026068/ENSMUSG00000029468/ENSMUSG00000055170/ENSMUSG00000039521/ENSMUSG00000022797/ENSMUSG00000026573/ENSMUSG00000030124/ENSMUSG00000055994/ENSMUSG00000000869/ENSMUSG00000001444/ENSMUSG00000031101/ENSMUSG00000004043/ENSMUSG00000002603/ENSMUSG00000005339/ENSMUSG00000032688/ENSMUSG00000030748/ENSMUSG00000015619/ENSMUSG00000024401	18	ENSMUSG00000032498/ENSMUSG00000015314/ENSMUSG00000021457/ENSMUSG00000005696/ENSMUSG00000031447/ENSMUSG00000079685/ENSMUSG00000027776/ENSMUSG00000005540/ENSMUSG00000020641/ENSMUSG00000047139/ENSMUSG00000056529/ENSMUSG00000045005/ENSMUSG00000019987/ENSMUSG00000050732/ENSMUSG00000032076/ENSMUSG00000017652/ENSMUSG00000015947/ENSMUSG00000037447
GO:0002768	immune response-regulating cell surface receptor signaling pathway	BP	5.45894e-08	3.02999e-06	ENSMUSG00000030365/ENSMUSG00000034833/ENSMUSG00000042228/ENSMUSG00000099974/ENSMUSG00000032011/ENSMUSG00000055170/ENSMUSG00000030724/ENSMUSG00000026011/ENSMUSG00000021457/ENSMUSG00000076615/ENSMUSG00000027544/ENSMUSG00000029084/ENSMUSG00000040592/ENSMUSG00000002699/ENSMUSG00000105906/ENSMUSG00000039521/ENSMUSG00000027843/ENSMUSG00000014453/ENSMUSG00000076652/ENSMUSG00000094546/ENSMUSG00000104213/…	Clec2i/Tespa1/Lyn/Bcl2a1d/Thy1/Ifng/Cd19/Ctla4/Syk/Ighg3/Nfatc2/Cd38/Cd79b/Lcp2/Iglc1/Foxp3/Ptpn22/Blk/Ighv7-3/Ighv1-26/Ighd/Themis/Ighv1-55/Ighv3-6/Vav3/Ighv1-18/Prnp/Fcrl5/Prkd2/Ubash3a/Ighv1-9/Ighv10-3/Bax/Cblb/Ighv2-9/Skap1/Ighv11-2/Lpxn/Fcer1a/Igha/Ighv8-8/Plekha1/Ighv2-2/Ighv4-1/Cacnb3/Ighv1-81/Kcnn4/Ptpn2/Iglc2/Trat1/Malt1/Ighv5-17/Ighv5-4/Ighv6-6/Ighv1-80/Ighv14-2/Themis2/Rftn2/Ighv10-1/I…	74	48	ENSMUSG00000099974/ENSMUSG00000032011/ENSMUSG00000055170/ENSMUSG00000026011/ENSMUSG00000027544/ENSMUSG00000002699/ENSMUSG00000105906/ENSMUSG00000039521/ENSMUSG00000076652/ENSMUSG00000094546/ENSMUSG00000049109/ENSMUSG00000095589/ENSMUSG00000076672/ENSMUSG00000076695/ENSMUSG00000079037/ENSMUSG00000042345/ENSMUSG00000094694/ENSMUSG00000095700/ENSMUSG00000096638/ENSMUSG00000057058/ENSMUSG00000096108/…	26	ENSMUSG00000030365/ENSMUSG00000034833/ENSMUSG00000042228/ENSMUSG00000030724/ENSMUSG00000021457/ENSMUSG00000076615/ENSMUSG00000029084/ENSMUSG00000040592/ENSMUSG00000027843/ENSMUSG00000014453/ENSMUSG00000104213/ENSMUSG00000033721/ENSMUSG00000048031/ENSMUSG00000041187/ENSMUSG00000003873/ENSMUSG00000022637/ENSMUSG00000040268/ENSMUSG00000054342/ENSMUSG00000030775/ENSMUSG00000037731/ENSMUSG00000025978/…
GO:0002822	regulation of adaptive immune response based on somatic recombination of immune receptors built from immunoglobulin superfamily domains	BP	5.60232e-08	3.07784e-06	ENSMUSG00000032498/ENSMUSG00000005465/ENSMUSG00000020399/ENSMUSG00000029468/ENSMUSG00000055170/ENSMUSG00000026069/ENSMUSG00000068105/ENSMUSG00000020101/ENSMUSG00000015316/ENSMUSG00000039521/ENSMUSG00000022797/ENSMUSG00000026573/ENSMUSG00000055994/ENSMUSG00000027776/ENSMUSG00000049103/ENSMUSG00000005540/ENSMUSG00000000869/ENSMUSG00000001444/ENSMUSG00000020641/ENSMUSG00000047139/ENSMUSG00000031101/…	Mlh1/Il27ra/Havcr2/P2rx7/Ifng/Il1rl1/Tnfrsf13c/Vsir/Slamf1/Foxp3/Tfrc/Xcl1/Nod2/Il12a/Ccr2/Fcer2a/Il4/Tbx21/Rsad2/Cd24a/Sash3/Spn/Slc11a1/Tgfb1/Ndfip1/Fzd5/Arg1/Fcer1a/Il7r/Cd4/Tnfaip3/Malt1/Socs5/Il4ra/Ager/Prkcq/Hmgb1/Il23r/Ccr7/Cd40/Gata3/Tnf/Fcgr1/Arid5a	44	29	ENSMUSG00000005465/ENSMUSG00000020399/ENSMUSG00000029468/ENSMUSG00000055170/ENSMUSG00000026069/ENSMUSG00000020101/ENSMUSG00000015316/ENSMUSG00000039521/ENSMUSG00000022797/ENSMUSG00000026573/ENSMUSG00000055994/ENSMUSG00000049103/ENSMUSG00000000869/ENSMUSG00000001444/ENSMUSG00000031101/ENSMUSG00000051457/ENSMUSG00000002603/ENSMUSG00000024425/ENSMUSG00000005339/ENSMUSG00000003882/ENSMUSG00000023274/…	15	ENSMUSG00000032498/ENSMUSG00000068105/ENSMUSG00000027776/ENSMUSG00000005540/ENSMUSG00000020641/ENSMUSG00000047139/ENSMUSG00000026177/ENSMUSG00000045005/ENSMUSG00000019987/ENSMUSG00000037104/ENSMUSG00000015452/ENSMUSG00000037944/ENSMUSG00000017652/ENSMUSG00000015947/ENSMUSG00000037447
GO:0002429	immune response-activating cell surface receptor signaling pathway	BP	6.14298e-08	3.34079e-06	ENSMUSG00000030365/ENSMUSG00000034833/ENSMUSG00000042228/ENSMUSG00000099974/ENSMUSG00000032011/ENSMUSG00000055170/ENSMUSG00000030724/ENSMUSG00000026011/ENSMUSG00000021457/ENSMUSG00000076615/ENSMUSG00000027544/ENSMUSG00000029084/ENSMUSG00000040592/ENSMUSG00000002699/ENSMUSG00000105906/ENSMUSG00000039521/ENSMUSG00000027843/ENSMUSG00000014453/ENSMUSG00000076652/ENSMUSG00000094546/ENSMUSG00000104213/…	Clec2i/Tespa1/Lyn/Bcl2a1d/Thy1/Ifng/Cd19/Ctla4/Syk/Ighg3/Nfatc2/Cd38/Cd79b/Lcp2/Iglc1/Foxp3/Ptpn22/Blk/Ighv7-3/Ighv1-26/Ighd/Themis/Ighv1-55/Ighv3-6/Vav3/Ighv1-18/Prnp/Fcrl5/Prkd2/Ubash3a/Ighv1-9/Ighv10-3/Bax/Cblb/Ighv2-9/Skap1/Ighv11-2/Lpxn/Igha/Ighv8-8/Plekha1/Ighv2-2/Ighv4-1/Cacnb3/Ighv1-81/Kcnn4/Ptpn2/Iglc2/Trat1/Malt1/Ighv5-17/Ighv5-4/Ighv6-6/Ighv1-80/Ighv14-2/Themis2/Rftn2/Ighv10-1/Ighv8-12…	71	47	ENSMUSG00000099974/ENSMUSG00000032011/ENSMUSG00000055170/ENSMUSG00000026011/ENSMUSG00000027544/ENSMUSG00000002699/ENSMUSG00000105906/ENSMUSG00000039521/ENSMUSG00000076652/ENSMUSG00000094546/ENSMUSG00000049109/ENSMUSG00000095589/ENSMUSG00000076672/ENSMUSG00000076695/ENSMUSG00000079037/ENSMUSG00000042345/ENSMUSG00000094694/ENSMUSG00000095700/ENSMUSG00000096638/ENSMUSG00000057058/ENSMUSG00000096108/…	24	ENSMUSG00000030365/ENSMUSG00000034833/ENSMUSG00000042228/ENSMUSG00000030724/ENSMUSG00000021457/ENSMUSG00000076615/ENSMUSG00000029084/ENSMUSG00000040592/ENSMUSG00000027843/ENSMUSG00000014453/ENSMUSG00000104213/ENSMUSG00000033721/ENSMUSG00000048031/ENSMUSG00000041187/ENSMUSG00000003873/ENSMUSG00000022637/ENSMUSG00000040268/ENSMUSG00000054342/ENSMUSG00000030775/ENSMUSG00000037731/ENSMUSG00000025978/…
GO:0046634	regulation of alpha-beta T cell activation	BP	6.59985e-08	3.55336e-06	ENSMUSG00000038151/ENSMUSG00000055170/ENSMUSG00000015396/ENSMUSG00000021457/ENSMUSG00000031304/ENSMUSG00000019982/ENSMUSG00000052142/ENSMUSG00000020101/ENSMUSG00000039521/ENSMUSG00000026573/ENSMUSG00000027843/ENSMUSG00000027776/ENSMUSG00000049103/ENSMUSG00000000869/ENSMUSG00000001444/ENSMUSG00000047139/ENSMUSG00000031101/ENSMUSG00000024098/ENSMUSG00000002603/ENSMUSG00000022637/ENSMUSG00000037992/…	Prdm1/Ifng/Cd83/Syk/Il2rg/Myb/Rasal3/Vsir/Foxp3/Xcl1/Ptpn22/Il12a/Ccr2/Il4/Tbx21/Cd24a/Sash3/Twsg1/Tgfb1/Cblb/Rara/Zfp683/Socs5/Il4ra/Ager/Prkcq/Tgfbr2/Ccr7/Zbtb7b/Gata3/Tnfrsf14/Cd80	32	20	ENSMUSG00000038151/ENSMUSG00000055170/ENSMUSG00000031304/ENSMUSG00000052142/ENSMUSG00000020101/ENSMUSG00000039521/ENSMUSG00000026573/ENSMUSG00000049103/ENSMUSG00000000869/ENSMUSG00000001444/ENSMUSG00000031101/ENSMUSG00000024098/ENSMUSG00000002603/ENSMUSG00000037992/ENSMUSG00000049410/ENSMUSG00000030748/ENSMUSG00000026778/ENSMUSG00000028042/ENSMUSG00000015619/ENSMUSG00000042333	12	ENSMUSG00000015396/ENSMUSG00000021457/ENSMUSG00000019982/ENSMUSG00000027843/ENSMUSG00000027776/ENSMUSG00000047139/ENSMUSG00000022637/ENSMUSG00000037104/ENSMUSG00000015452/ENSMUSG00000032440/ENSMUSG00000037944/ENSMUSG00000075122
GO:0016064	immunoglobulin mediated immune response	BP	7.04331e-08	3.75457e-06	ENSMUSG00000032498/ENSMUSG00000005465/ENSMUSG00000026874/ENSMUSG00000055170/ENSMUSG00000053175/ENSMUSG00000076615/ENSMUSG00000034266/ENSMUSG00000105906/ENSMUSG00000039521/ENSMUSG00000024610/ENSMUSG00000022797/ENSMUSG00000026573/ENSMUSG00000076652/ENSMUSG00000055994/ENSMUSG00000094546/ENSMUSG00000104213/ENSMUSG00000040627/ENSMUSG00000005540/ENSMUSG00000000869/ENSMUSG00000001444/ENSMUSG00000095589/…	Mlh1/Il27ra/Hc/Ifng/Bcl3/Ighg3/Batf/Iglc1/Foxp3/Cd74/Tfrc/Xcl1/Ighv7-3/Nod2/Ighv1-26/Ighd/Aicda/Fcer2a/Il4/Tbx21/Ighv1-55/Ighv3-6/Ighv1-18/Ighv1-9/Tgfb1/Ighv10-3/Ighv2-9/Ighv11-2/Ndfip1/Fcer1a/Igha/Ighv8-8/Ighv2-2/Ighv4-1/Ighv1-81/C1qc/Iglc2/Ighv5-17/Il4ra/Ighv5-4/Ighv6-6/Swap70/Ighv1-80/C1qa/Ighv14-2/Gapt/Ighv10-1/Ccr6/Ighv8-12/Prkcd/Cr1l/Cd40/Ighv2-3/Ighv1-5/Ighv1-82/Tnf/Ighv5-6/Ighv9-3/Fcgr1/I…	61	47	ENSMUSG00000005465/ENSMUSG00000026874/ENSMUSG00000055170/ENSMUSG00000053175/ENSMUSG00000034266/ENSMUSG00000105906/ENSMUSG00000039521/ENSMUSG00000022797/ENSMUSG00000026573/ENSMUSG00000076652/ENSMUSG00000055994/ENSMUSG00000094546/ENSMUSG00000040627/ENSMUSG00000000869/ENSMUSG00000001444/ENSMUSG00000095589/ENSMUSG00000076672/ENSMUSG00000076695/ENSMUSG00000094694/ENSMUSG00000002603/ENSMUSG00000095700/…	14	ENSMUSG00000032498/ENSMUSG00000076615/ENSMUSG00000024610/ENSMUSG00000104213/ENSMUSG00000005540/ENSMUSG00000036896/ENSMUSG00000031015/ENSMUSG00000036887/ENSMUSG00000046006/ENSMUSG00000040899/ENSMUSG00000021948/ENSMUSG00000017652/ENSMUSG00000015947/ENSMUSG00000036905
GO:0042102	positive regulation of T cell proliferation	BP	7.34251e-08	3.87569e-06	ENSMUSG00000020399/ENSMUSG00000027718/ENSMUSG00000026770/ENSMUSG00000055170/ENSMUSG00000021457/ENSMUSG00000030830/ENSMUSG00000022901/ENSMUSG00000068105/ENSMUSG00000052142/ENSMUSG00000015316/ENSMUSG00000035042/ENSMUSG00000039521/ENSMUSG00000022797/ENSMUSG00000026573/ENSMUSG00000027843/ENSMUSG00000027776/ENSMUSG00000049103/ENSMUSG00000000869/ENSMUSG00000047139/ENSMUSG00000021756/ENSMUSG00000027962/…	Havcr2/Il21/Il2ra/Ifng/Syk/Itgal/Cd86/Tnfrsf13c/Rasal3/Slamf1/Ccl5/Foxp3/Tfrc/Xcl1/Ptpn22/Il12a/Ccr2/Il4/Cd24a/Il6st/Vcam1/Sash3/Stat5a/Spn/Ager/Selenok/Prkcq/Tgfbr2/Coro1a/Ccr7/Ccdc88b/Btnl2/Cd80	33	20	ENSMUSG00000020399/ENSMUSG00000027718/ENSMUSG00000026770/ENSMUSG00000055170/ENSMUSG00000030830/ENSMUSG00000052142/ENSMUSG00000015316/ENSMUSG00000035042/ENSMUSG00000039521/ENSMUSG00000022797/ENSMUSG00000026573/ENSMUSG00000049103/ENSMUSG00000000869/ENSMUSG00000031101/ENSMUSG00000004043/ENSMUSG00000051457/ENSMUSG00000042682/ENSMUSG00000026778/ENSMUSG00000030707/ENSMUSG00000047810	13	ENSMUSG00000021457/ENSMUSG00000022901/ENSMUSG00000068105/ENSMUSG00000027843/ENSMUSG00000027776/ENSMUSG00000047139/ENSMUSG00000021756/ENSMUSG00000027962/ENSMUSG00000015452/ENSMUSG00000032440/ENSMUSG00000037944/ENSMUSG00000024340/ENSMUSG00000075122
GO:0030099	myeloid cell differentiation	BP	7.43554e-08	3.88669e-06	ENSMUSG00000020644/ENSMUSG00000000982/ENSMUSG00000025473/ENSMUSG00000030365/ENSMUSG00000052684/ENSMUSG00000042228/ENSMUSG00000024026/ENSMUSG00000036117/ENSMUSG00000008193/ENSMUSG00000055170/ENSMUSG00000024140/ENSMUSG00000025929/ENSMUSG00000041324/ENSMUSG00000039191/ENSMUSG00000030579/ENSMUSG00000034266/ENSMUSG00000040952/ENSMUSG00000019982/ENSMUSG00000021025/ENSMUSG00000014599/ENSMUSG00000015133/…	Id2/Ccl3/Adam8/Clec2i/Jun/Lyn/Glo1/Il5/Spib/Ifng/Epas1/Il17a/Inhba/Rbpj/Tyrobp/Batf/Rps19/Myb/Nfkbia/Csf1/Lrrk1/Irf4/Cd74/Sbno2/Tfrc/Anxa2/Gpr68/Hcls1/Tesc/Zbtb46/Zfpm1/Hif1a/Runx1/Csf2/Actn1/Ptk2b/Ccr1/Lef1/Lmo2/Fam213a/Il4/Spi1/Gpr55/Inpp4b/Car2/Acvr2a/Stat5a/Ostm1/Tgfb1/Cbfb/Csf1r/Ndfip1/Pparg/Ubash3b/Ercc2/Ubd/Prdx3/Clec1b/Lif/Thra/Rara/Ptpn2/Gata1/Atp6ap1/Rps6/C1qc/Cdk6/Cd4/Cd300lf/Ets1/Tgfb…	88	49	ENSMUSG00000020644/ENSMUSG00000000982/ENSMUSG00000025473/ENSMUSG00000024026/ENSMUSG00000036117/ENSMUSG00000055170/ENSMUSG00000024140/ENSMUSG00000025929/ENSMUSG00000041324/ENSMUSG00000039191/ENSMUSG00000034266/ENSMUSG00000021025/ENSMUSG00000014599/ENSMUSG00000021356/ENSMUSG00000035673/ENSMUSG00000022797/ENSMUSG00000032231/ENSMUSG00000047415/ENSMUSG00000022831/ENSMUSG00000029359/ENSMUSG00000021109/…	39	ENSMUSG00000030365/ENSMUSG00000052684/ENSMUSG00000042228/ENSMUSG00000008193/ENSMUSG00000030579/ENSMUSG00000040952/ENSMUSG00000019982/ENSMUSG00000015133/ENSMUSG00000024610/ENSMUSG00000027583/ENSMUSG00000049577/ENSMUSG00000015143/ENSMUSG00000027985/ENSMUSG00000032698/ENSMUSG00000002111/ENSMUSG00000037940/ENSMUSG00000027562/ENSMUSG00000024621/ENSMUSG00000030400/ENSMUSG00000035186/ENSMUSG00000024997/…
GO:0050714	positive regulation of protein secretion	BP	7.93761e-08	4.10924e-06	ENSMUSG00000000982/ENSMUSG00000020399/ENSMUSG00000026874/ENSMUSG00000036117/ENSMUSG00000003161/ENSMUSG00000048376/ENSMUSG00000029468/ENSMUSG00000055170/ENSMUSG00000023571/ENSMUSG00000026069/ENSMUSG00000016529/ENSMUSG00000025929/ENSMUSG00000021457/ENSMUSG00000049723/ENSMUSG00000037860/ENSMUSG00000029084/ENSMUSG00000015316/ENSMUSG00000018909/ENSMUSG00000030406/ENSMUSG00000002897/ENSMUSG00000047415/…	Ccl3/Havcr2/Hc/Il5/Sri/F2r/P2rx7/Ifng/C1qtnf12/Il1rl1/Il10/Il17a/Syk/Mmp12/Aim2/Cd38/Slamf1/Arrb1/Gipr/Il17ra/Gpr68/Ptpn22/Blk/Ffar1/Hif1a/Nod2/Lpl/Gja1/Hk1/Trim6/Irs2/Sox4/Mapk11/Tgfb1/Hcar2/Csf1r/Mif/Kcnn4/Il4ra/Trim16/Dynll1/Selenok/Sptbn1/Hmgb1/Cadm1/Ccr7/Myo18a/Nlgn2/Cd300c2/Gata3/Casp1/Tnfrsf14/Clec4n/Egfr/Gpi1/Btnl2/Tm7sf3/Tnf/Kif5b/Ifnar1/Rgcc/Arid5a	62	36	ENSMUSG00000000982/ENSMUSG00000020399/ENSMUSG00000026874/ENSMUSG00000036117/ENSMUSG00000048376/ENSMUSG00000029468/ENSMUSG00000055170/ENSMUSG00000026069/ENSMUSG00000016529/ENSMUSG00000025929/ENSMUSG00000015316/ENSMUSG00000018909/ENSMUSG00000030406/ENSMUSG00000047415/ENSMUSG00000021109/ENSMUSG00000055994/ENSMUSG00000050953/ENSMUSG00000037012/ENSMUSG00000038894/ENSMUSG00000053137/ENSMUSG00000002603/…	26	ENSMUSG00000003161/ENSMUSG00000023571/ENSMUSG00000021457/ENSMUSG00000049723/ENSMUSG00000037860/ENSMUSG00000029084/ENSMUSG00000002897/ENSMUSG00000027843/ENSMUSG00000014453/ENSMUSG00000044453/ENSMUSG00000015568/ENSMUSG00000072244/ENSMUSG00000076431/ENSMUSG00000045502/ENSMUSG00000024621/ENSMUSG00000054342/ENSMUSG00000020315/ENSMUSG00000032076/ENSMUSG00000037944/ENSMUSG00000044811/ENSMUSG00000025888/…
GO:0050707	regulation of cytokine secretion	BP	8.06394e-08	4.13488e-06	ENSMUSG00000000982/ENSMUSG00000026073/ENSMUSG00000028965/ENSMUSG00000020399/ENSMUSG00000026874/ENSMUSG00000042228/ENSMUSG00000020077/ENSMUSG00000048376/ENSMUSG00000029468/ENSMUSG00000055170/ENSMUSG00000026069/ENSMUSG00000016529/ENSMUSG00000025929/ENSMUSG00000021457/ENSMUSG00000049723/ENSMUSG00000037860/ENSMUSG00000015316/ENSMUSG00000037922/ENSMUSG00000049775/ENSMUSG00000068923/ENSMUSG00000039521/…	Ccl3/Il1r2/Tnfrsf9/Havcr2/Hc/Lyn/Srgn/F2r/P2rx7/Ifng/Il1rl1/Il10/Il17a/Syk/Mmp12/Aim2/Slamf1/Bank1/Tmsb4x/Syt11/Foxp3/Il17ra/Ptpn22/Nod2/Lpl/Hk1/Trim6/Mapk11/Csf1r/Mif/Tlr9/Il4ra/Trim16/Selenok/Sptbn1/Trim27/Hmgb1/Cadm1/Ccr7/Cd300c2/Gata3/Casp1/Tnfrsf14/Clec4n/Btnl2/Tnf/Ifnar1/Rgcc/Arid5a	49	28	ENSMUSG00000000982/ENSMUSG00000026073/ENSMUSG00000028965/ENSMUSG00000020399/ENSMUSG00000026874/ENSMUSG00000020077/ENSMUSG00000048376/ENSMUSG00000029468/ENSMUSG00000055170/ENSMUSG00000026069/ENSMUSG00000016529/ENSMUSG00000025929/ENSMUSG00000015316/ENSMUSG00000049775/ENSMUSG00000068923/ENSMUSG00000039521/ENSMUSG00000055994/ENSMUSG00000037012/ENSMUSG00000053137/ENSMUSG00000033307/ENSMUSG00000030748/…	21	ENSMUSG00000042228/ENSMUSG00000021457/ENSMUSG00000049723/ENSMUSG00000037860/ENSMUSG00000037922/ENSMUSG00000002897/ENSMUSG00000027843/ENSMUSG00000015568/ENSMUSG00000072244/ENSMUSG00000024621/ENSMUSG00000045322/ENSMUSG00000020315/ENSMUSG00000021326/ENSMUSG00000032076/ENSMUSG00000037944/ENSMUSG00000044811/ENSMUSG00000025888/ENSMUSG00000023349/ENSMUSG00000024340/ENSMUSG00000022967/ENSMUSG00000037447
GO:0002285	lymphocyte activation involved in immune response	BP	8.42939e-08	4.28149e-06	ENSMUSG00000032498/ENSMUSG00000005465/ENSMUSG00000020399/ENSMUSG00000028150/ENSMUSG00000068220/ENSMUSG00000055170/ENSMUSG00000021998/ENSMUSG00000026070/ENSMUSG00000015314/ENSMUSG00000032202/ENSMUSG00000053175/ENSMUSG00000030830/ENSMUSG00000032238/ENSMUSG00000034266/ENSMUSG00000079563/ENSMUSG00000019982/ENSMUSG00000039521/ENSMUSG00000021356/ENSMUSG00000022797/ENSMUSG00000031447/ENSMUSG00000059456/…	Mlh1/Il27ra/Havcr2/Rorc/Lgals1/Ifng/Lcp1/Il18r1/Slamf6/Rab27a/Bcl3/Itgal/Rora/Batf/Pglyrp2/Myb/Foxp3/Irf4/Tfrc/Lamp1/Ptk2b/Xbp1/Lef1/Ccr2/Aicda/Eomes/Il4/Tbx21/Itm2a/Sema4a/Slc11a1/Tgfb1/Ndfip1/Rara/Zfp683/Rps6/Cd180/Tnfaip3/Socs5/Il4ra/Lfng/Swap70/Gapt/Ccr6/Coro1a/Ccr7/Cd40/Gata3	48	32	ENSMUSG00000005465/ENSMUSG00000020399/ENSMUSG00000028150/ENSMUSG00000068220/ENSMUSG00000055170/ENSMUSG00000021998/ENSMUSG00000026070/ENSMUSG00000032202/ENSMUSG00000053175/ENSMUSG00000030830/ENSMUSG00000032238/ENSMUSG00000034266/ENSMUSG00000079563/ENSMUSG00000039521/ENSMUSG00000021356/ENSMUSG00000022797/ENSMUSG00000059456/ENSMUSG00000020484/ENSMUSG00000049103/ENSMUSG00000040627/ENSMUSG00000000869/…	16	ENSMUSG00000032498/ENSMUSG00000015314/ENSMUSG00000019982/ENSMUSG00000031447/ENSMUSG00000027985/ENSMUSG00000032446/ENSMUSG00000031239/ENSMUSG00000026177/ENSMUSG00000028495/ENSMUSG00000021624/ENSMUSG00000037104/ENSMUSG00000031015/ENSMUSG00000046006/ENSMUSG00000040899/ENSMUSG00000037944/ENSMUSG00000017652
GO:0043900	regulation of multi-organism process	BP	8.92198e-08	4.48934e-06	ENSMUSG00000000982/ENSMUSG00000037202/ENSMUSG00000020399/ENSMUSG00000026770/ENSMUSG00000020262/ENSMUSG00000052684/ENSMUSG00000020826/ENSMUSG00000018930/ENSMUSG00000068220/ENSMUSG00000038151/ENSMUSG00000055170/ENSMUSG00000016529/ENSMUSG00000041324/ENSMUSG00000049723/ENSMUSG00000003814/ENSMUSG00000037860/ENSMUSG00000015656/ENSMUSG00000024691/ENSMUSG00000034317/ENSMUSG00000068923/ENSMUSG00000035042/…	Ccl3/Prf1/Havcr2/Il2ra/Adarb1/Jun/Nos2/Ccl4/Lgals1/Prdm1/Ifng/Il10/Inhba/Mmp12/Calr/Aim2/Hspa8/Fam111a/Trim59/Syt11/Ccl5/Cd74/Anxa2/Ptpn22/Trim28/Nod2/Trim25/Top2a/Sqstm1/Lef1/Gsn/Fuca2/Fcer2a/Itgav/P4hb/Rsad2/Cfl1/Trim6/Oas1a/Oasl1/Ifitm1/Ifitm3/Pfn1/Ptafr/Pcbp2/Vps37b/Spn/Trim26/Mif/Trim35/Arg1/Pcx/Ovgp1/Rnf26/C1qbp/Larp1/Ifitm2/Cd180/Zc3hav1/Cd4/Tnfaip3/Nop53/Trim44/Mid2/Tmem173/Mdfic/Selenok/…	85	44	ENSMUSG00000000982/ENSMUSG00000037202/ENSMUSG00000020399/ENSMUSG00000026770/ENSMUSG00000020262/ENSMUSG00000018930/ENSMUSG00000068220/ENSMUSG00000038151/ENSMUSG00000055170/ENSMUSG00000016529/ENSMUSG00000041324/ENSMUSG00000003814/ENSMUSG00000068923/ENSMUSG00000035042/ENSMUSG00000032231/ENSMUSG00000055994/ENSMUSG00000020914/ENSMUSG00000026879/ENSMUSG00000019810/ENSMUSG00000027087/ENSMUSG00000025130/…	41	ENSMUSG00000052684/ENSMUSG00000020826/ENSMUSG00000049723/ENSMUSG00000037860/ENSMUSG00000015656/ENSMUSG00000024691/ENSMUSG00000034317/ENSMUSG00000024610/ENSMUSG00000027843/ENSMUSG00000005566/ENSMUSG00000000275/ENSMUSG00000015837/ENSMUSG00000027985/ENSMUSG00000005540/ENSMUSG00000020641/ENSMUSG00000072244/ENSMUSG00000052776/ENSMUSG00000041827/ENSMUSG00000056529/ENSMUSG00000056851/ENSMUSG00000066278/…
GO:0043367	CD4-positive, alpha-beta T cell differentiation	BP	9.63737e-08	4.80441e-06	ENSMUSG00000028150/ENSMUSG00000055170/ENSMUSG00000023927/ENSMUSG00000026070/ENSMUSG00000015314/ENSMUSG00000015396/ENSMUSG00000053175/ENSMUSG00000032238/ENSMUSG00000034266/ENSMUSG00000031304/ENSMUSG00000019982/ENSMUSG00000039521/ENSMUSG00000021356/ENSMUSG00000027985/ENSMUSG00000049103/ENSMUSG00000000869/ENSMUSG00000001444/ENSMUSG00000020641/ENSMUSG00000028064/ENSMUSG00000031101/ENSMUSG00000002603/…	Rorc/Ifng/Satb1/Il18r1/Slamf6/Cd83/Bcl3/Rora/Batf/Il2rg/Myb/Foxp3/Irf4/Lef1/Ccr2/Il4/Tbx21/Rsad2/Sema4a/Sash3/Tgfb1/Rara/Socs5/Il4ra/Ccr7/Zbtb7b/Gata3	27	20	ENSMUSG00000028150/ENSMUSG00000055170/ENSMUSG00000023927/ENSMUSG00000026070/ENSMUSG00000053175/ENSMUSG00000032238/ENSMUSG00000034266/ENSMUSG00000031304/ENSMUSG00000039521/ENSMUSG00000021356/ENSMUSG00000049103/ENSMUSG00000000869/ENSMUSG00000001444/ENSMUSG00000028064/ENSMUSG00000031101/ENSMUSG00000002603/ENSMUSG00000037992/ENSMUSG00000030748/ENSMUSG00000028042/ENSMUSG00000015619	7	ENSMUSG00000015314/ENSMUSG00000015396/ENSMUSG00000019982/ENSMUSG00000027985/ENSMUSG00000020641/ENSMUSG00000037104/ENSMUSG00000037944
GO:0050715	positive regulation of cytokine secretion	BP	9.9179e-08	4.86734e-06	ENSMUSG00000000982/ENSMUSG00000020399/ENSMUSG00000026874/ENSMUSG00000048376/ENSMUSG00000029468/ENSMUSG00000055170/ENSMUSG00000026069/ENSMUSG00000016529/ENSMUSG00000025929/ENSMUSG00000021457/ENSMUSG00000049723/ENSMUSG00000037860/ENSMUSG00000015316/ENSMUSG00000002897/ENSMUSG00000027843/ENSMUSG00000055994/ENSMUSG00000015568/ENSMUSG00000037012/ENSMUSG00000072244/ENSMUSG00000053137/ENSMUSG00000024621/…	Ccl3/Havcr2/Hc/F2r/P2rx7/Ifng/Il1rl1/Il10/Il17a/Syk/Mmp12/Aim2/Slamf1/Il17ra/Ptpn22/Nod2/Lpl/Hk1/Trim6/Mapk11/Csf1r/Mif/Il4ra/Trim16/Selenok/Sptbn1/Hmgb1/Cadm1/Ccr7/Cd300c2/Gata3/Casp1/Tnfrsf14/Clec4n/Btnl2/Tnf/Ifnar1/Rgcc/Arid5a	39	22	ENSMUSG00000000982/ENSMUSG00000020399/ENSMUSG00000026874/ENSMUSG00000048376/ENSMUSG00000029468/ENSMUSG00000055170/ENSMUSG00000026069/ENSMUSG00000016529/ENSMUSG00000025929/ENSMUSG00000015316/ENSMUSG00000055994/ENSMUSG00000037012/ENSMUSG00000053137/ENSMUSG00000033307/ENSMUSG00000030748/ENSMUSG00000047821/ENSMUSG00000042682/ENSMUSG00000066551/ENSMUSG00000015619/ENSMUSG00000042333/ENSMUSG00000024401/…	17	ENSMUSG00000021457/ENSMUSG00000049723/ENSMUSG00000037860/ENSMUSG00000002897/ENSMUSG00000027843/ENSMUSG00000015568/ENSMUSG00000072244/ENSMUSG00000024621/ENSMUSG00000020315/ENSMUSG00000032076/ENSMUSG00000037944/ENSMUSG00000044811/ENSMUSG00000025888/ENSMUSG00000023349/ENSMUSG00000024340/ENSMUSG00000022967/ENSMUSG00000037447
GO:0032103	positive regulation of response to external stimulus	BP	9.94442e-08	4.86734e-06	ENSMUSG00000000982/ENSMUSG00000025473/ENSMUSG00000020399/ENSMUSG00000055447/ENSMUSG00000032487/ENSMUSG00000018930/ENSMUSG00000002489/ENSMUSG00000026069/ENSMUSG00000025929/ENSMUSG00000000489/ENSMUSG00000052593/ENSMUSG00000003814/ENSMUSG00000026180/ENSMUSG00000040952/ENSMUSG00000015316/ENSMUSG00000021025/ENSMUSG00000049775/ENSMUSG00000035042/ENSMUSG00000014599/ENSMUSG00000033220/ENSMUSG00000024610/…	Ccl3/Adam8/Havcr2/Cd47/Ptgs2/Ccl4/Tiam1/Il1rl1/Il17a/Pdgfb/Adam17/Calr/Cxcr2/Rps19/Slamf1/Nfkbia/Tmsb4x/Ccl5/Csf1/Rac2/Cd74/Xcl1/Il17ra/Pla2g7/Il16/Nod2/Dapk2/Ptk2b/Ccr1/Il12a/Ccr2/Cd24a/Ccl24/Prkd2/Pik3cg/Stat5a/Ctss/Tgfb1/Tubb2b/Mif/Arg1/Fcer1a/Vamp8/Tgm2/C1qbp/Nrp1/Tlr9/Ldlr/Cd180/Zc3hav1/Ager/Ets1/Swap70/Ccr4/Hmgb1/Ccr6/Ccr7/Camk1d/Ly86/Egfr/Tnf/Nod1/Sash1/Cxcl10/Fcgr1/S1pr1	66	38	ENSMUSG00000000982/ENSMUSG00000025473/ENSMUSG00000020399/ENSMUSG00000055447/ENSMUSG00000018930/ENSMUSG00000002489/ENSMUSG00000026069/ENSMUSG00000025929/ENSMUSG00000000489/ENSMUSG00000052593/ENSMUSG00000003814/ENSMUSG00000026180/ENSMUSG00000015316/ENSMUSG00000021025/ENSMUSG00000049775/ENSMUSG00000035042/ENSMUSG00000014599/ENSMUSG00000033220/ENSMUSG00000026573/ENSMUSG00000055994/ENSMUSG00000032380/…	28	ENSMUSG00000032487/ENSMUSG00000040952/ENSMUSG00000024610/ENSMUSG00000002897/ENSMUSG00000023913/ENSMUSG00000001741/ENSMUSG00000027776/ENSMUSG00000047139/ENSMUSG00000004814/ENSMUSG00000041187/ENSMUSG00000038642/ENSMUSG00000045136/ENSMUSG00000019987/ENSMUSG00000050732/ENSMUSG00000018446/ENSMUSG00000045322/ENSMUSG00000021624/ENSMUSG00000029826/ENSMUSG00000015452/ENSMUSG00000031015/ENSMUSG00000040899/…
GO:0002791	regulation of peptide secretion	BP	1.03118e-07	5.00167e-06	ENSMUSG00000000982/ENSMUSG00000026073/ENSMUSG00000028965/ENSMUSG00000020399/ENSMUSG00000026874/ENSMUSG00000042228/ENSMUSG00000036117/ENSMUSG00000041235/ENSMUSG00000020077/ENSMUSG00000003161/ENSMUSG00000020826/ENSMUSG00000048376/ENSMUSG00000029468/ENSMUSG00000055170/ENSMUSG00000026740/ENSMUSG00000023571/ENSMUSG00000002489/ENSMUSG00000026069/ENSMUSG00000016529/ENSMUSG00000025929/ENSMUSG00000021457/…	Ccl3/Il1r2/Tnfrsf9/Havcr2/Hc/Lyn/Il5/Chd7/Srgn/Sri/Nos2/F2r/P2rx7/Ifng/Dnajc1/C1qtnf12/Tiam1/Il1rl1/Il10/Il17a/Syk/Mmp12/Sidt2/Aim2/Cd38/Slamf1/Bank1/Tmsb4x/Arrb1/Ucp2/Syt11/Ccl5/Foxp3/Cd74/Gipr/Il17ra/Gpr68/Ptpn22/Blk/Ffar1/Hif1a/Nod2/Lpl/Gja1/Hk1/Rsad2/Trim6/Irs2/Sox4/Hmgcr/Mapk11/Srebf1/Tgfb1/Hcar2/Csf1r/Mif/Stxbp5/Birc5/Kcnn4/Tlr9/Il4ra/Trim16/Dynll1/Selenok/Sptbn1/Trim27/Hmgb1/Idh2/Rhbdf2/Ca…	93	53	ENSMUSG00000000982/ENSMUSG00000026073/ENSMUSG00000028965/ENSMUSG00000020399/ENSMUSG00000026874/ENSMUSG00000036117/ENSMUSG00000041235/ENSMUSG00000020077/ENSMUSG00000048376/ENSMUSG00000029468/ENSMUSG00000055170/ENSMUSG00000026740/ENSMUSG00000002489/ENSMUSG00000026069/ENSMUSG00000016529/ENSMUSG00000025929/ENSMUSG00000015316/ENSMUSG00000049775/ENSMUSG00000018909/ENSMUSG00000033685/ENSMUSG00000068923/…	40	ENSMUSG00000042228/ENSMUSG00000003161/ENSMUSG00000020826/ENSMUSG00000023571/ENSMUSG00000021457/ENSMUSG00000049723/ENSMUSG00000034908/ENSMUSG00000037860/ENSMUSG00000029084/ENSMUSG00000037922/ENSMUSG00000024610/ENSMUSG00000002897/ENSMUSG00000027843/ENSMUSG00000014453/ENSMUSG00000044453/ENSMUSG00000015568/ENSMUSG00000020641/ENSMUSG00000072244/ENSMUSG00000076431/ENSMUSG00000045502/ENSMUSG00000024621/…
GO:0030335	positive regulation of cell migration	BP	1.04243e-07	5.0111e-06	ENSMUSG00000000982/ENSMUSG00000025473/ENSMUSG00000052684/ENSMUSG00000042228/ENSMUSG00000026072/ENSMUSG00000026864/ENSMUSG00000032487/ENSMUSG00000018930/ENSMUSG00000032011/ENSMUSG00000048376/ENSMUSG00000055170/ENSMUSG00000031328/ENSMUSG00000002489/ENSMUSG00000004698/ENSMUSG00000001435/ENSMUSG00000021822/ENSMUSG00000000489/ENSMUSG00000052593/ENSMUSG00000003814/ENSMUSG00000026180/ENSMUSG00000020859/…	Ccl3/Adam8/Jun/Lyn/Il1r1/Hspa5/Ptgs2/Ccl4/Thy1/F2r/Ifng/Flna/Tiam1/Hdac9/Col18a1/Plau/Pdgfb/Adam17/Calr/Cxcr2/Spag9/Slamf1/Tmsb4x/Enpp2/Nfe2l2/Mmp9/Glipr2/Sema4d/Tnfrsf18/Ccl5/Csf1/Rac2/Cd74/Itga3/Anxa3/Xcl1/Rack1/Itga4/Tgfbr1/Hif1a/Fgfr1op/Fermt3/Pla2g7/Dapk2/Ptk2b/Xbp1/Ccr1/Lef1/Il12a/Ccr2/Akt2/Itgav/Gcnt2/Pik3cd/Mmp14/Ccl24/Lgals3/Irs2/Ctsh/Rhob/Prkd2/Pfn1/Ptafr/Stat5a/Arhgef2/Tgfb1/Csf1r/Grb7…	99	59	ENSMUSG00000000982/ENSMUSG00000025473/ENSMUSG00000026072/ENSMUSG00000026864/ENSMUSG00000018930/ENSMUSG00000032011/ENSMUSG00000048376/ENSMUSG00000055170/ENSMUSG00000031328/ENSMUSG00000002489/ENSMUSG00000001435/ENSMUSG00000000489/ENSMUSG00000052593/ENSMUSG00000003814/ENSMUSG00000026180/ENSMUSG00000015316/ENSMUSG00000049775/ENSMUSG00000022425/ENSMUSG00000017737/ENSMUSG00000028480/ENSMUSG00000021451/…	40	ENSMUSG00000052684/ENSMUSG00000042228/ENSMUSG00000032487/ENSMUSG00000004698/ENSMUSG00000021822/ENSMUSG00000020859/ENSMUSG00000015839/ENSMUSG00000024610/ENSMUSG00000029484/ENSMUSG00000020372/ENSMUSG00000027009/ENSMUSG00000069135/ENSMUSG00000023913/ENSMUSG00000027985/ENSMUSG00000027776/ENSMUSG00000039936/ENSMUSG00000004814/ENSMUSG00000050335/ENSMUSG00000032359/ENSMUSG00000054364/ENSMUSG00000041187/…
GO:0002700	regulation of production of molecular mediator of immune response	BP	1.33384e-07	6.3552e-06	ENSMUSG00000032498/ENSMUSG00000020383/ENSMUSG00000022657/ENSMUSG00000005465/ENSMUSG00000027718/ENSMUSG00000005413/ENSMUSG00000036117/ENSMUSG00000055170/ENSMUSG00000016529/ENSMUSG00000020101/ENSMUSG00000015316/ENSMUSG00000039521/ENSMUSG00000024610/ENSMUSG00000022797/ENSMUSG00000026573/ENSMUSG00000027843/ENSMUSG00000055994/ENSMUSG00000020484/ENSMUSG00000000869/ENSMUSG00000001444/ENSMUSG00000037012/…	Mlh1/Il13/Cd96/Il27ra/Il21/Hmox1/Il5/Ifng/Il10/Vsir/Slamf1/Foxp3/Cd74/Tfrc/Xcl1/Ptpn22/Nod2/Xbp1/Il4/Tbx21/Hk1/Rsad2/Trim6/Sash3/Tgfb1/Ndfip1/Mif/Fzd5/Arg1/Mzb1/Tlr9/Tnfaip3/Malt1/Il4ra/Cd40/Gata3/Tnfrsf14/Gpi1/Tnf/Arid5a	40	27	ENSMUSG00000020383/ENSMUSG00000005465/ENSMUSG00000027718/ENSMUSG00000036117/ENSMUSG00000055170/ENSMUSG00000016529/ENSMUSG00000020101/ENSMUSG00000015316/ENSMUSG00000039521/ENSMUSG00000022797/ENSMUSG00000026573/ENSMUSG00000055994/ENSMUSG00000020484/ENSMUSG00000000869/ENSMUSG00000001444/ENSMUSG00000037012/ENSMUSG00000031101/ENSMUSG00000002603/ENSMUSG00000024425/ENSMUSG00000033307/ENSMUSG00000024353/…	13	ENSMUSG00000032498/ENSMUSG00000022657/ENSMUSG00000005413/ENSMUSG00000024610/ENSMUSG00000027843/ENSMUSG00000020641/ENSMUSG00000072244/ENSMUSG00000045005/ENSMUSG00000019987/ENSMUSG00000045322/ENSMUSG00000017652/ENSMUSG00000036427/ENSMUSG00000037447
GO:0040017	positive regulation of locomotion	BP	1.35426e-07	6.3959e-06	ENSMUSG00000000982/ENSMUSG00000025473/ENSMUSG00000052684/ENSMUSG00000042228/ENSMUSG00000026072/ENSMUSG00000026864/ENSMUSG00000032487/ENSMUSG00000018930/ENSMUSG00000032011/ENSMUSG00000048376/ENSMUSG00000055170/ENSMUSG00000031328/ENSMUSG00000002489/ENSMUSG00000004698/ENSMUSG00000001435/ENSMUSG00000021822/ENSMUSG00000000489/ENSMUSG00000052593/ENSMUSG00000003814/ENSMUSG00000026180/ENSMUSG00000020859/…	Ccl3/Adam8/Jun/Lyn/Il1r1/Hspa5/Ptgs2/Ccl4/Thy1/F2r/Ifng/Flna/Tiam1/Hdac9/Col18a1/Plau/Pdgfb/Adam17/Calr/Cxcr2/Spag9/Slamf1/Tmsb4x/Enpp2/Nfe2l2/Mmp9/Glipr2/Sema4d/Tnfrsf18/Ccl5/Csf1/Rac2/Cd74/Itga3/Anxa3/Xcl1/Rack1/Itga4/Tgfbr1/Hif1a/Fgfr1op/Fermt3/Pla2g7/Il16/Dapk2/Ptk2b/Xbp1/Ccr1/Lef1/Il12a/Ccr2/Akt2/Itgav/Gcnt2/Pik3cd/Mmp14/Ntn1/Ccl24/Cfl1/Lgals3/Irs2/Ctsh/Rhob/Prkd2/Pfn1/Ptafr/Vps37b/Stat5a/Ar…	107	63	ENSMUSG00000000982/ENSMUSG00000025473/ENSMUSG00000026072/ENSMUSG00000026864/ENSMUSG00000018930/ENSMUSG00000032011/ENSMUSG00000048376/ENSMUSG00000055170/ENSMUSG00000031328/ENSMUSG00000002489/ENSMUSG00000001435/ENSMUSG00000000489/ENSMUSG00000052593/ENSMUSG00000003814/ENSMUSG00000026180/ENSMUSG00000015316/ENSMUSG00000049775/ENSMUSG00000022425/ENSMUSG00000017737/ENSMUSG00000028480/ENSMUSG00000021451/…	44	ENSMUSG00000052684/ENSMUSG00000042228/ENSMUSG00000032487/ENSMUSG00000004698/ENSMUSG00000021822/ENSMUSG00000020859/ENSMUSG00000015839/ENSMUSG00000024610/ENSMUSG00000029484/ENSMUSG00000020372/ENSMUSG00000027009/ENSMUSG00000069135/ENSMUSG00000023913/ENSMUSG00000001741/ENSMUSG00000027985/ENSMUSG00000027776/ENSMUSG00000039936/ENSMUSG00000020902/ENSMUSG00000004814/ENSMUSG00000050335/ENSMUSG00000032359/…
GO:0043903	regulation of symbiosis, encompassing mutualism through parasitism	BP	1.44712e-07	6.77503e-06	ENSMUSG00000000982/ENSMUSG00000026770/ENSMUSG00000020262/ENSMUSG00000052684/ENSMUSG00000018930/ENSMUSG00000068220/ENSMUSG00000055170/ENSMUSG00000016529/ENSMUSG00000049723/ENSMUSG00000037860/ENSMUSG00000015656/ENSMUSG00000024691/ENSMUSG00000034317/ENSMUSG00000035042/ENSMUSG00000024610/ENSMUSG00000032231/ENSMUSG00000027843/ENSMUSG00000005566/ENSMUSG00000055994/ENSMUSG00000000275/ENSMUSG00000020914/…	Ccl3/Il2ra/Adarb1/Jun/Ccl4/Lgals1/Ifng/Il10/Mmp12/Aim2/Hspa8/Fam111a/Trim59/Ccl5/Cd74/Anxa2/Ptpn22/Trim28/Nod2/Trim25/Top2a/Sqstm1/Lef1/Gsn/Fuca2/Itgav/P4hb/Rsad2/Cfl1/Trim6/Oas1a/Oasl1/Ifitm1/Ifitm3/Pfn1/Pcbp2/Vps37b/Spn/Trim26/Trim35/Arg1/Pcx/Rnf26/C1qbp/Larp1/Ifitm2/Zc3hav1/Cd4/Nop53/Trim44/Mid2/Tmem173/Mdfic/Selenok/Trim27/Il23r/Rab7/Traf3/Trim21/Ilf3/Mvb12b/Exoc2/Ctsg/Tnf/Chmp4b/Trim30a	66	35	ENSMUSG00000000982/ENSMUSG00000026770/ENSMUSG00000020262/ENSMUSG00000018930/ENSMUSG00000068220/ENSMUSG00000055170/ENSMUSG00000016529/ENSMUSG00000035042/ENSMUSG00000032231/ENSMUSG00000055994/ENSMUSG00000020914/ENSMUSG00000026879/ENSMUSG00000019810/ENSMUSG00000027087/ENSMUSG00000025130/ENSMUSG00000056201/ENSMUSG00000025491/ENSMUSG00000025492/ENSMUSG00000018293/ENSMUSG00000051457/ENSMUSG00000024892/…	31	ENSMUSG00000052684/ENSMUSG00000049723/ENSMUSG00000037860/ENSMUSG00000015656/ENSMUSG00000024691/ENSMUSG00000034317/ENSMUSG00000024610/ENSMUSG00000027843/ENSMUSG00000005566/ENSMUSG00000000275/ENSMUSG00000015837/ENSMUSG00000027985/ENSMUSG00000020641/ENSMUSG00000072244/ENSMUSG00000052776/ENSMUSG00000041827/ENSMUSG00000056851/ENSMUSG00000066278/ENSMUSG00000024457/ENSMUSG00000022043/ENSMUSG00000019987/…
GO:1904951	positive regulation of establishment of protein localization	BP	1.58094e-07	7.33775e-06	ENSMUSG00000000982/ENSMUSG00000020399/ENSMUSG00000028381/ENSMUSG00000026874/ENSMUSG00000036117/ENSMUSG00000003161/ENSMUSG00000032487/ENSMUSG00000048376/ENSMUSG00000029468/ENSMUSG00000055170/ENSMUSG00000031328/ENSMUSG00000026070/ENSMUSG00000023571/ENSMUSG00000002083/ENSMUSG00000026069/ENSMUSG00000016529/ENSMUSG00000025929/ENSMUSG00000021457/ENSMUSG00000028756/ENSMUSG00000049723/ENSMUSG00000037860/…	Ccl3/Havcr2/Ugcg/Hc/Il5/Sri/Ptgs2/F2r/P2rx7/Ifng/Flna/Il18r1/C1qtnf12/Bbc3/Il1rl1/Il10/Il17a/Syk/Pink1/Mmp12/Aim2/Cd38/Slamf1/Arrb1/Ice1/Rac2/Plagl2/Rack1/Gipr/Il17ra/Gpr68/Hcls1/Ptpn22/Blk/Trim28/Ffar1/Tgfbr1/Hif1a/Nod2/Xbp1/Smo/Lpl/Gja1/Akt2/Ube2j2/Hk1/Trim6/Irs2/Prnp/Plk3/Itgax/Sox4/Cherp/Lrrk2/Edem1/Mapk11/Tgfb1/Huwe1/Hcar2/Csf1r/Arhgef5/Srebf2/Mif/Fzd5/Cct4/Sorl1/Parp1/Acsl3/Vps11/Kcnn4/Tlr9…	110	59	ENSMUSG00000000982/ENSMUSG00000020399/ENSMUSG00000026874/ENSMUSG00000036117/ENSMUSG00000048376/ENSMUSG00000029468/ENSMUSG00000055170/ENSMUSG00000031328/ENSMUSG00000026070/ENSMUSG00000026069/ENSMUSG00000016529/ENSMUSG00000025929/ENSMUSG00000015316/ENSMUSG00000018909/ENSMUSG00000033220/ENSMUSG00000051413/ENSMUSG00000030406/ENSMUSG00000047415/ENSMUSG00000022831/ENSMUSG00000007613/ENSMUSG00000021109/…	51	ENSMUSG00000028381/ENSMUSG00000003161/ENSMUSG00000032487/ENSMUSG00000023571/ENSMUSG00000002083/ENSMUSG00000021457/ENSMUSG00000028756/ENSMUSG00000049723/ENSMUSG00000037860/ENSMUSG00000029084/ENSMUSG00000034525/ENSMUSG00000020372/ENSMUSG00000002897/ENSMUSG00000027843/ENSMUSG00000014453/ENSMUSG00000005566/ENSMUSG00000044453/ENSMUSG00000015568/ENSMUSG00000023286/ENSMUSG00000072244/ENSMUSG00000030789/…
GO:2000147	positive regulation of cell motility	BP	1.63161e-07	7.5082e-06	ENSMUSG00000000982/ENSMUSG00000025473/ENSMUSG00000052684/ENSMUSG00000042228/ENSMUSG00000026072/ENSMUSG00000026864/ENSMUSG00000032487/ENSMUSG00000018930/ENSMUSG00000032011/ENSMUSG00000048376/ENSMUSG00000055170/ENSMUSG00000031328/ENSMUSG00000002489/ENSMUSG00000004698/ENSMUSG00000001435/ENSMUSG00000021822/ENSMUSG00000000489/ENSMUSG00000052593/ENSMUSG00000003814/ENSMUSG00000026180/ENSMUSG00000020859/…	Ccl3/Adam8/Jun/Lyn/Il1r1/Hspa5/Ptgs2/Ccl4/Thy1/F2r/Ifng/Flna/Tiam1/Hdac9/Col18a1/Plau/Pdgfb/Adam17/Calr/Cxcr2/Spag9/Slamf1/Tmsb4x/Enpp2/Nfe2l2/Mmp9/Glipr2/Sema4d/Tnfrsf18/Ccl5/Csf1/Rac2/Cd74/Itga3/Anxa3/Xcl1/Rack1/Itga4/Tgfbr1/Hif1a/Fgfr1op/Fermt3/Pla2g7/Dapk2/Ptk2b/Xbp1/Ccr1/Lef1/Il12a/Ccr2/Akt2/Itgav/Gcnt2/Pik3cd/Mmp14/Ntn1/Ccl24/Cfl1/Lgals3/Irs2/Ctsh/Rhob/Prkd2/Pfn1/Ptafr/Stat5a/Arhgef2/Tgfb1/…	101	60	ENSMUSG00000000982/ENSMUSG00000025473/ENSMUSG00000026072/ENSMUSG00000026864/ENSMUSG00000018930/ENSMUSG00000032011/ENSMUSG00000048376/ENSMUSG00000055170/ENSMUSG00000031328/ENSMUSG00000002489/ENSMUSG00000001435/ENSMUSG00000000489/ENSMUSG00000052593/ENSMUSG00000003814/ENSMUSG00000026180/ENSMUSG00000015316/ENSMUSG00000049775/ENSMUSG00000022425/ENSMUSG00000017737/ENSMUSG00000028480/ENSMUSG00000021451/…	41	ENSMUSG00000052684/ENSMUSG00000042228/ENSMUSG00000032487/ENSMUSG00000004698/ENSMUSG00000021822/ENSMUSG00000020859/ENSMUSG00000015839/ENSMUSG00000024610/ENSMUSG00000029484/ENSMUSG00000020372/ENSMUSG00000027009/ENSMUSG00000069135/ENSMUSG00000023913/ENSMUSG00000027985/ENSMUSG00000027776/ENSMUSG00000039936/ENSMUSG00000020902/ENSMUSG00000004814/ENSMUSG00000050335/ENSMUSG00000032359/ENSMUSG00000054364/…
GO:0045580	regulation of T cell differentiation	BP	1.71636e-07	7.83127e-06	ENSMUSG00000025473/ENSMUSG00000034833/ENSMUSG00000026770/ENSMUSG00000028150/ENSMUSG00000038151/ENSMUSG00000055170/ENSMUSG00000015396/ENSMUSG00000026011/ENSMUSG00000033767/ENSMUSG00000021457/ENSMUSG00000007817/ENSMUSG00000031304/ENSMUSG00000019982/ENSMUSG00000024334/ENSMUSG00000044258/ENSMUSG00000036594/ENSMUSG00000039521/ENSMUSG00000024610/ENSMUSG00000029603/ENSMUSG00000020484/ENSMUSG00000027776/…	Adam8/Tespa1/Il2ra/Rorc/Prdm1/Ifng/Cd83/Ctla4/Tmem131l/Syk/Zmiz1/Il2rg/Myb/H2-Oa/Ctla2a/H2-Aa/Foxp3/Cd74/Dtx1/Xbp1/Il12a/Ccr2/Il4/Tbx21/Egr3/Sash3/Sos1/Stat5a/Tgfb1/Il7r/Rara/Ptpn2/Zfp683/Socs5/Il4ra/Zeb1/Tgfbr2/Ccr7/Adrm1/Zbtb7b/Gata3/Zfp608	42	24	ENSMUSG00000025473/ENSMUSG00000026770/ENSMUSG00000028150/ENSMUSG00000038151/ENSMUSG00000055170/ENSMUSG00000026011/ENSMUSG00000007817/ENSMUSG00000031304/ENSMUSG00000044258/ENSMUSG00000039521/ENSMUSG00000020484/ENSMUSG00000049103/ENSMUSG00000000869/ENSMUSG00000001444/ENSMUSG00000031101/ENSMUSG00000004043/ENSMUSG00000002603/ENSMUSG00000003882/ENSMUSG00000037992/ENSMUSG00000024539/ENSMUSG00000049410/…	18	ENSMUSG00000034833/ENSMUSG00000015396/ENSMUSG00000033767/ENSMUSG00000021457/ENSMUSG00000019982/ENSMUSG00000024334/ENSMUSG00000036594/ENSMUSG00000024610/ENSMUSG00000029603/ENSMUSG00000027776/ENSMUSG00000033730/ENSMUSG00000024241/ENSMUSG00000037104/ENSMUSG00000024238/ENSMUSG00000032440/ENSMUSG00000037944/ENSMUSG00000039041/ENSMUSG00000052713
GO:0042330	taxis	BP	2.24908e-07	1.01757e-05	ENSMUSG00000034684/ENSMUSG00000020644/ENSMUSG00000000982/ENSMUSG00000048521/ENSMUSG00000025473/ENSMUSG00000026874/ENSMUSG00000042228/ENSMUSG00000028602/ENSMUSG00000032591/ENSMUSG00000018930/ENSMUSG00000055170/ENSMUSG00000002489/ENSMUSG00000052821/ENSMUSG00000059714/ENSMUSG00000017670/ENSMUSG00000021457/ENSMUSG00000000489/ENSMUSG00000052593/ENSMUSG00000003814/ENSMUSG00000047880/ENSMUSG00000026180/…	Sema3f/Id2/Ccl3/Cxcr6/Adam8/Hc/Lyn/Tnfrsf8/Mst1/Ccl4/Ifng/Tiam1/Cysltr1/Flot1/Elmo2/Syk/Pdgfb/Adam17/Calr/Cxcr5/Cxcr2/Padi2/Rps19/Dock2/Mapk8ip3/Slamf1/Cmtm7/Tmsb4x/Enpp2/Sema4d/Ccl5/Lsp1/Csf1/Rac2/Ccr5/Cd74/Xcl1/Cxcr1/Il17ra/Scn1b/Vasp/Pla2g7/Il16/Nod2/Dapk2/Ptk2b/Ccr1/Lef1/Il12a/Ccr2/Evl/Itgav/Pik3cd/Crmp1/Ntn1/Ccl9/Egr3/Ccl24/Vav3/Vcam1/Lgals3/Sema4a/Prkd2/Ptafr/Sbds/Pik3cg/Sema4f/Tgfb1/Tubb2b…	106	66	ENSMUSG00000034684/ENSMUSG00000020644/ENSMUSG00000000982/ENSMUSG00000048521/ENSMUSG00000025473/ENSMUSG00000026874/ENSMUSG00000028602/ENSMUSG00000018930/ENSMUSG00000055170/ENSMUSG00000002489/ENSMUSG00000052821/ENSMUSG00000059714/ENSMUSG00000017670/ENSMUSG00000000489/ENSMUSG00000052593/ENSMUSG00000003814/ENSMUSG00000026180/ENSMUSG00000028927/ENSMUSG00000020143/ENSMUSG00000015316/ENSMUSG00000049775/…	40	ENSMUSG00000042228/ENSMUSG00000032591/ENSMUSG00000021457/ENSMUSG00000047880/ENSMUSG00000040952/ENSMUSG00000024163/ENSMUSG00000032436/ENSMUSG00000024610/ENSMUSG00000002897/ENSMUSG00000023913/ENSMUSG00000001741/ENSMUSG00000027985/ENSMUSG00000027776/ENSMUSG00000021262/ENSMUSG00000039936/ENSMUSG00000020902/ENSMUSG00000033730/ENSMUSG00000004814/ENSMUSG00000033721/ENSMUSG00000027962/ENSMUSG00000050335/…
GO:0046596	regulation of viral entry into host cell	BP	2.46126e-07	1.10429e-05	ENSMUSG00000068220/ENSMUSG00000034317/ENSMUSG00000024610/ENSMUSG00000000275/ENSMUSG00000026879/ENSMUSG00000025130/ENSMUSG00000025491/ENSMUSG00000025492/ENSMUSG00000024457/ENSMUSG00000060591/ENSMUSG00000023274/ENSMUSG00000000266/ENSMUSG00000030966/ENSMUSG00000030921	Lgals1/Trim59/Cd74/Trim25/Gsn/P4hb/Ifitm1/Ifitm3/Trim26/Ifitm2/Cd4/Mid2/Trim21/Trim30a	14	8	ENSMUSG00000068220/ENSMUSG00000026879/ENSMUSG00000025130/ENSMUSG00000025491/ENSMUSG00000025492/ENSMUSG00000060591/ENSMUSG00000023274/ENSMUSG00000000266	6	ENSMUSG00000034317/ENSMUSG00000024610/ENSMUSG00000000275/ENSMUSG00000024457/ENSMUSG00000030966/ENSMUSG00000030921
GO:0046632	alpha-beta T cell differentiation	BP	2.84459e-07	1.26572e-05	ENSMUSG00000028150/ENSMUSG00000038151/ENSMUSG00000055170/ENSMUSG00000023927/ENSMUSG00000000782/ENSMUSG00000026070/ENSMUSG00000015314/ENSMUSG00000015396/ENSMUSG00000021457/ENSMUSG00000053175/ENSMUSG00000032238/ENSMUSG00000034266/ENSMUSG00000031304/ENSMUSG00000019982/ENSMUSG00000039521/ENSMUSG00000021356/ENSMUSG00000027985/ENSMUSG00000049103/ENSMUSG00000032446/ENSMUSG00000000869/ENSMUSG00000001444/…	Rorc/Prdm1/Ifng/Satb1/Tcf7/Il18r1/Slamf6/Cd83/Syk/Bcl3/Rora/Batf/Il2rg/Myb/Foxp3/Irf4/Lef1/Ccr2/Eomes/Il4/Tbx21/Rsad2/Sema4a/Sash3/Tgfb1/Rara/Zfp683/Socs5/Il4ra/Tgfbr2/Ccr7/Zbtb7b/Gata3	33	22	ENSMUSG00000028150/ENSMUSG00000038151/ENSMUSG00000055170/ENSMUSG00000023927/ENSMUSG00000026070/ENSMUSG00000053175/ENSMUSG00000032238/ENSMUSG00000034266/ENSMUSG00000031304/ENSMUSG00000039521/ENSMUSG00000021356/ENSMUSG00000049103/ENSMUSG00000000869/ENSMUSG00000001444/ENSMUSG00000028064/ENSMUSG00000031101/ENSMUSG00000002603/ENSMUSG00000037992/ENSMUSG00000049410/ENSMUSG00000030748/ENSMUSG00000028042/…	11	ENSMUSG00000000782/ENSMUSG00000015314/ENSMUSG00000015396/ENSMUSG00000021457/ENSMUSG00000019982/ENSMUSG00000027985/ENSMUSG00000032446/ENSMUSG00000020641/ENSMUSG00000037104/ENSMUSG00000032440/ENSMUSG00000037944
GO:0030595	leukocyte chemotaxis	BP	3.08598e-07	1.36188e-05	ENSMUSG00000000982/ENSMUSG00000025473/ENSMUSG00000026874/ENSMUSG00000042228/ENSMUSG00000032591/ENSMUSG00000018930/ENSMUSG00000055170/ENSMUSG00000021457/ENSMUSG00000000489/ENSMUSG00000052593/ENSMUSG00000003814/ENSMUSG00000047880/ENSMUSG00000026180/ENSMUSG00000028927/ENSMUSG00000040952/ENSMUSG00000015316/ENSMUSG00000035042/ENSMUSG00000014599/ENSMUSG00000033220/ENSMUSG00000024610/ENSMUSG00000026573/…	Ccl3/Adam8/Hc/Lyn/Mst1/Ccl4/Ifng/Syk/Pdgfb/Adam17/Calr/Cxcr5/Cxcr2/Padi2/Rps19/Slamf1/Ccl5/Csf1/Rac2/Cd74/Xcl1/Il17ra/Pla2g7/Il16/Nod2/Dapk2/Ptk2b/Ccr1/Il12a/Ccr2/Ccl9/Ccl24/Vav3/Lgals3/Sbds/Pik3cg/Arhgef5/Mif/Ccl6/Mpp1/C1qbp/Swap70/Ccr6/Bst1/Coro1a/Ccr7/Camk1d/Cxcl10/Itga1/S1pr1	50	27	ENSMUSG00000000982/ENSMUSG00000025473/ENSMUSG00000026874/ENSMUSG00000018930/ENSMUSG00000055170/ENSMUSG00000000489/ENSMUSG00000052593/ENSMUSG00000003814/ENSMUSG00000026180/ENSMUSG00000028927/ENSMUSG00000015316/ENSMUSG00000035042/ENSMUSG00000014599/ENSMUSG00000033220/ENSMUSG00000026573/ENSMUSG00000055994/ENSMUSG00000032380/ENSMUSG00000059456/ENSMUSG00000025804/ENSMUSG00000049103/ENSMUSG00000019122/…	23	ENSMUSG00000042228/ENSMUSG00000032591/ENSMUSG00000021457/ENSMUSG00000047880/ENSMUSG00000040952/ENSMUSG00000024610/ENSMUSG00000002897/ENSMUSG00000023913/ENSMUSG00000001741/ENSMUSG00000027776/ENSMUSG00000004814/ENSMUSG00000033721/ENSMUSG00000050335/ENSMUSG00000025337/ENSMUSG00000018927/ENSMUSG00000031402/ENSMUSG00000018446/ENSMUSG00000031015/ENSMUSG00000040899/ENSMUSG00000029082/ENSMUSG00000037944/…
GO:0051272	positive regulation of cellular component movement	BP	3.19314e-07	1.39771e-05	ENSMUSG00000000982/ENSMUSG00000025473/ENSMUSG00000052684/ENSMUSG00000042228/ENSMUSG00000026072/ENSMUSG00000026864/ENSMUSG00000032487/ENSMUSG00000018930/ENSMUSG00000032011/ENSMUSG00000048376/ENSMUSG00000055170/ENSMUSG00000031328/ENSMUSG00000002489/ENSMUSG00000004698/ENSMUSG00000001435/ENSMUSG00000021822/ENSMUSG00000000489/ENSMUSG00000052593/ENSMUSG00000003814/ENSMUSG00000026180/ENSMUSG00000020859/…	Ccl3/Adam8/Jun/Lyn/Il1r1/Hspa5/Ptgs2/Ccl4/Thy1/F2r/Ifng/Flna/Tiam1/Hdac9/Col18a1/Plau/Pdgfb/Adam17/Calr/Cxcr2/Spag9/Slamf1/Tmsb4x/Enpp2/Nfe2l2/Mmp9/Glipr2/Sema4d/Tnfrsf18/Ccl5/Csf1/Rac2/Cd74/Itga3/Anxa3/Xcl1/Rack1/Itga4/Tgfbr1/Hif1a/Fgfr1op/Fermt3/Pla2g7/Dapk2/Ptk2b/Xbp1/Ccr1/Lef1/Il12a/Ccr2/Akt2/Itgav/Gcnt2/Pik3cd/Mmp14/Ntn1/Ccl24/Cfl1/Lgals3/Irs2/Ctsh/Rhob/Prkd2/Pfn1/Ptafr/Stat5a/Arhgef2/Tgfb1/…	102	60	ENSMUSG00000000982/ENSMUSG00000025473/ENSMUSG00000026072/ENSMUSG00000026864/ENSMUSG00000018930/ENSMUSG00000032011/ENSMUSG00000048376/ENSMUSG00000055170/ENSMUSG00000031328/ENSMUSG00000002489/ENSMUSG00000001435/ENSMUSG00000000489/ENSMUSG00000052593/ENSMUSG00000003814/ENSMUSG00000026180/ENSMUSG00000015316/ENSMUSG00000049775/ENSMUSG00000022425/ENSMUSG00000017737/ENSMUSG00000028480/ENSMUSG00000021451/…	42	ENSMUSG00000052684/ENSMUSG00000042228/ENSMUSG00000032487/ENSMUSG00000004698/ENSMUSG00000021822/ENSMUSG00000020859/ENSMUSG00000015839/ENSMUSG00000024610/ENSMUSG00000029484/ENSMUSG00000020372/ENSMUSG00000027009/ENSMUSG00000069135/ENSMUSG00000023913/ENSMUSG00000027985/ENSMUSG00000027776/ENSMUSG00000039936/ENSMUSG00000020902/ENSMUSG00000004814/ENSMUSG00000050335/ENSMUSG00000032359/ENSMUSG00000054364/…
GO:0045621	positive regulation of lymphocyte differentiation	BP	3.91619e-07	1.69279e-05	ENSMUSG00000025473/ENSMUSG00000002602/ENSMUSG00000027718/ENSMUSG00000034833/ENSMUSG00000026770/ENSMUSG00000038151/ENSMUSG00000055170/ENSMUSG00000015396/ENSMUSG00000021457/ENSMUSG00000007817/ENSMUSG00000031304/ENSMUSG00000019982/ENSMUSG00000036594/ENSMUSG00000039521/ENSMUSG00000024610/ENSMUSG00000020484/ENSMUSG00000027776/ENSMUSG00000049103/ENSMUSG00000000869/ENSMUSG00000000957/ENSMUSG00000033730/…	Adam8/Axl/Il21/Tespa1/Il2ra/Prdm1/Ifng/Cd83/Syk/Zmiz1/Il2rg/Myb/H2-Aa/Foxp3/Cd74/Xbp1/Il12a/Ccr2/Il4/Mmp14/Egr3/Sash3/Stat5a/Tgfb1/Il7r/Rara/Socs5/Il4ra/Flt3l/Tgfbr2/Ccr7/Gata3/Pcid2	33	21	ENSMUSG00000025473/ENSMUSG00000002602/ENSMUSG00000027718/ENSMUSG00000026770/ENSMUSG00000038151/ENSMUSG00000055170/ENSMUSG00000007817/ENSMUSG00000031304/ENSMUSG00000039521/ENSMUSG00000020484/ENSMUSG00000049103/ENSMUSG00000000869/ENSMUSG00000000957/ENSMUSG00000031101/ENSMUSG00000004043/ENSMUSG00000002603/ENSMUSG00000003882/ENSMUSG00000037992/ENSMUSG00000030748/ENSMUSG00000110206/ENSMUSG00000015619	12	ENSMUSG00000034833/ENSMUSG00000015396/ENSMUSG00000021457/ENSMUSG00000019982/ENSMUSG00000036594/ENSMUSG00000024610/ENSMUSG00000027776/ENSMUSG00000033730/ENSMUSG00000037104/ENSMUSG00000032440/ENSMUSG00000037944/ENSMUSG00000038542
GO:0051235	maintenance of location	BP	3.94116e-07	1.69279e-05	ENSMUSG00000000982/ENSMUSG00000042228/ENSMUSG00000030287/ENSMUSG00000041235/ENSMUSG00000026864/ENSMUSG00000020077/ENSMUSG00000003161/ENSMUSG00000032011/ENSMUSG00000048376/ENSMUSG00000029468/ENSMUSG00000030724/ENSMUSG00000031328/ENSMUSG00000000594/ENSMUSG00000022555/ENSMUSG00000002083/ENSMUSG00000028756/ENSMUSG00000025068/ENSMUSG00000024378/ENSMUSG00000021025/ENSMUSG00000049775/ENSMUSG00000096054/…	Ccl3/Lyn/Itpr2/Chd7/Hspa5/Srgn/Sri/Thy1/F2r/P2rx7/Cd19/Flna/Gm2a/Dgat1/Bbc3/Pink1/Gsto1/Stard4/Nfkbia/Tmsb4x/Syne1/Ccr5/Xcl1/Fth1/Ptk2b/Lpl/Gsn/Itgav/Hk1/Cry2/Fcrl5/Ywhab/Pfn1/Cherp/Stat5a/Pkd1/Tgfb1/Bax/Os9/Aspm/Pparg/Srebf2/Ubash3b/Sorl1/Hk2/Dzip1/Ero1l/Dag1/Thra/Ptpn2/Calm1/Cd4/4932438A13Rik/Skp1a/Tspo/Akap9/Coro1a/Plin2/Slc25a23/Diaph1/Abcg1/Cops9/Fkbp1a/Bscl2/Rasa3/Nrip1/Hilpda/Tnf/Cxcl10/Sl…	70	46	ENSMUSG00000000982/ENSMUSG00000030287/ENSMUSG00000041235/ENSMUSG00000026864/ENSMUSG00000020077/ENSMUSG00000032011/ENSMUSG00000048376/ENSMUSG00000029468/ENSMUSG00000031328/ENSMUSG00000000594/ENSMUSG00000022555/ENSMUSG00000024378/ENSMUSG00000021025/ENSMUSG00000049775/ENSMUSG00000079227/ENSMUSG00000026573/ENSMUSG00000059456/ENSMUSG00000026879/ENSMUSG00000027087/ENSMUSG00000037012/ENSMUSG00000018326/…	24	ENSMUSG00000042228/ENSMUSG00000003161/ENSMUSG00000030724/ENSMUSG00000002083/ENSMUSG00000028756/ENSMUSG00000025068/ENSMUSG00000096054/ENSMUSG00000024661/ENSMUSG00000015568/ENSMUSG00000068742/ENSMUSG00000048031/ENSMUSG00000052488/ENSMUSG00000032855/ENSMUSG00000003873/ENSMUSG00000042156/ENSMUSG00000058756/ENSMUSG00000037270/ENSMUSG00000036309/ENSMUSG00000040407/ENSMUSG00000024030/ENSMUSG00000031453/…
GO:0042742	defense response to bacterium	BP	3.96158e-07	1.69279e-05	ENSMUSG00000005465/ENSMUSG00000020399/ENSMUSG00000020826/ENSMUSG00000042286/ENSMUSG00000029468/ENSMUSG00000055170/ENSMUSG00000016529/ENSMUSG00000021457/ENSMUSG00000053175/ENSMUSG00000039191/ENSMUSG00000076615/ENSMUSG00000052593/ENSMUSG00000079563/ENSMUSG00000040952/ENSMUSG00000001348/ENSMUSG00000068923/ENSMUSG00000105906/ENSMUSG00000029298/ENSMUSG00000105096/ENSMUSG00000067149/ENSMUSG00000029484/…	Il27ra/Havcr2/Nos2/Stab1/P2rx7/Ifng/Il10/Syk/Bcl3/Rbpj/Ighg3/Adam17/Pglyrp2/Rps19/Acp5/Syt11/Iglc1/Gbp9/Gbp10/Jchain/Anxa3/Ncf1/Prg2/Ighv7-3/Nod2/Ighv1-26/Ighd/Hck/Il12a/Aicda/Ighv1-55/Irgm2/Ighv3-6/Ighv1-18/Spn/Slc11a1/Ighv1-9/Ighv10-3/Ighv2-9/Ighv11-2/Igha/Ighv8-8/Ighv2-2/Ighv4-1/Ighv1-81/Iigp1/Tlr9/Nlrc4/Iglc2/Cd4/Ighv5-17/Ighv5-4/Gbp6/Ighv6-6/Ighv1-80/Sirt2/Ighv14-2/Rab1a/Ighv10-1/Ighv8-12/Pr…	73	52	ENSMUSG00000005465/ENSMUSG00000020399/ENSMUSG00000042286/ENSMUSG00000029468/ENSMUSG00000055170/ENSMUSG00000016529/ENSMUSG00000053175/ENSMUSG00000039191/ENSMUSG00000052593/ENSMUSG00000079563/ENSMUSG00000001348/ENSMUSG00000068923/ENSMUSG00000105906/ENSMUSG00000067149/ENSMUSG00000027073/ENSMUSG00000076652/ENSMUSG00000055994/ENSMUSG00000094546/ENSMUSG00000040627/ENSMUSG00000095589/ENSMUSG00000076672/…	21	ENSMUSG00000020826/ENSMUSG00000021457/ENSMUSG00000076615/ENSMUSG00000040952/ENSMUSG00000029298/ENSMUSG00000105096/ENSMUSG00000029484/ENSMUSG00000015950/ENSMUSG00000104213/ENSMUSG00000003283/ENSMUSG00000027776/ENSMUSG00000069874/ENSMUSG00000026177/ENSMUSG00000054072/ENSMUSG00000045322/ENSMUSG00000039193/ENSMUSG00000104713/ENSMUSG00000021948/ENSMUSG00000038058/ENSMUSG00000015947/ENSMUSG00000056501
GO:0050777	negative regulation of immune response	BP	3.9971e-07	1.69452e-05	ENSMUSG00000022657/ENSMUSG00000005465/ENSMUSG00000020399/ENSMUSG00000026770/ENSMUSG00000005413/ENSMUSG00000026011/ENSMUSG00000026069/ENSMUSG00000016529/ENSMUSG00000049723/ENSMUSG00000079563/ENSMUSG00000040952/ENSMUSG00000020101/ENSMUSG00000015316/ENSMUSG00000039521/ENSMUSG00000026573/ENSMUSG00000049871/ENSMUSG00000055994/ENSMUSG00000025804/ENSMUSG00000074151/ENSMUSG00000049103/ENSMUSG00000000869/…	Cd96/Il27ra/Havcr2/Il2ra/Hmox1/Ctla4/Il1rl1/Il10/Mmp12/Pglyrp2/Rps19/Vsir/Slamf1/Foxp3/Xcl1/Nlrc3/Nod2/Ccr1/Nlrc5/Ccr2/Il4/Tbx21/Spn/Tgfb1/Ndfip1/Pparg/Arg1/Il7r/Ptpn2/Tnfaip3/Socs5/Il4ra/Gpx1/Trim27/Selenos/Cr1l/Bcr/Tnf/Arrb2/Samsn1	40	31	ENSMUSG00000005465/ENSMUSG00000020399/ENSMUSG00000026770/ENSMUSG00000026011/ENSMUSG00000026069/ENSMUSG00000016529/ENSMUSG00000079563/ENSMUSG00000020101/ENSMUSG00000015316/ENSMUSG00000039521/ENSMUSG00000026573/ENSMUSG00000049871/ENSMUSG00000055994/ENSMUSG00000025804/ENSMUSG00000049103/ENSMUSG00000000869/ENSMUSG00000001444/ENSMUSG00000051457/ENSMUSG00000002603/ENSMUSG00000024425/ENSMUSG00000000440/…	9	ENSMUSG00000022657/ENSMUSG00000005413/ENSMUSG00000049723/ENSMUSG00000040952/ENSMUSG00000074151/ENSMUSG00000019987/ENSMUSG00000037104/ENSMUSG00000063856/ENSMUSG00000021326
GO:0002821	positive regulation of adaptive immune response	BP	4.04765e-07	1.69742e-05	ENSMUSG00000032498/ENSMUSG00000005465/ENSMUSG00000029468/ENSMUSG00000055170/ENSMUSG00000068105/ENSMUSG00000039521/ENSMUSG00000024610/ENSMUSG00000022797/ENSMUSG00000026573/ENSMUSG00000055994/ENSMUSG00000027776/ENSMUSG00000049103/ENSMUSG00000005540/ENSMUSG00000000869/ENSMUSG00000001444/ENSMUSG00000020641/ENSMUSG00000047139/ENSMUSG00000031101/ENSMUSG00000026177/ENSMUSG00000002603/ENSMUSG00000033307/…	Mlh1/Il27ra/P2rx7/Ifng/Tnfrsf13c/Foxp3/Cd74/Tfrc/Xcl1/Nod2/Il12a/Ccr2/Fcer2a/Il4/Tbx21/Rsad2/Cd24a/Sash3/Slc11a1/Tgfb1/Mif/Fzd5/Fcer1a/Cd4/Malt1/Socs5/Prkcq/Il23r/Ccr7/Cd40/Gata3/Tnf/Fcgr1/Arid5a	34	20	ENSMUSG00000005465/ENSMUSG00000029468/ENSMUSG00000055170/ENSMUSG00000039521/ENSMUSG00000022797/ENSMUSG00000026573/ENSMUSG00000055994/ENSMUSG00000049103/ENSMUSG00000000869/ENSMUSG00000001444/ENSMUSG00000031101/ENSMUSG00000002603/ENSMUSG00000033307/ENSMUSG00000005339/ENSMUSG00000023274/ENSMUSG00000032688/ENSMUSG00000026778/ENSMUSG00000049093/ENSMUSG00000015619/ENSMUSG00000024401	14	ENSMUSG00000032498/ENSMUSG00000068105/ENSMUSG00000024610/ENSMUSG00000027776/ENSMUSG00000005540/ENSMUSG00000020641/ENSMUSG00000047139/ENSMUSG00000026177/ENSMUSG00000045005/ENSMUSG00000037104/ENSMUSG00000037944/ENSMUSG00000017652/ENSMUSG00000015947/ENSMUSG00000037447
GO:0043068	positive regulation of programmed cell death	BP	4.06916e-07	1.69742e-05	ENSMUSG00000000982/ENSMUSG00000025473/ENSMUSG00000034681/ENSMUSG00000052684/ENSMUSG00000042228/ENSMUSG00000005413/ENSMUSG00000057897/ENSMUSG00000028602/ENSMUSG00000032487/ENSMUSG00000099974/ENSMUSG00000048376/ENSMUSG00000029468/ENSMUSG00000055170/ENSMUSG00000002083/ENSMUSG00000026011/ENSMUSG00000001435/ENSMUSG00000016529/ENSMUSG00000041324/ENSMUSG00000021559/ENSMUSG00000028756/ENSMUSG00000037815/…	Ccl3/Adam8/Rnps1/Jun/Lyn/Hmox1/Camk2b/Tnfrsf8/Ptgs2/Bcl2a1d/F2r/P2rx7/Ifng/Bbc3/Ctla4/Col18a1/Il10/Inhba/Dapk1/Pink1/Ctnna1/Cxcr2/Myb/Arrb1/Mmp9/Ccl5/Dusp6/Plagl2/Ift57/Itgb1/Rack1/Bcl2l1/Ifit2/Gadd45g/Plekhf1/Gzma/Tgfbr1/Xbp1/Top2a/Trp53inp1/Atf6/Il12a/Wnt10b/Gsn/Fam162a/Phlda3/Pik3cd/Hip1/Pdia3/Pdcd1/Bnip3/Cd24a/Tia1/Zfp622/Ctsh/Prnp/Rhob/Lats2/Sox4/Hmgcr/Lrrk2/Atm/Stk4/Plaur/Tgfb1/Bax/Atf3/Map…	122	67	ENSMUSG00000000982/ENSMUSG00000025473/ENSMUSG00000028602/ENSMUSG00000099974/ENSMUSG00000048376/ENSMUSG00000029468/ENSMUSG00000055170/ENSMUSG00000026011/ENSMUSG00000001435/ENSMUSG00000016529/ENSMUSG00000041324/ENSMUSG00000037815/ENSMUSG00000026180/ENSMUSG00000018909/ENSMUSG00000017737/ENSMUSG00000035042/ENSMUSG00000019960/ENSMUSG00000051413/ENSMUSG00000032965/ENSMUSG00000025809/ENSMUSG00000007659/…	55	ENSMUSG00000034681/ENSMUSG00000052684/ENSMUSG00000042228/ENSMUSG00000005413/ENSMUSG00000057897/ENSMUSG00000032487/ENSMUSG00000002083/ENSMUSG00000021559/ENSMUSG00000028756/ENSMUSG00000019982/ENSMUSG00000020372/ENSMUSG00000045932/ENSMUSG00000028211/ENSMUSG00000027776/ENSMUSG00000022996/ENSMUSG00000041801/ENSMUSG00000039936/ENSMUSG00000047139/ENSMUSG00000052253/ENSMUSG00000032359/ENSMUSG00000054364/…
GO:0043065	positive regulation of apoptotic process	BP	4.09852e-07	1.69742e-05	ENSMUSG00000000982/ENSMUSG00000025473/ENSMUSG00000034681/ENSMUSG00000052684/ENSMUSG00000042228/ENSMUSG00000005413/ENSMUSG00000057897/ENSMUSG00000028602/ENSMUSG00000032487/ENSMUSG00000099974/ENSMUSG00000048376/ENSMUSG00000029468/ENSMUSG00000055170/ENSMUSG00000002083/ENSMUSG00000026011/ENSMUSG00000001435/ENSMUSG00000016529/ENSMUSG00000041324/ENSMUSG00000021559/ENSMUSG00000028756/ENSMUSG00000037815/…	Ccl3/Adam8/Rnps1/Jun/Lyn/Hmox1/Camk2b/Tnfrsf8/Ptgs2/Bcl2a1d/F2r/P2rx7/Ifng/Bbc3/Ctla4/Col18a1/Il10/Inhba/Dapk1/Pink1/Ctnna1/Cxcr2/Myb/Arrb1/Mmp9/Ccl5/Dusp6/Plagl2/Ift57/Itgb1/Rack1/Bcl2l1/Ifit2/Gadd45g/Plekhf1/Gzma/Tgfbr1/Xbp1/Top2a/Trp53inp1/Atf6/Il12a/Wnt10b/Gsn/Fam162a/Phlda3/Pik3cd/Hip1/Pdia3/Pdcd1/Bnip3/Cd24a/Tia1/Zfp622/Ctsh/Prnp/Rhob/Lats2/Sox4/Hmgcr/Atm/Stk4/Plaur/Tgfb1/Bax/Atf3/Map3k20/H…	121	67	ENSMUSG00000000982/ENSMUSG00000025473/ENSMUSG00000028602/ENSMUSG00000099974/ENSMUSG00000048376/ENSMUSG00000029468/ENSMUSG00000055170/ENSMUSG00000026011/ENSMUSG00000001435/ENSMUSG00000016529/ENSMUSG00000041324/ENSMUSG00000037815/ENSMUSG00000026180/ENSMUSG00000018909/ENSMUSG00000017737/ENSMUSG00000035042/ENSMUSG00000019960/ENSMUSG00000051413/ENSMUSG00000032965/ENSMUSG00000025809/ENSMUSG00000007659/…	54	ENSMUSG00000034681/ENSMUSG00000052684/ENSMUSG00000042228/ENSMUSG00000005413/ENSMUSG00000057897/ENSMUSG00000032487/ENSMUSG00000002083/ENSMUSG00000021559/ENSMUSG00000028756/ENSMUSG00000019982/ENSMUSG00000020372/ENSMUSG00000045932/ENSMUSG00000028211/ENSMUSG00000027776/ENSMUSG00000022996/ENSMUSG00000041801/ENSMUSG00000039936/ENSMUSG00000047139/ENSMUSG00000052253/ENSMUSG00000032359/ENSMUSG00000054364/…
GO:0030260	entry into host cell	BP	4.2788e-07	1.71918e-05	ENSMUSG00000002602/ENSMUSG00000068220/ENSMUSG00000034317/ENSMUSG00000024610/ENSMUSG00000000275/ENSMUSG00000026879/ENSMUSG00000019810/ENSMUSG00000024858/ENSMUSG00000027087/ENSMUSG00000025130/ENSMUSG00000025491/ENSMUSG00000025492/ENSMUSG00000024457/ENSMUSG00000050732/ENSMUSG00000060591/ENSMUSG00000023274/ENSMUSG00000000266/ENSMUSG00000034641/ENSMUSG00000047798/ENSMUSG00000037706/ENSMUSG00000047293/…	Axl/Lgals1/Trim59/Cd74/Trim25/Gsn/Fuca2/Grk2/Itgav/P4hb/Ifitm1/Ifitm3/Trim26/Vamp8/Ifitm2/Cd4/Mid2/Cd300ld/Cd300lf/Cd81/Gpr15/Trim21/Exoc2/Trim30a	24	13	ENSMUSG00000002602/ENSMUSG00000068220/ENSMUSG00000026879/ENSMUSG00000019810/ENSMUSG00000027087/ENSMUSG00000025130/ENSMUSG00000025491/ENSMUSG00000025492/ENSMUSG00000060591/ENSMUSG00000023274/ENSMUSG00000000266/ENSMUSG00000037706/ENSMUSG00000021357	11	ENSMUSG00000034317/ENSMUSG00000024610/ENSMUSG00000000275/ENSMUSG00000024858/ENSMUSG00000024457/ENSMUSG00000050732/ENSMUSG00000034641/ENSMUSG00000047798/ENSMUSG00000047293/ENSMUSG00000030966/ENSMUSG00000030921
GO:0044409	entry into host	BP	4.2788e-07	1.71918e-05	ENSMUSG00000002602/ENSMUSG00000068220/ENSMUSG00000034317/ENSMUSG00000024610/ENSMUSG00000000275/ENSMUSG00000026879/ENSMUSG00000019810/ENSMUSG00000024858/ENSMUSG00000027087/ENSMUSG00000025130/ENSMUSG00000025491/ENSMUSG00000025492/ENSMUSG00000024457/ENSMUSG00000050732/ENSMUSG00000060591/ENSMUSG00000023274/ENSMUSG00000000266/ENSMUSG00000034641/ENSMUSG00000047798/ENSMUSG00000037706/ENSMUSG00000047293/…	Axl/Lgals1/Trim59/Cd74/Trim25/Gsn/Fuca2/Grk2/Itgav/P4hb/Ifitm1/Ifitm3/Trim26/Vamp8/Ifitm2/Cd4/Mid2/Cd300ld/Cd300lf/Cd81/Gpr15/Trim21/Exoc2/Trim30a	24	13	ENSMUSG00000002602/ENSMUSG00000068220/ENSMUSG00000026879/ENSMUSG00000019810/ENSMUSG00000027087/ENSMUSG00000025130/ENSMUSG00000025491/ENSMUSG00000025492/ENSMUSG00000060591/ENSMUSG00000023274/ENSMUSG00000000266/ENSMUSG00000037706/ENSMUSG00000021357	11	ENSMUSG00000034317/ENSMUSG00000024610/ENSMUSG00000000275/ENSMUSG00000024858/ENSMUSG00000024457/ENSMUSG00000050732/ENSMUSG00000034641/ENSMUSG00000047798/ENSMUSG00000047293/ENSMUSG00000030966/ENSMUSG00000030921
GO:0051806	entry into cell of other organism involved in symbiotic interaction	BP	4.2788e-07	1.71918e-05	ENSMUSG00000002602/ENSMUSG00000068220/ENSMUSG00000034317/ENSMUSG00000024610/ENSMUSG00000000275/ENSMUSG00000026879/ENSMUSG00000019810/ENSMUSG00000024858/ENSMUSG00000027087/ENSMUSG00000025130/ENSMUSG00000025491/ENSMUSG00000025492/ENSMUSG00000024457/ENSMUSG00000050732/ENSMUSG00000060591/ENSMUSG00000023274/ENSMUSG00000000266/ENSMUSG00000034641/ENSMUSG00000047798/ENSMUSG00000037706/ENSMUSG00000047293/…	Axl/Lgals1/Trim59/Cd74/Trim25/Gsn/Fuca2/Grk2/Itgav/P4hb/Ifitm1/Ifitm3/Trim26/Vamp8/Ifitm2/Cd4/Mid2/Cd300ld/Cd300lf/Cd81/Gpr15/Trim21/Exoc2/Trim30a	24	13	ENSMUSG00000002602/ENSMUSG00000068220/ENSMUSG00000026879/ENSMUSG00000019810/ENSMUSG00000027087/ENSMUSG00000025130/ENSMUSG00000025491/ENSMUSG00000025492/ENSMUSG00000060591/ENSMUSG00000023274/ENSMUSG00000000266/ENSMUSG00000037706/ENSMUSG00000021357	11	ENSMUSG00000034317/ENSMUSG00000024610/ENSMUSG00000000275/ENSMUSG00000024858/ENSMUSG00000024457/ENSMUSG00000050732/ENSMUSG00000034641/ENSMUSG00000047798/ENSMUSG00000047293/ENSMUSG00000030966/ENSMUSG00000030921
GO:0051828	entry into other organism involved in symbiotic interaction	BP	4.2788e-07	1.71918e-05	ENSMUSG00000002602/ENSMUSG00000068220/ENSMUSG00000034317/ENSMUSG00000024610/ENSMUSG00000000275/ENSMUSG00000026879/ENSMUSG00000019810/ENSMUSG00000024858/ENSMUSG00000027087/ENSMUSG00000025130/ENSMUSG00000025491/ENSMUSG00000025492/ENSMUSG00000024457/ENSMUSG00000050732/ENSMUSG00000060591/ENSMUSG00000023274/ENSMUSG00000000266/ENSMUSG00000034641/ENSMUSG00000047798/ENSMUSG00000037706/ENSMUSG00000047293/…	Axl/Lgals1/Trim59/Cd74/Trim25/Gsn/Fuca2/Grk2/Itgav/P4hb/Ifitm1/Ifitm3/Trim26/Vamp8/Ifitm2/Cd4/Mid2/Cd300ld/Cd300lf/Cd81/Gpr15/Trim21/Exoc2/Trim30a	24	13	ENSMUSG00000002602/ENSMUSG00000068220/ENSMUSG00000026879/ENSMUSG00000019810/ENSMUSG00000027087/ENSMUSG00000025130/ENSMUSG00000025491/ENSMUSG00000025492/ENSMUSG00000060591/ENSMUSG00000023274/ENSMUSG00000000266/ENSMUSG00000037706/ENSMUSG00000021357	11	ENSMUSG00000034317/ENSMUSG00000024610/ENSMUSG00000000275/ENSMUSG00000024858/ENSMUSG00000024457/ENSMUSG00000050732/ENSMUSG00000034641/ENSMUSG00000047798/ENSMUSG00000047293/ENSMUSG00000030966/ENSMUSG00000030921
GO:0045860	positive regulation of protein kinase activity	BP	4.6519e-07	1.85525e-05	ENSMUSG00000025473/ENSMUSG00000026463/ENSMUSG00000026864/ENSMUSG00000048376/ENSMUSG00000029468/ENSMUSG00000055170/ENSMUSG00000017009/ENSMUSG00000002489/ENSMUSG00000026872/ENSMUSG00000021457/ENSMUSG00000000489/ENSMUSG00000002365/ENSMUSG00000052593/ENSMUSG00000032041/ENSMUSG00000020859/ENSMUSG00000024163/ENSMUSG00000018909/ENSMUSG00000034165/ENSMUSG00000002699/ENSMUSG00000035042/ENSMUSG00000014599/…	Adam8/Atp2b4/Hspa5/F2r/P2rx7/Ifng/Sdc4/Tiam1/Zeb2/Syk/Pdgfb/Snx9/Adam17/Tirap/Spag9/Mapk8ip3/Arrb1/Ccnd3/Lcp2/Ccl5/Csf1/Psrc1/Cd74/Ncf1/Telo2/Camkk2/Gadd45g/Tgfbr1/Abi2/Nod2/Cenpe/Ptk2b/Agap2/Irgm2/Stk25/Avpi1/Vldlr/Cd24a/Akap13/Prnp/Lrrk2/Pik3cg/Stk4/Pkd1/Slc11a1/Tgfb1/Map3k20/Ern1/Csf1r/Arhgef5/Gnai2/Mif/Fzd5/Map3k5/Lrp8/Fcer1a/Adnp/Npm1/Dag1/Tlr9/Cd4/Malt1/Higd1a/Ager/Mink1/Cd81/Mdfic/Sod1/Unc…	101	67	ENSMUSG00000025473/ENSMUSG00000026463/ENSMUSG00000026864/ENSMUSG00000048376/ENSMUSG00000029468/ENSMUSG00000055170/ENSMUSG00000017009/ENSMUSG00000002489/ENSMUSG00000026872/ENSMUSG00000000489/ENSMUSG00000002365/ENSMUSG00000052593/ENSMUSG00000032041/ENSMUSG00000018909/ENSMUSG00000034165/ENSMUSG00000002699/ENSMUSG00000035042/ENSMUSG00000014599/ENSMUSG00000029471/ENSMUSG00000021453/ENSMUSG00000007613/…	34	ENSMUSG00000021457/ENSMUSG00000020859/ENSMUSG00000024163/ENSMUSG00000068744/ENSMUSG00000024610/ENSMUSG00000015950/ENSMUSG00000024170/ENSMUSG00000069874/ENSMUSG00000026277/ENSMUSG00000047139/ENSMUSG00000066406/ENSMUSG00000036273/ENSMUSG00000018209/ENSMUSG00000032855/ENSMUSG00000026177/ENSMUSG00000004085/ENSMUSG00000024621/ENSMUSG00000045005/ENSMUSG00000051149/ENSMUSG00000057113/ENSMUSG00000045322/…
GO:0051222	positive regulation of protein transport	BP	4.77613e-07	1.89079e-05	ENSMUSG00000000982/ENSMUSG00000020399/ENSMUSG00000028381/ENSMUSG00000026874/ENSMUSG00000036117/ENSMUSG00000003161/ENSMUSG00000032487/ENSMUSG00000048376/ENSMUSG00000029468/ENSMUSG00000055170/ENSMUSG00000031328/ENSMUSG00000026070/ENSMUSG00000023571/ENSMUSG00000026069/ENSMUSG00000016529/ENSMUSG00000025929/ENSMUSG00000021457/ENSMUSG00000028756/ENSMUSG00000049723/ENSMUSG00000037860/ENSMUSG00000029084/…	Ccl3/Havcr2/Ugcg/Hc/Il5/Sri/Ptgs2/F2r/P2rx7/Ifng/Flna/Il18r1/C1qtnf12/Il1rl1/Il10/Il17a/Syk/Pink1/Mmp12/Aim2/Cd38/Slamf1/Arrb1/Ice1/Rac2/Plagl2/Rack1/Gipr/Il17ra/Gpr68/Hcls1/Ptpn22/Blk/Trim28/Ffar1/Tgfbr1/Hif1a/Nod2/Xbp1/Smo/Lpl/Gja1/Akt2/Ube2j2/Hk1/Trim6/Irs2/Prnp/Plk3/Itgax/Sox4/Cherp/Lrrk2/Edem1/Mapk11/Tgfb1/Huwe1/Hcar2/Csf1r/Arhgef5/Srebf2/Mif/Fzd5/Sorl1/Parp1/Acsl3/Vps11/Kcnn4/Tlr9/Bmpr1a/Sl…	106	59	ENSMUSG00000000982/ENSMUSG00000020399/ENSMUSG00000026874/ENSMUSG00000036117/ENSMUSG00000048376/ENSMUSG00000029468/ENSMUSG00000055170/ENSMUSG00000031328/ENSMUSG00000026070/ENSMUSG00000026069/ENSMUSG00000016529/ENSMUSG00000025929/ENSMUSG00000015316/ENSMUSG00000018909/ENSMUSG00000033220/ENSMUSG00000051413/ENSMUSG00000030406/ENSMUSG00000047415/ENSMUSG00000022831/ENSMUSG00000007613/ENSMUSG00000021109/…	47	ENSMUSG00000028381/ENSMUSG00000003161/ENSMUSG00000032487/ENSMUSG00000023571/ENSMUSG00000021457/ENSMUSG00000028756/ENSMUSG00000049723/ENSMUSG00000037860/ENSMUSG00000029084/ENSMUSG00000034525/ENSMUSG00000020372/ENSMUSG00000002897/ENSMUSG00000027843/ENSMUSG00000014453/ENSMUSG00000005566/ENSMUSG00000044453/ENSMUSG00000015568/ENSMUSG00000023286/ENSMUSG00000072244/ENSMUSG00000030789/ENSMUSG00000076431/…
GO:0002708	positive regulation of lymphocyte mediated immunity	BP	5.16139e-07	2.02839e-05	ENSMUSG00000032498/ENSMUSG00000027718/ENSMUSG00000026068/ENSMUSG00000029468/ENSMUSG00000055170/ENSMUSG00000015314/ENSMUSG00000005696/ENSMUSG00000039521/ENSMUSG00000022797/ENSMUSG00000026573/ENSMUSG00000030124/ENSMUSG00000031447/ENSMUSG00000055994/ENSMUSG00000079685/ENSMUSG00000027776/ENSMUSG00000005540/ENSMUSG00000000869/ENSMUSG00000001444/ENSMUSG00000020641/ENSMUSG00000047139/ENSMUSG00000031101/…	Mlh1/Il21/Il18rap/P2rx7/Ifng/Slamf6/Sh2d1a/Foxp3/Tfrc/Xcl1/Lag3/Lamp1/Nod2/Ulbp1/Il12a/Fcer2a/Il4/Tbx21/Rsad2/Cd24a/Sash3/Stat5a/Tgfb1/Fzd5/Fcer1a/Malt1/Cadm1/Cd40/Gata3/Tnf/Fcgr1/Arid5a	32	18	ENSMUSG00000027718/ENSMUSG00000026068/ENSMUSG00000029468/ENSMUSG00000055170/ENSMUSG00000039521/ENSMUSG00000022797/ENSMUSG00000026573/ENSMUSG00000030124/ENSMUSG00000055994/ENSMUSG00000000869/ENSMUSG00000001444/ENSMUSG00000031101/ENSMUSG00000004043/ENSMUSG00000002603/ENSMUSG00000005339/ENSMUSG00000032688/ENSMUSG00000015619/ENSMUSG00000024401	14	ENSMUSG00000032498/ENSMUSG00000015314/ENSMUSG00000005696/ENSMUSG00000031447/ENSMUSG00000079685/ENSMUSG00000027776/ENSMUSG00000005540/ENSMUSG00000020641/ENSMUSG00000047139/ENSMUSG00000045005/ENSMUSG00000032076/ENSMUSG00000017652/ENSMUSG00000015947/ENSMUSG00000037447
GO:0006935	chemotaxis	BP	6.07299e-07	2.36934e-05	ENSMUSG00000034684/ENSMUSG00000000982/ENSMUSG00000048521/ENSMUSG00000025473/ENSMUSG00000026874/ENSMUSG00000042228/ENSMUSG00000028602/ENSMUSG00000032591/ENSMUSG00000018930/ENSMUSG00000055170/ENSMUSG00000002489/ENSMUSG00000052821/ENSMUSG00000059714/ENSMUSG00000017670/ENSMUSG00000021457/ENSMUSG00000000489/ENSMUSG00000052593/ENSMUSG00000003814/ENSMUSG00000047880/ENSMUSG00000026180/ENSMUSG00000028927/…	Sema3f/Ccl3/Cxcr6/Adam8/Hc/Lyn/Tnfrsf8/Mst1/Ccl4/Ifng/Tiam1/Cysltr1/Flot1/Elmo2/Syk/Pdgfb/Adam17/Calr/Cxcr5/Cxcr2/Padi2/Rps19/Dock2/Mapk8ip3/Slamf1/Cmtm7/Tmsb4x/Enpp2/Sema4d/Ccl5/Lsp1/Csf1/Rac2/Ccr5/Cd74/Xcl1/Cxcr1/Il17ra/Scn1b/Vasp/Pla2g7/Il16/Nod2/Dapk2/Ptk2b/Ccr1/Lef1/Il12a/Ccr2/Evl/Itgav/Pik3cd/Crmp1/Ntn1/Ccl9/Egr3/Ccl24/Vav3/Vcam1/Lgals3/Sema4a/Prkd2/Ptafr/Sbds/Pik3cg/Sema4f/Tgfb1/Tubb2b/Arh…	104	64	ENSMUSG00000034684/ENSMUSG00000000982/ENSMUSG00000048521/ENSMUSG00000025473/ENSMUSG00000026874/ENSMUSG00000028602/ENSMUSG00000018930/ENSMUSG00000055170/ENSMUSG00000002489/ENSMUSG00000052821/ENSMUSG00000059714/ENSMUSG00000017670/ENSMUSG00000000489/ENSMUSG00000052593/ENSMUSG00000003814/ENSMUSG00000026180/ENSMUSG00000028927/ENSMUSG00000020143/ENSMUSG00000015316/ENSMUSG00000049775/ENSMUSG00000022425/…	40	ENSMUSG00000042228/ENSMUSG00000032591/ENSMUSG00000021457/ENSMUSG00000047880/ENSMUSG00000040952/ENSMUSG00000024163/ENSMUSG00000032436/ENSMUSG00000024610/ENSMUSG00000002897/ENSMUSG00000023913/ENSMUSG00000001741/ENSMUSG00000027985/ENSMUSG00000027776/ENSMUSG00000021262/ENSMUSG00000039936/ENSMUSG00000020902/ENSMUSG00000033730/ENSMUSG00000004814/ENSMUSG00000033721/ENSMUSG00000027962/ENSMUSG00000050335/…
GO:2000514	regulation of CD4-positive, alpha-beta T cell activation	BP	6.37192e-07	2.46809e-05	ENSMUSG00000055170/ENSMUSG00000015396/ENSMUSG00000031304/ENSMUSG00000019982/ENSMUSG00000020101/ENSMUSG00000039521/ENSMUSG00000026573/ENSMUSG00000049103/ENSMUSG00000000869/ENSMUSG00000001444/ENSMUSG00000031101/ENSMUSG00000024098/ENSMUSG00000002603/ENSMUSG00000037992/ENSMUSG00000037104/ENSMUSG00000030748/ENSMUSG00000015452/ENSMUSG00000026778/ENSMUSG00000032440/ENSMUSG00000037944/ENSMUSG00000028042/…	Ifng/Cd83/Il2rg/Myb/Vsir/Foxp3/Xcl1/Ccr2/Il4/Tbx21/Sash3/Twsg1/Tgfb1/Rara/Socs5/Il4ra/Ager/Prkcq/Tgfbr2/Ccr7/Zbtb7b/Gata3	22	16	ENSMUSG00000055170/ENSMUSG00000031304/ENSMUSG00000020101/ENSMUSG00000039521/ENSMUSG00000026573/ENSMUSG00000049103/ENSMUSG00000000869/ENSMUSG00000001444/ENSMUSG00000031101/ENSMUSG00000024098/ENSMUSG00000002603/ENSMUSG00000037992/ENSMUSG00000030748/ENSMUSG00000026778/ENSMUSG00000028042/ENSMUSG00000015619	6	ENSMUSG00000015396/ENSMUSG00000019982/ENSMUSG00000037104/ENSMUSG00000015452/ENSMUSG00000032440/ENSMUSG00000037944
GO:0022408	negative regulation of cell-cell adhesion	BP	6.70835e-07	2.57984e-05	ENSMUSG00000025473/ENSMUSG00000020399/ENSMUSG00000026770/ENSMUSG00000017009/ENSMUSG00000026011/ENSMUSG00000033767/ENSMUSG00000016529/ENSMUSG00000020101/ENSMUSG00000071552/ENSMUSG00000039521/ENSMUSG00000024610/ENSMUSG00000029603/ENSMUSG00000026573/ENSMUSG00000030124/ENSMUSG00000027843/ENSMUSG00000027985/ENSMUSG00000000869/ENSMUSG00000009073/ENSMUSG00000001444/ENSMUSG00000076441/ENSMUSG00000047139/…	Adam8/Havcr2/Il2ra/Sdc4/Ctla4/Tmem131l/Il10/Vsir/Tigit/Foxp3/Cd74/Dtx1/Xcl1/Lag3/Ptpn22/Lef1/Il4/Nf2/Tbx21/Ass1/Cd24a/Prnp/Spn/Twsg1/Tgfb1/Cblb/Prkar1a/Ndfip1/Arg1/Ubash3b/Ptpn2/Tnfaip3/Socs5/Il4ra/Swap70/Dlg5/Tnfaip8l2/Dlg1/Prkcd/Gtpbp4/Tnfrsf14/Mad2l2/Cebpb/Rgcc/Zfp608	45	29	ENSMUSG00000025473/ENSMUSG00000020399/ENSMUSG00000026770/ENSMUSG00000017009/ENSMUSG00000026011/ENSMUSG00000016529/ENSMUSG00000020101/ENSMUSG00000071552/ENSMUSG00000039521/ENSMUSG00000026573/ENSMUSG00000030124/ENSMUSG00000000869/ENSMUSG00000009073/ENSMUSG00000001444/ENSMUSG00000079037/ENSMUSG00000051457/ENSMUSG00000024098/ENSMUSG00000002603/ENSMUSG00000020612/ENSMUSG00000024425/ENSMUSG00000032020/…	16	ENSMUSG00000033767/ENSMUSG00000024610/ENSMUSG00000029603/ENSMUSG00000027843/ENSMUSG00000027985/ENSMUSG00000076441/ENSMUSG00000047139/ENSMUSG00000022637/ENSMUSG00000019987/ENSMUSG00000037104/ENSMUSG00000031015/ENSMUSG00000021948/ENSMUSG00000021149/ENSMUSG00000029003/ENSMUSG00000056501/ENSMUSG00000052713
GO:0002793	positive regulation of peptide secretion	BP	6.92367e-07	2.64376e-05	ENSMUSG00000000982/ENSMUSG00000020399/ENSMUSG00000026874/ENSMUSG00000036117/ENSMUSG00000003161/ENSMUSG00000048376/ENSMUSG00000029468/ENSMUSG00000055170/ENSMUSG00000023571/ENSMUSG00000026069/ENSMUSG00000016529/ENSMUSG00000025929/ENSMUSG00000021457/ENSMUSG00000049723/ENSMUSG00000037860/ENSMUSG00000029084/ENSMUSG00000015316/ENSMUSG00000018909/ENSMUSG00000030406/ENSMUSG00000002897/ENSMUSG00000047415/…	Ccl3/Havcr2/Hc/Il5/Sri/F2r/P2rx7/Ifng/C1qtnf12/Il1rl1/Il10/Il17a/Syk/Mmp12/Aim2/Cd38/Slamf1/Arrb1/Gipr/Il17ra/Gpr68/Ptpn22/Blk/Ffar1/Hif1a/Nod2/Lpl/Gja1/Hk1/Trim6/Irs2/Sox4/Mapk11/Tgfb1/Hcar2/Csf1r/Mif/Kcnn4/Il4ra/Trim16/Dynll1/Selenok/Sptbn1/Hmgb1/Cadm1/Ccr7/Myo18a/Nlgn2/Cd300c2/Gata3/Casp1/Tnfrsf14/Clec4n/Egfr/Gpi1/Btnl2/Tm7sf3/Tnf/Kif5b/Ifnar1/Apln/Rgcc/Arid5a	63	37	ENSMUSG00000000982/ENSMUSG00000020399/ENSMUSG00000026874/ENSMUSG00000036117/ENSMUSG00000048376/ENSMUSG00000029468/ENSMUSG00000055170/ENSMUSG00000026069/ENSMUSG00000016529/ENSMUSG00000025929/ENSMUSG00000015316/ENSMUSG00000018909/ENSMUSG00000030406/ENSMUSG00000047415/ENSMUSG00000021109/ENSMUSG00000055994/ENSMUSG00000050953/ENSMUSG00000037012/ENSMUSG00000038894/ENSMUSG00000053137/ENSMUSG00000002603/…	26	ENSMUSG00000003161/ENSMUSG00000023571/ENSMUSG00000021457/ENSMUSG00000049723/ENSMUSG00000037860/ENSMUSG00000029084/ENSMUSG00000002897/ENSMUSG00000027843/ENSMUSG00000014453/ENSMUSG00000044453/ENSMUSG00000015568/ENSMUSG00000072244/ENSMUSG00000076431/ENSMUSG00000045502/ENSMUSG00000024621/ENSMUSG00000054342/ENSMUSG00000020315/ENSMUSG00000032076/ENSMUSG00000037944/ENSMUSG00000044811/ENSMUSG00000025888/…
GO:0050764	regulation of phagocytosis	BP	7.00178e-07	2.65476e-05	ENSMUSG00000055447/ENSMUSG00000032202/ENSMUSG00000021457/ENSMUSG00000003814/ENSMUSG00000020143/ENSMUSG00000068923/ENSMUSG00000020372/ENSMUSG00000055994/ENSMUSG00000003283/ENSMUSG00000027087/ENSMUSG00000026177/ENSMUSG00000002603/ENSMUSG00000000440/ENSMUSG00000014361/ENSMUSG00000013663/ENSMUSG00000047798/ENSMUSG00000066551/ENSMUSG00000037944/ENSMUSG00000039145/ENSMUSG00000000631/ENSMUSG00000068798/…	Cd47/Rab27a/Syk/Calr/Dock2/Syt11/Rack1/Nod2/Hck/Itgav/Slc11a1/Tgfb1/Pparg/Mertk/Pten/Cd300lf/Hmgb1/Ccr7/Camk1d/Myo18a/Rap1a/Abca7/Bcr/Tnf/Fcgr1/Cnn2/Lman2	27	17	ENSMUSG00000055447/ENSMUSG00000032202/ENSMUSG00000003814/ENSMUSG00000020143/ENSMUSG00000068923/ENSMUSG00000055994/ENSMUSG00000027087/ENSMUSG00000002603/ENSMUSG00000000440/ENSMUSG00000066551/ENSMUSG00000039145/ENSMUSG00000000631/ENSMUSG00000068798/ENSMUSG00000009681/ENSMUSG00000024401/ENSMUSG00000004665/ENSMUSG00000021484	10	ENSMUSG00000021457/ENSMUSG00000020372/ENSMUSG00000003283/ENSMUSG00000026177/ENSMUSG00000014361/ENSMUSG00000013663/ENSMUSG00000047798/ENSMUSG00000037944/ENSMUSG00000035722/ENSMUSG00000015947
GO:0002687	positive regulation of leukocyte migration	BP	7.3777e-07	2.76075e-05	ENSMUSG00000000982/ENSMUSG00000025473/ENSMUSG00000026072/ENSMUSG00000018930/ENSMUSG00000032011/ENSMUSG00000052593/ENSMUSG00000003814/ENSMUSG00000026180/ENSMUSG00000015316/ENSMUSG00000041954/ENSMUSG00000035042/ENSMUSG00000014599/ENSMUSG00000033220/ENSMUSG00000024610/ENSMUSG00000026573/ENSMUSG00000027009/ENSMUSG00000023913/ENSMUSG00000032380/ENSMUSG00000059456/ENSMUSG00000025804/ENSMUSG00000027776/…	Ccl3/Adam8/Il1r1/Ccl4/Thy1/Adam17/Calr/Cxcr2/Slamf1/Tnfrsf18/Ccl5/Csf1/Rac2/Cd74/Xcl1/Itga4/Pla2g7/Dapk2/Ptk2b/Ccr1/Il12a/Ccr2/Mmp14/Ccl24/Lgals3/Ptafr/Tgfb1/C1qbp/Selenok/Swap70/Ccr6/Itga2b/Ccr7/Camk1d/Tnfrsf14/Cxcl10	36	23	ENSMUSG00000000982/ENSMUSG00000025473/ENSMUSG00000026072/ENSMUSG00000018930/ENSMUSG00000032011/ENSMUSG00000052593/ENSMUSG00000003814/ENSMUSG00000026180/ENSMUSG00000015316/ENSMUSG00000041954/ENSMUSG00000035042/ENSMUSG00000014599/ENSMUSG00000033220/ENSMUSG00000026573/ENSMUSG00000032380/ENSMUSG00000059456/ENSMUSG00000025804/ENSMUSG00000049103/ENSMUSG00000000957/ENSMUSG00000002603/ENSMUSG00000042682/…	13	ENSMUSG00000024610/ENSMUSG00000027009/ENSMUSG00000023913/ENSMUSG00000027776/ENSMUSG00000004814/ENSMUSG00000050335/ENSMUSG00000056529/ENSMUSG00000018446/ENSMUSG00000031015/ENSMUSG00000040899/ENSMUSG00000034664/ENSMUSG00000037944/ENSMUSG00000034855
GO:0002685	regulation of leukocyte migration	BP	7.38389e-07	2.76075e-05	ENSMUSG00000028108/ENSMUSG00000000982/ENSMUSG00000025473/ENSMUSG00000026874/ENSMUSG00000042228/ENSMUSG00000026072/ENSMUSG00000032591/ENSMUSG00000018930/ENSMUSG00000032011/ENSMUSG00000052593/ENSMUSG00000003814/ENSMUSG00000026180/ENSMUSG00000028927/ENSMUSG00000015316/ENSMUSG00000041954/ENSMUSG00000035042/ENSMUSG00000014599/ENSMUSG00000033220/ENSMUSG00000024610/ENSMUSG00000026573/ENSMUSG00000027843/…	Ecm1/Ccl3/Adam8/Hc/Lyn/Il1r1/Mst1/Ccl4/Thy1/Adam17/Calr/Cxcr2/Padi2/Slamf1/Tnfrsf18/Ccl5/Csf1/Rac2/Cd74/Xcl1/Ptpn22/Itga4/Pla2g7/Nod2/Dapk2/Ptk2b/Ccr1/Il12a/Ccr2/Mmp14/Ccl24/Lgals3/Ptafr/Tgfb1/Mif/Mpp1/C1qbp/Selenok/Swap70/Ccr6/Itga2b/Bst1/Ccr7/Camk1d/Tnfrsf14/Bcr/Cxcl10	47	29	ENSMUSG00000028108/ENSMUSG00000000982/ENSMUSG00000025473/ENSMUSG00000026874/ENSMUSG00000026072/ENSMUSG00000018930/ENSMUSG00000032011/ENSMUSG00000052593/ENSMUSG00000003814/ENSMUSG00000026180/ENSMUSG00000028927/ENSMUSG00000015316/ENSMUSG00000041954/ENSMUSG00000035042/ENSMUSG00000014599/ENSMUSG00000033220/ENSMUSG00000026573/ENSMUSG00000055994/ENSMUSG00000032380/ENSMUSG00000059456/ENSMUSG00000025804/…	18	ENSMUSG00000042228/ENSMUSG00000032591/ENSMUSG00000024610/ENSMUSG00000027843/ENSMUSG00000027009/ENSMUSG00000023913/ENSMUSG00000027776/ENSMUSG00000004814/ENSMUSG00000050335/ENSMUSG00000056529/ENSMUSG00000031402/ENSMUSG00000018446/ENSMUSG00000031015/ENSMUSG00000040899/ENSMUSG00000034664/ENSMUSG00000029082/ENSMUSG00000037944/ENSMUSG00000034855
GO:0002367	cytokine production involved in immune response	BP	8.93774e-07	3.29595e-05	ENSMUSG00000022657/ENSMUSG00000027718/ENSMUSG00000005413/ENSMUSG00000026068/ENSMUSG00000016529/ENSMUSG00000020101/ENSMUSG00000015316/ENSMUSG00000039521/ENSMUSG00000024610/ENSMUSG00000026573/ENSMUSG00000055994/ENSMUSG00000027776/ENSMUSG00000000869/ENSMUSG00000001444/ENSMUSG00000037012/ENSMUSG00000020641/ENSMUSG00000072244/ENSMUSG00000031101/ENSMUSG00000026177/ENSMUSG00000002603/ENSMUSG00000033307/…	Cd96/Il21/Hmox1/Il18rap/Il10/Vsir/Slamf1/Foxp3/Cd74/Xcl1/Nod2/Il12a/Il4/Tbx21/Hk1/Rsad2/Trim6/Sash3/Slc11a1/Tgfb1/Mif/Fzd5/Arg1/Tlr9/Malt1/Dlg1/Gata3/Tnfrsf14/Tnf/Arid5a	30	19	ENSMUSG00000027718/ENSMUSG00000026068/ENSMUSG00000016529/ENSMUSG00000020101/ENSMUSG00000015316/ENSMUSG00000039521/ENSMUSG00000026573/ENSMUSG00000055994/ENSMUSG00000000869/ENSMUSG00000001444/ENSMUSG00000037012/ENSMUSG00000031101/ENSMUSG00000002603/ENSMUSG00000033307/ENSMUSG00000032688/ENSMUSG00000022770/ENSMUSG00000015619/ENSMUSG00000042333/ENSMUSG00000024401	11	ENSMUSG00000022657/ENSMUSG00000005413/ENSMUSG00000024610/ENSMUSG00000027776/ENSMUSG00000020641/ENSMUSG00000072244/ENSMUSG00000026177/ENSMUSG00000045005/ENSMUSG00000019987/ENSMUSG00000045322/ENSMUSG00000037447
GO:0042100	B cell proliferation	BP	8.93774e-07	3.29595e-05	ENSMUSG00000027718/ENSMUSG00000042228/ENSMUSG00000036117/ENSMUSG00000038151/ENSMUSG00000026011/ENSMUSG00000016529/ENSMUSG00000068105/ENSMUSG00000027544/ENSMUSG00000029084/ENSMUSG00000024610/ENSMUSG00000022797/ENSMUSG00000104213/ENSMUSG00000027985/ENSMUSG00000000869/ENSMUSG00000047139/ENSMUSG00000033721/ENSMUSG00000038894/ENSMUSG00000031101/ENSMUSG00000034218/ENSMUSG00000003873/ENSMUSG00000033307/…	Il21/Lyn/Il5/Prdm1/Ctla4/Il10/Tnfrsf13c/Nfatc2/Cd38/Cd74/Tfrc/Ighd/Lef1/Il4/Cd24a/Vav3/Irs2/Sash3/Atm/Bax/Mif/Mzb1/Il7r/Tlr9/Cd180/Tcf3/Cd81/Gapt/Prkcd/Cd40	30	14	ENSMUSG00000027718/ENSMUSG00000036117/ENSMUSG00000038151/ENSMUSG00000026011/ENSMUSG00000016529/ENSMUSG00000027544/ENSMUSG00000022797/ENSMUSG00000000869/ENSMUSG00000038894/ENSMUSG00000031101/ENSMUSG00000033307/ENSMUSG00000024353/ENSMUSG00000003882/ENSMUSG00000037706	16	ENSMUSG00000042228/ENSMUSG00000068105/ENSMUSG00000029084/ENSMUSG00000024610/ENSMUSG00000104213/ENSMUSG00000027985/ENSMUSG00000047139/ENSMUSG00000033721/ENSMUSG00000034218/ENSMUSG00000003873/ENSMUSG00000045322/ENSMUSG00000021624/ENSMUSG00000020167/ENSMUSG00000046006/ENSMUSG00000021948/ENSMUSG00000017652
GO:0050731	positive regulation of peptidyl-tyrosine phosphorylation	BP	9.1997e-07	3.36947e-05	ENSMUSG00000027718/ENSMUSG00000042228/ENSMUSG00000036117/ENSMUSG00000055170/ENSMUSG00000021457/ENSMUSG00000000489/ENSMUSG00000052593/ENSMUSG00000029378/ENSMUSG00000037922/ENSMUSG00000022425/ENSMUSG00000021451/ENSMUSG00000041954/ENSMUSG00000035042/ENSMUSG00000015133/ENSMUSG00000027293/ENSMUSG00000024610/ENSMUSG00000015950/ENSMUSG00000022831/ENSMUSG00000026782/ENSMUSG00000018916/ENSMUSG00000055994/…	Il21/Lyn/Il5/Ifng/Syk/Pdgfb/Adam17/Areg/Bank1/Enpp2/Sema4d/Tnfrsf18/Ccl5/Lrrk1/Ehd4/Cd74/Ncf1/Hcls1/Abi2/Csf2/Nod2/Ptk2b/Il12a/Il4/Cd24a/Il6st/Prnp/Arhgef2/Tgfb1/Csf1r/Mif/Lrp8/Fcer1a/Adnp/Nrp1/Cd44/Lif/Gata1/Cd4/Hsf1/Cd81/Unc119/Il6ra/Cd40/Tnfrsf14/Arrb2/Cd80	47	32	ENSMUSG00000027718/ENSMUSG00000036117/ENSMUSG00000055170/ENSMUSG00000000489/ENSMUSG00000052593/ENSMUSG00000029378/ENSMUSG00000022425/ENSMUSG00000021451/ENSMUSG00000041954/ENSMUSG00000035042/ENSMUSG00000027293/ENSMUSG00000022831/ENSMUSG00000026782/ENSMUSG00000018916/ENSMUSG00000055994/ENSMUSG00000059456/ENSMUSG00000000869/ENSMUSG00000079037/ENSMUSG00000028059/ENSMUSG00000002603/ENSMUSG00000033307/…	15	ENSMUSG00000042228/ENSMUSG00000021457/ENSMUSG00000037922/ENSMUSG00000015133/ENSMUSG00000024610/ENSMUSG00000015950/ENSMUSG00000027776/ENSMUSG00000047139/ENSMUSG00000021756/ENSMUSG00000024621/ENSMUSG00000051149/ENSMUSG00000022556/ENSMUSG00000027947/ENSMUSG00000017652/ENSMUSG00000075122
GO:0002824	positive regulation of adaptive immune response based on somatic recombination of immune receptors built from immunoglobulin superfamily domains	BP	9.62981e-07	3.50317e-05	ENSMUSG00000032498/ENSMUSG00000005465/ENSMUSG00000029468/ENSMUSG00000055170/ENSMUSG00000068105/ENSMUSG00000039521/ENSMUSG00000022797/ENSMUSG00000026573/ENSMUSG00000055994/ENSMUSG00000027776/ENSMUSG00000049103/ENSMUSG00000005540/ENSMUSG00000000869/ENSMUSG00000001444/ENSMUSG00000020641/ENSMUSG00000047139/ENSMUSG00000031101/ENSMUSG00000026177/ENSMUSG00000002603/ENSMUSG00000045005/ENSMUSG00000005339/…	Mlh1/Il27ra/P2rx7/Ifng/Tnfrsf13c/Foxp3/Tfrc/Xcl1/Nod2/Il12a/Ccr2/Fcer2a/Il4/Tbx21/Rsad2/Cd24a/Sash3/Slc11a1/Tgfb1/Fzd5/Fcer1a/Cd4/Malt1/Socs5/Prkcq/Il23r/Ccr7/Cd40/Gata3/Tnf/Fcgr1/Arid5a	32	19	ENSMUSG00000005465/ENSMUSG00000029468/ENSMUSG00000055170/ENSMUSG00000039521/ENSMUSG00000022797/ENSMUSG00000026573/ENSMUSG00000055994/ENSMUSG00000049103/ENSMUSG00000000869/ENSMUSG00000001444/ENSMUSG00000031101/ENSMUSG00000002603/ENSMUSG00000005339/ENSMUSG00000023274/ENSMUSG00000032688/ENSMUSG00000026778/ENSMUSG00000049093/ENSMUSG00000015619/ENSMUSG00000024401	13	ENSMUSG00000032498/ENSMUSG00000068105/ENSMUSG00000027776/ENSMUSG00000005540/ENSMUSG00000020641/ENSMUSG00000047139/ENSMUSG00000026177/ENSMUSG00000045005/ENSMUSG00000037104/ENSMUSG00000037944/ENSMUSG00000017652/ENSMUSG00000015947/ENSMUSG00000037447
GO:1903038	negative regulation of leukocyte cell-cell adhesion	BP	9.83747e-07	3.54171e-05	ENSMUSG00000025473/ENSMUSG00000020399/ENSMUSG00000026770/ENSMUSG00000017009/ENSMUSG00000026011/ENSMUSG00000033767/ENSMUSG00000020101/ENSMUSG00000071552/ENSMUSG00000039521/ENSMUSG00000024610/ENSMUSG00000029603/ENSMUSG00000026573/ENSMUSG00000030124/ENSMUSG00000027843/ENSMUSG00000000869/ENSMUSG00000001444/ENSMUSG00000076441/ENSMUSG00000047139/ENSMUSG00000079037/ENSMUSG00000051457/ENSMUSG00000024098/…	Adam8/Havcr2/Il2ra/Sdc4/Ctla4/Tmem131l/Vsir/Tigit/Foxp3/Cd74/Dtx1/Xcl1/Lag3/Ptpn22/Il4/Tbx21/Ass1/Cd24a/Prnp/Spn/Twsg1/Tgfb1/Cblb/Prkar1a/Ndfip1/Arg1/Ptpn2/Socs5/Il4ra/Dlg5/Tnfaip8l2/Dlg1/Tnfrsf14/Cebpb/Zfp608	35	24	ENSMUSG00000025473/ENSMUSG00000020399/ENSMUSG00000026770/ENSMUSG00000017009/ENSMUSG00000026011/ENSMUSG00000020101/ENSMUSG00000071552/ENSMUSG00000039521/ENSMUSG00000026573/ENSMUSG00000030124/ENSMUSG00000000869/ENSMUSG00000001444/ENSMUSG00000079037/ENSMUSG00000051457/ENSMUSG00000024098/ENSMUSG00000002603/ENSMUSG00000020612/ENSMUSG00000024425/ENSMUSG00000024539/ENSMUSG00000030748/ENSMUSG00000021782/…	11	ENSMUSG00000033767/ENSMUSG00000024610/ENSMUSG00000029603/ENSMUSG00000027843/ENSMUSG00000076441/ENSMUSG00000047139/ENSMUSG00000022637/ENSMUSG00000019987/ENSMUSG00000037104/ENSMUSG00000056501/ENSMUSG00000052713
GO:0030888	regulation of B cell proliferation	BP	9.86733e-07	3.54171e-05	ENSMUSG00000027718/ENSMUSG00000042228/ENSMUSG00000036117/ENSMUSG00000038151/ENSMUSG00000026011/ENSMUSG00000016529/ENSMUSG00000068105/ENSMUSG00000027544/ENSMUSG00000029084/ENSMUSG00000024610/ENSMUSG00000022797/ENSMUSG00000104213/ENSMUSG00000000869/ENSMUSG00000047139/ENSMUSG00000033721/ENSMUSG00000038894/ENSMUSG00000031101/ENSMUSG00000034218/ENSMUSG00000033307/ENSMUSG00000024353/ENSMUSG00000045322/…	Il21/Lyn/Il5/Prdm1/Ctla4/Il10/Tnfrsf13c/Nfatc2/Cd38/Cd74/Tfrc/Ighd/Il4/Cd24a/Vav3/Irs2/Sash3/Atm/Mif/Mzb1/Tlr9/Tcf3/Cd81/Cd40	24	13	ENSMUSG00000027718/ENSMUSG00000036117/ENSMUSG00000038151/ENSMUSG00000026011/ENSMUSG00000016529/ENSMUSG00000027544/ENSMUSG00000022797/ENSMUSG00000000869/ENSMUSG00000038894/ENSMUSG00000031101/ENSMUSG00000033307/ENSMUSG00000024353/ENSMUSG00000037706	11	ENSMUSG00000042228/ENSMUSG00000068105/ENSMUSG00000029084/ENSMUSG00000024610/ENSMUSG00000104213/ENSMUSG00000047139/ENSMUSG00000033721/ENSMUSG00000034218/ENSMUSG00000045322/ENSMUSG00000020167/ENSMUSG00000017652
GO:0042088	T-helper 1 type immune response	BP	1.04364e-06	3.72117e-05	ENSMUSG00000005465/ENSMUSG00000020399/ENSMUSG00000026068/ENSMUSG00000026070/ENSMUSG00000026069/ENSMUSG00000053175/ENSMUSG00000015316/ENSMUSG00000026573/ENSMUSG00000027985/ENSMUSG00000027776/ENSMUSG00000049103/ENSMUSG00000000869/ENSMUSG00000028064/ENSMUSG00000026177/ENSMUSG00000037104/ENSMUSG00000030748/ENSMUSG00000049093/ENSMUSG00000037944/ENSMUSG00000037447	Il27ra/Havcr2/Il18rap/Il18r1/Il1rl1/Bcl3/Slamf1/Xcl1/Lef1/Il12a/Ccr2/Il4/Sema4a/Slc11a1/Socs5/Il4ra/Il23r/Ccr7/Arid5a	19	13	ENSMUSG00000005465/ENSMUSG00000020399/ENSMUSG00000026068/ENSMUSG00000026070/ENSMUSG00000026069/ENSMUSG00000053175/ENSMUSG00000015316/ENSMUSG00000026573/ENSMUSG00000049103/ENSMUSG00000000869/ENSMUSG00000028064/ENSMUSG00000030748/ENSMUSG00000049093	6	ENSMUSG00000027985/ENSMUSG00000027776/ENSMUSG00000026177/ENSMUSG00000037104/ENSMUSG00000037944/ENSMUSG00000037447
GO:0097028	dendritic cell differentiation	BP	1.17988e-06	4.17925e-05	ENSMUSG00000002602/ENSMUSG00000042228/ENSMUSG00000039191/ENSMUSG00000034266/ENSMUSG00000021356/ENSMUSG00000027583/ENSMUSG00000018916/ENSMUSG00000000869/ENSMUSG00000002111/ENSMUSG00000023367/ENSMUSG00000002603/ENSMUSG00000035186/ENSMUSG00000031162/ENSMUSG00000015452/ENSMUSG00000032440/ENSMUSG00000058818/ENSMUSG00000029810/ENSMUSG00000037944	Axl/Lyn/Rbpj/Batf/Irf4/Zbtb46/Csf2/Il4/Spi1/Tmem176a/Tgfb1/Ubd/Gata1/Ager/Tgfbr2/Pirb/Tmem176b/Ccr7	18	10	ENSMUSG00000002602/ENSMUSG00000039191/ENSMUSG00000034266/ENSMUSG00000021356/ENSMUSG00000018916/ENSMUSG00000000869/ENSMUSG00000023367/ENSMUSG00000002603/ENSMUSG00000031162/ENSMUSG00000029810	8	ENSMUSG00000042228/ENSMUSG00000027583/ENSMUSG00000002111/ENSMUSG00000035186/ENSMUSG00000015452/ENSMUSG00000032440/ENSMUSG00000058818/ENSMUSG00000037944
GO:0051701	interaction with host	BP	1.24301e-06	4.37208e-05	ENSMUSG00000002602/ENSMUSG00000068220/ENSMUSG00000034317/ENSMUSG00000024610/ENSMUSG00000007659/ENSMUSG00000005566/ENSMUSG00000000275/ENSMUSG00000026879/ENSMUSG00000019810/ENSMUSG00000024858/ENSMUSG00000027087/ENSMUSG00000025130/ENSMUSG00000025491/ENSMUSG00000025492/ENSMUSG00000066278/ENSMUSG00000002603/ENSMUSG00000024457/ENSMUSG00000032216/ENSMUSG00000022043/ENSMUSG00000024892/ENSMUSG00000050732/…	Axl/Lgals1/Trim59/Cd74/Bcl2l1/Trim28/Trim25/Gsn/Fuca2/Grk2/Itgav/P4hb/Ifitm1/Ifitm3/Vps37b/Tgfb1/Trim26/Nedd4/Trim35/Pcx/Vamp8/Dag1/Ist1/Ifitm2/Cd4/Mid2/Cd300ld/Cd300lf/Cd81/Trim27/Gpr15/Rab7/Trim21/Exoc2/Gucy1a3/Chmp4b/Trim30a	37	20	ENSMUSG00000002602/ENSMUSG00000068220/ENSMUSG00000007659/ENSMUSG00000026879/ENSMUSG00000019810/ENSMUSG00000027087/ENSMUSG00000025130/ENSMUSG00000025491/ENSMUSG00000025492/ENSMUSG00000002603/ENSMUSG00000032216/ENSMUSG00000024892/ENSMUSG00000039952/ENSMUSG00000060591/ENSMUSG00000023274/ENSMUSG00000000266/ENSMUSG00000037706/ENSMUSG00000079477/ENSMUSG00000021357/ENSMUSG00000038467	17	ENSMUSG00000034317/ENSMUSG00000024610/ENSMUSG00000005566/ENSMUSG00000000275/ENSMUSG00000024858/ENSMUSG00000066278/ENSMUSG00000024457/ENSMUSG00000022043/ENSMUSG00000050732/ENSMUSG00000031729/ENSMUSG00000034641/ENSMUSG00000047798/ENSMUSG00000021326/ENSMUSG00000047293/ENSMUSG00000030966/ENSMUSG00000033910/ENSMUSG00000030921
GO:0033674	positive regulation of kinase activity	BP	1.25059e-06	4.37208e-05	ENSMUSG00000025473/ENSMUSG00000042228/ENSMUSG00000026463/ENSMUSG00000026864/ENSMUSG00000048376/ENSMUSG00000029468/ENSMUSG00000055170/ENSMUSG00000017009/ENSMUSG00000002489/ENSMUSG00000026872/ENSMUSG00000021457/ENSMUSG00000000489/ENSMUSG00000002365/ENSMUSG00000052593/ENSMUSG00000032041/ENSMUSG00000020859/ENSMUSG00000024163/ENSMUSG00000018909/ENSMUSG00000034165/ENSMUSG00000002699/ENSMUSG00000035042/…	Adam8/Lyn/Atp2b4/Hspa5/F2r/P2rx7/Ifng/Sdc4/Tiam1/Zeb2/Syk/Pdgfb/Snx9/Adam17/Tirap/Spag9/Mapk8ip3/Arrb1/Ccnd3/Lcp2/Ccl5/Csf1/Psrc1/Cd74/Ncf1/Telo2/Camkk2/Gadd45g/Tgfbr1/Abi2/Nod2/Cenpe/Ptk2b/Agap2/Irgm2/Stk25/Avpi1/Vldlr/Cd24a/Akap13/Vav3/Zfp622/Pik3r4/Prnp/Lrrk2/Pik3cg/Stk4/Pkd1/Slc11a1/Tgfb1/Map3k20/Ern1/Csf1r/Arhgef5/Gnai2/Mif/Fzd5/Map3k5/Lrp8/Fcer1a/Adnp/Npm1/Dag1/Tlr9/Cd4/Malt1/Higd1a/Ager/Mi…	105	67	ENSMUSG00000025473/ENSMUSG00000026463/ENSMUSG00000026864/ENSMUSG00000048376/ENSMUSG00000029468/ENSMUSG00000055170/ENSMUSG00000017009/ENSMUSG00000002489/ENSMUSG00000026872/ENSMUSG00000000489/ENSMUSG00000002365/ENSMUSG00000052593/ENSMUSG00000032041/ENSMUSG00000018909/ENSMUSG00000034165/ENSMUSG00000002699/ENSMUSG00000035042/ENSMUSG00000014599/ENSMUSG00000029471/ENSMUSG00000021453/ENSMUSG00000007613/…	38	ENSMUSG00000042228/ENSMUSG00000021457/ENSMUSG00000020859/ENSMUSG00000024163/ENSMUSG00000068744/ENSMUSG00000024610/ENSMUSG00000015950/ENSMUSG00000024170/ENSMUSG00000069874/ENSMUSG00000026277/ENSMUSG00000047139/ENSMUSG00000066406/ENSMUSG00000033721/ENSMUSG00000052253/ENSMUSG00000032571/ENSMUSG00000036273/ENSMUSG00000018209/ENSMUSG00000032855/ENSMUSG00000026177/ENSMUSG00000004085/ENSMUSG00000024621/…
GO:0036314	response to sterol	BP	1.25868e-06	4.37208e-05	ENSMUSG00000000982/ENSMUSG00000028150/ENSMUSG00000041324/ENSMUSG00000032238/ENSMUSG00000079227/ENSMUSG00000007613/ENSMUSG00000001761/ENSMUSG00000026944/ENSMUSG00000093930/ENSMUSG00000002603/ENSMUSG00000028613/ENSMUSG00000039952/ENSMUSG00000032440/ENSMUSG00000021340	Ccl3/Rorc/Inhba/Rora/Ccr5/Tgfbr1/Smo/Abca2/Hmgcs1/Tgfb1/Lrp8/Dag1/Tgfbr2/Gpld1	14	13	ENSMUSG00000000982/ENSMUSG00000028150/ENSMUSG00000041324/ENSMUSG00000032238/ENSMUSG00000079227/ENSMUSG00000007613/ENSMUSG00000001761/ENSMUSG00000026944/ENSMUSG00000093930/ENSMUSG00000002603/ENSMUSG00000028613/ENSMUSG00000039952/ENSMUSG00000021340	1	ENSMUSG00000032440
GO:0048872	homeostasis of number of cells	BP	1.28259e-06	4.42656e-05	ENSMUSG00000020644/ENSMUSG00000002602/ENSMUSG00000026770/ENSMUSG00000042228/ENSMUSG00000068036/ENSMUSG00000005413/ENSMUSG00000048376/ENSMUSG00000029468/ENSMUSG00000055170/ENSMUSG00000024140/ENSMUSG00000041324/ENSMUSG00000052593/ENSMUSG00000063659/ENSMUSG00000026180/ENSMUSG00000040952/ENSMUSG00000068105/ENSMUSG00000019982/ENSMUSG00000025993/ENSMUSG00000014599/ENSMUSG00000039521/ENSMUSG00000024610/…	Id2/Axl/Il2ra/Lyn/Afdn/Hmox1/F2r/P2rx7/Ifng/Epas1/Inhba/Adam17/Zbtb18/Cxcr2/Rps19/Tnfrsf13c/Myb/Slc40a1/Csf1/Foxp3/Cd74/Tcrg-C1/Hcls1/Kmt2a/Zfpm1/Hif1a/Smo/Lmo2/Ccr2/Pik3cd/Cd24a/Spi1/Chst3/Prdx1/Acvr2a/Sash3/Sos1/Stat5a/Tgfb1/Bax/Hcar2/Vps54/Mif/Skil/Ercc2/Rps17/Thra/Il7r/Ptpn2/Gata1/Rps6/Mertk/Cdk6/Tnfaip3/Ets1/Flt3l/Sod1/Ccr4/Hmgb1/Pirb/Gapt/Kdm1a/Coro1a/Ccr7/Gata3/Hspa9/Gpi1/Rps14/Bcr/Kmt2e/P…	71	37	ENSMUSG00000020644/ENSMUSG00000002602/ENSMUSG00000026770/ENSMUSG00000068036/ENSMUSG00000048376/ENSMUSG00000029468/ENSMUSG00000055170/ENSMUSG00000024140/ENSMUSG00000041324/ENSMUSG00000052593/ENSMUSG00000026180/ENSMUSG00000014599/ENSMUSG00000039521/ENSMUSG00000076749/ENSMUSG00000022831/ENSMUSG00000021109/ENSMUSG00000001761/ENSMUSG00000049103/ENSMUSG00000052155/ENSMUSG00000031101/ENSMUSG00000004043/…	34	ENSMUSG00000042228/ENSMUSG00000005413/ENSMUSG00000063659/ENSMUSG00000040952/ENSMUSG00000068105/ENSMUSG00000019982/ENSMUSG00000025993/ENSMUSG00000024610/ENSMUSG00000002028/ENSMUSG00000049577/ENSMUSG00000032698/ENSMUSG00000039936/ENSMUSG00000047139/ENSMUSG00000002111/ENSMUSG00000057337/ENSMUSG00000028691/ENSMUSG00000024241/ENSMUSG00000003873/ENSMUSG00000045502/ENSMUSG00000030400/ENSMUSG00000061787/…
GO:0002369	T cell cytokine production	BP	1.29372e-06	4.43656e-05	ENSMUSG00000026068/ENSMUSG00000020101/ENSMUSG00000015316/ENSMUSG00000039521/ENSMUSG00000026573/ENSMUSG00000027776/ENSMUSG00000000869/ENSMUSG00000001444/ENSMUSG00000020641/ENSMUSG00000031101/ENSMUSG00000026177/ENSMUSG00000045005/ENSMUSG00000019987/ENSMUSG00000032688/ENSMUSG00000022770/ENSMUSG00000015619/ENSMUSG00000037447	Il18rap/Vsir/Slamf1/Foxp3/Xcl1/Il12a/Il4/Tbx21/Rsad2/Sash3/Slc11a1/Fzd5/Arg1/Malt1/Dlg1/Gata3/Arid5a	17	11	ENSMUSG00000026068/ENSMUSG00000020101/ENSMUSG00000015316/ENSMUSG00000039521/ENSMUSG00000026573/ENSMUSG00000000869/ENSMUSG00000001444/ENSMUSG00000031101/ENSMUSG00000032688/ENSMUSG00000022770/ENSMUSG00000015619	6	ENSMUSG00000027776/ENSMUSG00000020641/ENSMUSG00000026177/ENSMUSG00000045005/ENSMUSG00000019987/ENSMUSG00000037447
GO:0050868	negative regulation of T cell activation	BP	1.31322e-06	4.47492e-05	ENSMUSG00000020399/ENSMUSG00000026770/ENSMUSG00000017009/ENSMUSG00000026011/ENSMUSG00000033767/ENSMUSG00000020101/ENSMUSG00000071552/ENSMUSG00000039521/ENSMUSG00000024610/ENSMUSG00000029603/ENSMUSG00000026573/ENSMUSG00000030124/ENSMUSG00000027843/ENSMUSG00000000869/ENSMUSG00000001444/ENSMUSG00000047139/ENSMUSG00000079037/ENSMUSG00000051457/ENSMUSG00000024098/ENSMUSG00000002603/ENSMUSG00000022637/…	Havcr2/Il2ra/Sdc4/Ctla4/Tmem131l/Vsir/Tigit/Foxp3/Cd74/Dtx1/Xcl1/Lag3/Ptpn22/Il4/Tbx21/Cd24a/Prnp/Spn/Twsg1/Tgfb1/Cblb/Prkar1a/Ndfip1/Arg1/Ptpn2/Socs5/Il4ra/Dlg5/Tnfaip8l2/Dlg1/Tnfrsf14/Cebpb/Zfp608	33	23	ENSMUSG00000020399/ENSMUSG00000026770/ENSMUSG00000017009/ENSMUSG00000026011/ENSMUSG00000020101/ENSMUSG00000071552/ENSMUSG00000039521/ENSMUSG00000026573/ENSMUSG00000030124/ENSMUSG00000000869/ENSMUSG00000001444/ENSMUSG00000079037/ENSMUSG00000051457/ENSMUSG00000024098/ENSMUSG00000002603/ENSMUSG00000020612/ENSMUSG00000024425/ENSMUSG00000024539/ENSMUSG00000030748/ENSMUSG00000021782/ENSMUSG00000013707/…	10	ENSMUSG00000033767/ENSMUSG00000024610/ENSMUSG00000029603/ENSMUSG00000027843/ENSMUSG00000047139/ENSMUSG00000022637/ENSMUSG00000019987/ENSMUSG00000037104/ENSMUSG00000056501/ENSMUSG00000052713
GO:0060627	regulation of vesicle-mediated transport	BP	1.40098e-06	4.74396e-05	ENSMUSG00000020383/ENSMUSG00000002602/ENSMUSG00000042228/ENSMUSG00000034342/ENSMUSG00000055447/ENSMUSG00000005413/ENSMUSG00000055170/ENSMUSG00000017009/ENSMUSG00000039361/ENSMUSG00000059714/ENSMUSG00000032202/ENSMUSG00000021457/ENSMUSG00000034799/ENSMUSG00000003814/ENSMUSG00000062661/ENSMUSG00000020143/ENSMUSG00000015316/ENSMUSG00000018909/ENSMUSG00000029467/ENSMUSG00000035629/ENSMUSG00000068923/…	Il13/Axl/Lyn/Cbl/Cd47/Hmox1/Ifng/Sdc4/Picalm/Flot1/Rab27a/Syk/Unc13a/Calr/Ncs1/Dock2/Slamf1/Arrb1/Atp2a2/Rubcn/Syt11/Bmp2k/Rac2/Ehd4/Tbc1d4/Tbc1d30/Rack1/Anxa2/Lamp1/Nod2/Sytl3/Hck/Ccr2/Rab8a/Akt2/Itgav/Il4/Hip1/Sdc1/Cd2ap/Tbc1d2/Lgals3/Ptafr/Lrrk2/Vps37b/Slc11a1/Pacsin1/Tbc1d8/Tgfb1/Atxn2/Inpp5f/Pparg/Fcer1a/Stxbp5/Sorl1/Acsl3/Vamp8/Dlg4/Vps11/Eef2k/Ldlr/Atp6ap1/Vamp4/Mertk/Pten/Rapgef4/Il4ra/Ca…	96	63	ENSMUSG00000020383/ENSMUSG00000002602/ENSMUSG00000055447/ENSMUSG00000055170/ENSMUSG00000017009/ENSMUSG00000039361/ENSMUSG00000059714/ENSMUSG00000032202/ENSMUSG00000034799/ENSMUSG00000003814/ENSMUSG00000062661/ENSMUSG00000020143/ENSMUSG00000015316/ENSMUSG00000018909/ENSMUSG00000029467/ENSMUSG00000068923/ENSMUSG00000033220/ENSMUSG00000027293/ENSMUSG00000032231/ENSMUSG00000055994/ENSMUSG00000041831/…	33	ENSMUSG00000042228/ENSMUSG00000034342/ENSMUSG00000005413/ENSMUSG00000021457/ENSMUSG00000035629/ENSMUSG00000034663/ENSMUSG00000033083/ENSMUSG00000052302/ENSMUSG00000020372/ENSMUSG00000031447/ENSMUSG00000003283/ENSMUSG00000061665/ENSMUSG00000050335/ENSMUSG00000056529/ENSMUSG00000036273/ENSMUSG00000066278/ENSMUSG00000026177/ENSMUSG00000040276/ENSMUSG00000003134/ENSMUSG00000042605/ENSMUSG00000042105/…
GO:0050920	regulation of chemotaxis	BP	1.41473e-06	4.76055e-05	ENSMUSG00000034684/ENSMUSG00000000982/ENSMUSG00000026874/ENSMUSG00000042228/ENSMUSG00000032591/ENSMUSG00000018930/ENSMUSG00000002489/ENSMUSG00000000489/ENSMUSG00000052593/ENSMUSG00000003814/ENSMUSG00000026180/ENSMUSG00000028927/ENSMUSG00000015316/ENSMUSG00000049775/ENSMUSG00000035042/ENSMUSG00000014599/ENSMUSG00000033220/ENSMUSG00000024610/ENSMUSG00000026573/ENSMUSG00000023913/ENSMUSG00000001741/…	Sema3f/Ccl3/Hc/Lyn/Mst1/Ccl4/Tiam1/Pdgfb/Adam17/Calr/Cxcr2/Padi2/Slamf1/Tmsb4x/Ccl5/Csf1/Rac2/Cd74/Xcl1/Pla2g7/Il16/Nod2/Dapk2/Ptk2b/Ccr1/Il12a/Ccr2/Prkd2/Tgfb1/Tubb2b/Mif/Mpp1/C1qbp/Nrp1/Ptpn2/Ager/Swap70/Ccr4/Hmgb1/Ccr6/Bst1/Ryk/Ccr7/Camk1d/Cxcr4/Cxcl10/S1pr1	47	29	ENSMUSG00000034684/ENSMUSG00000000982/ENSMUSG00000026874/ENSMUSG00000018930/ENSMUSG00000002489/ENSMUSG00000000489/ENSMUSG00000052593/ENSMUSG00000003814/ENSMUSG00000026180/ENSMUSG00000028927/ENSMUSG00000015316/ENSMUSG00000049775/ENSMUSG00000035042/ENSMUSG00000014599/ENSMUSG00000033220/ENSMUSG00000026573/ENSMUSG00000055994/ENSMUSG00000032380/ENSMUSG00000059456/ENSMUSG00000025804/ENSMUSG00000049103/…	18	ENSMUSG00000042228/ENSMUSG00000032591/ENSMUSG00000024610/ENSMUSG00000023913/ENSMUSG00000001741/ENSMUSG00000027776/ENSMUSG00000041187/ENSMUSG00000045136/ENSMUSG00000031402/ENSMUSG00000018446/ENSMUSG00000015452/ENSMUSG00000031015/ENSMUSG00000040899/ENSMUSG00000029082/ENSMUSG00000037944/ENSMUSG00000045382/ENSMUSG00000034855/ENSMUSG00000045092
GO:0043410	positive regulation of MAPK cascade	BP	1.59047e-06	5.3187e-05	ENSMUSG00000000982/ENSMUSG00000025473/ENSMUSG00000020399/ENSMUSG00000052684/ENSMUSG00000033470/ENSMUSG00000018930/ENSMUSG00000048376/ENSMUSG00000029468/ENSMUSG00000002489/ENSMUSG00000026872/ENSMUSG00000021457/ENSMUSG00000000489/ENSMUSG00000032041/ENSMUSG00000020859/ENSMUSG00000024163/ENSMUSG00000015316/ENSMUSG00000037922/ENSMUSG00000018909/ENSMUSG00000028480/ENSMUSG00000035042/ENSMUSG00000024610/…	Ccl3/Adam8/Havcr2/Jun/Cysltr2/Ccl4/F2r/P2rx7/Tiam1/Zeb2/Syk/Pdgfb/Tirap/Spag9/Mapk8ip3/Slamf1/Bank1/Arrb1/Glipr2/Ccl5/Cd74/Ncf1/Xcl1/Ramp3/Psap/Ptpn22/Gadd45g/Tgfbr1/Nod2/Ptk2b/Ccr1/Cdon/Itgav/Gcnt2/Pde8a/Ccl9/Stk25/Avpi1/Cd24a/Akap13/Ccl24/Gpr55/Zfp622/Prkd2/Hmgcr/Lrrk2/Pik3cg/Tgfb1/Map3k20/Ern1/Csf1r/Arhgef5/Gnai2/Mif/Fzd5/Map3k5/Fcer1a/Ccl6/Igfbp4/Npnt/Nrp1/Cd44/Lif/Tlr9/Timp2/Atp6ap1/Cd4/Pten…	97	59	ENSMUSG00000000982/ENSMUSG00000025473/ENSMUSG00000020399/ENSMUSG00000033470/ENSMUSG00000018930/ENSMUSG00000048376/ENSMUSG00000029468/ENSMUSG00000002489/ENSMUSG00000026872/ENSMUSG00000000489/ENSMUSG00000032041/ENSMUSG00000015316/ENSMUSG00000018909/ENSMUSG00000028480/ENSMUSG00000035042/ENSMUSG00000026573/ENSMUSG00000021453/ENSMUSG00000007613/ENSMUSG00000055994/ENSMUSG00000059456/ENSMUSG00000025804/…	38	ENSMUSG00000052684/ENSMUSG00000021457/ENSMUSG00000020859/ENSMUSG00000024163/ENSMUSG00000037922/ENSMUSG00000024610/ENSMUSG00000015950/ENSMUSG00000041046/ENSMUSG00000004207/ENSMUSG00000027843/ENSMUSG00000038119/ENSMUSG00000026277/ENSMUSG00000047139/ENSMUSG00000066406/ENSMUSG00000004814/ENSMUSG00000052253/ENSMUSG00000041187/ENSMUSG00000036273/ENSMUSG00000004085/ENSMUSG00000024621/ENSMUSG00000045005/…
GO:0032635	interleukin-6 production	BP	1.61167e-06	5.35633e-05	ENSMUSG00000020399/ENSMUSG00000026068/ENSMUSG00000020826/ENSMUSG00000048376/ENSMUSG00000029468/ENSMUSG00000055170/ENSMUSG00000016529/ENSMUSG00000025929/ENSMUSG00000032041/ENSMUSG00000015316/ENSMUSG00000037922/ENSMUSG00000018909/ENSMUSG00000068923/ENSMUSG00000039521/ENSMUSG00000049871/ENSMUSG00000027843/ENSMUSG00000055994/ENSMUSG00000056529/ENSMUSG00000028059/ENSMUSG00000016528/ENSMUSG00000045322/…	Havcr2/Il18rap/Nos2/F2r/P2rx7/Ifng/Il10/Il17a/Tirap/Slamf1/Bank1/Arrb1/Syt11/Foxp3/Nlrc3/Ptpn22/Nod2/Ptafr/Arhgef2/Mapkapk2/Tlr9/Tbc1d23/Tnfaip3/Socs5/Cd300ld/Selenok/Hmgb1/Zfp64/Selenos/Il6ra/Zbtb20/Tnf/Nod1/Arrb2/Cebpb/Trim30a/Arid5a	37	23	ENSMUSG00000020399/ENSMUSG00000026068/ENSMUSG00000048376/ENSMUSG00000029468/ENSMUSG00000055170/ENSMUSG00000016529/ENSMUSG00000025929/ENSMUSG00000032041/ENSMUSG00000015316/ENSMUSG00000018909/ENSMUSG00000068923/ENSMUSG00000039521/ENSMUSG00000049871/ENSMUSG00000055994/ENSMUSG00000028059/ENSMUSG00000016528/ENSMUSG00000022749/ENSMUSG00000019850/ENSMUSG00000042682/ENSMUSG00000066551/ENSMUSG00000075701/…	14	ENSMUSG00000020826/ENSMUSG00000037922/ENSMUSG00000027843/ENSMUSG00000056529/ENSMUSG00000045322/ENSMUSG00000037104/ENSMUSG00000034641/ENSMUSG00000027551/ENSMUSG00000027947/ENSMUSG00000022708/ENSMUSG00000038058/ENSMUSG00000056501/ENSMUSG00000030921/ENSMUSG00000037447
GO:0045089	positive regulation of innate immune response	BP	1.69654e-06	5.60379e-05	ENSMUSG00000025473/ENSMUSG00000020399/ENSMUSG00000027718/ENSMUSG00000042228/ENSMUSG00000060441/ENSMUSG00000026068/ENSMUSG00000036908/ENSMUSG00000015314/ENSMUSG00000059714/ENSMUSG00000022901/ENSMUSG00000005696/ENSMUSG00000049723/ENSMUSG00000032041/ENSMUSG00000079563/ENSMUSG00000040952/ENSMUSG00000037860/ENSMUSG00000021025/ENSMUSG00000079293/ENSMUSG00000025017/ENSMUSG00000021356/ENSMUSG00000024610/…	Adam8/Havcr2/Il21/Lyn/Trim5/Il18rap/Unc93b1/Slamf6/Flot1/Cd86/Sh2d1a/Mmp12/Tirap/Pglyrp2/Rps19/Aim2/Nfkbia/Clec7a/Pik3ap1/Irf4/Cd74/Xcl1/Lag3/Wdfy1/Ptpn22/Lamp1/Nod2/Nlrc5/Ulbp1/Il12a/Irgm2/Rsad2/Trim6/Irgm1/Stat5a/C1qbp/Mapkapk2/Tlr9/Nlrc4/Cd180/Zc3hav1/Tnfaip3/Nop53/Tnip2/Ptprs/Matr3/Rbm14/Cd300lf/Tmem173/Hmgb1/Cadm1/Traf3/Arrb2/Trim30a	54	23	ENSMUSG00000025473/ENSMUSG00000020399/ENSMUSG00000027718/ENSMUSG00000026068/ENSMUSG00000059714/ENSMUSG00000032041/ENSMUSG00000079563/ENSMUSG00000021025/ENSMUSG00000025017/ENSMUSG00000021356/ENSMUSG00000026573/ENSMUSG00000030124/ENSMUSG00000073643/ENSMUSG00000055994/ENSMUSG00000004043/ENSMUSG00000016528/ENSMUSG00000019850/ENSMUSG00000059866/ENSMUSG00000013236/ENSMUSG00000024349/ENSMUSG00000066551/…	31	ENSMUSG00000042228/ENSMUSG00000060441/ENSMUSG00000036908/ENSMUSG00000015314/ENSMUSG00000022901/ENSMUSG00000005696/ENSMUSG00000049723/ENSMUSG00000040952/ENSMUSG00000037860/ENSMUSG00000079293/ENSMUSG00000024610/ENSMUSG00000027843/ENSMUSG00000031447/ENSMUSG00000074151/ENSMUSG00000079685/ENSMUSG00000027776/ENSMUSG00000069874/ENSMUSG00000020641/ENSMUSG00000072244/ENSMUSG00000046879/ENSMUSG00000018446/…
GO:0009306	protein secretion	BP	1.79891e-06	5.9057e-05	ENSMUSG00000000982/ENSMUSG00000026073/ENSMUSG00000028965/ENSMUSG00000020399/ENSMUSG00000026874/ENSMUSG00000042228/ENSMUSG00000028150/ENSMUSG00000036117/ENSMUSG00000020077/ENSMUSG00000003161/ENSMUSG00000020826/ENSMUSG00000048376/ENSMUSG00000029468/ENSMUSG00000055170/ENSMUSG00000026740/ENSMUSG00000023571/ENSMUSG00000002489/ENSMUSG00000026069/ENSMUSG00000016529/ENSMUSG00000025929/ENSMUSG00000021457/…	Ccl3/Il1r2/Tnfrsf9/Havcr2/Hc/Lyn/Rorc/Il5/Srgn/Sri/Nos2/F2r/P2rx7/Ifng/Dnajc1/C1qtnf12/Tiam1/Il1rl1/Il10/Il17a/Syk/Rbpj/Mmp12/Sidt2/Aim2/Cd38/Slamf1/Bank1/Tmsb4x/Arrb1/Cyb5r4/Ucp2/Syt11/Lcp2/Ccl5/Foxp3/Gipr/Il17ra/Gpr68/Ptpn22/Blk/Ffar1/Hif1a/Nod2/Lpl/Gja1/Rab8a/Itgav/Hk1/Rsad2/Trim6/Irs2/Sox4/Hmgcr/Mapk11/Srebf1/Tgfb1/Hcar2/Csf1r/Mif/Stxbp5/Birc5/Kcnn4/Tlr9/Nlrc4/Rapgef4/Il4ra/Trim16/Dynll1/Sele…	100	57	ENSMUSG00000000982/ENSMUSG00000026073/ENSMUSG00000028965/ENSMUSG00000020399/ENSMUSG00000026874/ENSMUSG00000028150/ENSMUSG00000036117/ENSMUSG00000020077/ENSMUSG00000048376/ENSMUSG00000029468/ENSMUSG00000055170/ENSMUSG00000026740/ENSMUSG00000002489/ENSMUSG00000026069/ENSMUSG00000016529/ENSMUSG00000025929/ENSMUSG00000039191/ENSMUSG00000015316/ENSMUSG00000049775/ENSMUSG00000018909/ENSMUSG00000033685/…	43	ENSMUSG00000042228/ENSMUSG00000003161/ENSMUSG00000020826/ENSMUSG00000023571/ENSMUSG00000021457/ENSMUSG00000049723/ENSMUSG00000034908/ENSMUSG00000037860/ENSMUSG00000029084/ENSMUSG00000037922/ENSMUSG00000032872/ENSMUSG00000002897/ENSMUSG00000027843/ENSMUSG00000014453/ENSMUSG00000044453/ENSMUSG00000015568/ENSMUSG00000020641/ENSMUSG00000072244/ENSMUSG00000076431/ENSMUSG00000045502/ENSMUSG00000024621/…
GO:0009615	response to virus	BP	1.87612e-06	6.12182e-05	ENSMUSG00000066258/ENSMUSG00000037202/ENSMUSG00000026770/ENSMUSG00000045573/ENSMUSG00000060441/ENSMUSG00000055170/ENSMUSG00000079339/ENSMUSG00000030247/ENSMUSG00000052749/ENSMUSG00000053175/ENSMUSG00000022901/ENSMUSG00000049723/ENSMUSG00000011179/ENSMUSG00000037860/ENSMUSG00000035042/ENSMUSG00000039521/ENSMUSG00000026573/ENSMUSG00000007659/ENSMUSG00000045932/ENSMUSG00000027843/ENSMUSG00000021703/…	Trim12a/Prf1/Il2ra/Penk/Trim5/Ifng/Ifit1bl1/Kcnj8/Trim30b/Bcl3/Cd86/Mmp12/Odc1/Aim2/Ccl5/Foxp3/Xcl1/Bcl2l1/Ifit2/Ptpn22/Serinc5/Trim30d/Trim25/Nlrc5/Il12a/Tbx21/Ifngr1/Irgm2/Ifnar2/Bnip3/Rsad2/Cfl1/Trim6/Oas1a/Oasl1/Ifitm1/Itgax/Ifitm3/Tgtp1/Pcbp2/Spn/Mapk11/Rps15a/Ifit3b/Ifit3/Rnf26/C1qbp/Oas2/Tlr9/Ifitm2/Zc3hav1/Nop53/Trim44/Irf2/Tmem173/Selenok/Tgtp2/Il23r/Cct5/Traf3/Npc2/Cd40/Gata3/Ilf3/Tnf/C…	69	26	ENSMUSG00000037202/ENSMUSG00000026770/ENSMUSG00000055170/ENSMUSG00000030247/ENSMUSG00000053175/ENSMUSG00000035042/ENSMUSG00000039521/ENSMUSG00000026573/ENSMUSG00000007659/ENSMUSG00000021703/ENSMUSG00000001444/ENSMUSG00000020009/ENSMUSG00000078566/ENSMUSG00000056201/ENSMUSG00000025491/ENSMUSG00000025492/ENSMUSG00000051457/ENSMUSG00000053137/ENSMUSG00000060591/ENSMUSG00000024349/ENSMUSG00000042682/…	43	ENSMUSG00000066258/ENSMUSG00000045573/ENSMUSG00000060441/ENSMUSG00000079339/ENSMUSG00000052749/ENSMUSG00000022901/ENSMUSG00000049723/ENSMUSG00000011179/ENSMUSG00000037860/ENSMUSG00000045932/ENSMUSG00000027843/ENSMUSG00000057596/ENSMUSG00000000275/ENSMUSG00000074151/ENSMUSG00000027776/ENSMUSG00000069874/ENSMUSG00000022971/ENSMUSG00000020641/ENSMUSG00000072244/ENSMUSG00000052776/ENSMUSG00000041827/…
GO:0050792	regulation of viral process	BP	2.17448e-06	7.05267e-05	ENSMUSG00000000982/ENSMUSG00000026770/ENSMUSG00000020262/ENSMUSG00000052684/ENSMUSG00000018930/ENSMUSG00000068220/ENSMUSG00000055170/ENSMUSG00000049723/ENSMUSG00000037860/ENSMUSG00000015656/ENSMUSG00000024691/ENSMUSG00000034317/ENSMUSG00000035042/ENSMUSG00000024610/ENSMUSG00000027843/ENSMUSG00000005566/ENSMUSG00000000275/ENSMUSG00000020914/ENSMUSG00000027985/ENSMUSG00000026879/ENSMUSG00000025130/…	Ccl3/Il2ra/Adarb1/Jun/Ccl4/Lgals1/Ifng/Mmp12/Aim2/Hspa8/Fam111a/Trim59/Ccl5/Cd74/Ptpn22/Trim28/Trim25/Top2a/Lef1/Gsn/P4hb/Rsad2/Cfl1/Trim6/Oas1a/Oasl1/Ifitm1/Ifitm3/Pfn1/Pcbp2/Vps37b/Spn/Trim26/Trim35/Pcx/Rnf26/C1qbp/Larp1/Ifitm2/Zc3hav1/Cd4/Nop53/Trim44/Mid2/Tmem173/Mdfic/Selenok/Trim27/Il23r/Rab7/Traf3/Trim21/Ilf3/Mvb12b/Tnf/Chmp4b/Trim30a	57	28	ENSMUSG00000000982/ENSMUSG00000026770/ENSMUSG00000020262/ENSMUSG00000018930/ENSMUSG00000068220/ENSMUSG00000055170/ENSMUSG00000035042/ENSMUSG00000020914/ENSMUSG00000026879/ENSMUSG00000025130/ENSMUSG00000056201/ENSMUSG00000025491/ENSMUSG00000025492/ENSMUSG00000018293/ENSMUSG00000051457/ENSMUSG00000024892/ENSMUSG00000060591/ENSMUSG00000023274/ENSMUSG00000000266/ENSMUSG00000024349/ENSMUSG00000041390/…	29	ENSMUSG00000052684/ENSMUSG00000049723/ENSMUSG00000037860/ENSMUSG00000015656/ENSMUSG00000024691/ENSMUSG00000034317/ENSMUSG00000024610/ENSMUSG00000027843/ENSMUSG00000005566/ENSMUSG00000000275/ENSMUSG00000027985/ENSMUSG00000020641/ENSMUSG00000072244/ENSMUSG00000052776/ENSMUSG00000041827/ENSMUSG00000056851/ENSMUSG00000066278/ENSMUSG00000024457/ENSMUSG00000022043/ENSMUSG00000053128/ENSMUSG00000018446/…
GO:0071219	cellular response to molecule of bacterial origin	BP	2.2182e-06	7.15137e-05	ENSMUSG00000000982/ENSMUSG00000020399/ENSMUSG00000002602/ENSMUSG00000042228/ENSMUSG00000020826/ENSMUSG00000038151/ENSMUSG00000055170/ENSMUSG00000016529/ENSMUSG00000022901/ENSMUSG00000021025/ENSMUSG00000035042/ENSMUSG00000079227/ENSMUSG00000035673/ENSMUSG00000105096/ENSMUSG00000022500/ENSMUSG00000027843/ENSMUSG00000055994/ENSMUSG00000020484/ENSMUSG00000027776/ENSMUSG00000040627/ENSMUSG00000069874/…	Ccl3/Havcr2/Axl/Lyn/Nos2/Prdm1/Ifng/Il10/Cd86/Nfkbia/Ccl5/Ccr5/Sbno2/Gbp10/Litaf/Ptpn22/Nod2/Xbp1/Il12a/Aicda/Irgm2/Ptafr/Tgfb1/Mif/Fzd5/Arg1/Rara/Tlr9/Cd180/Tnfaip3/Tnip2/Hsf1/Gbp6/Upf1/Tspo/Sirt2/Selenos/Cd40/Ly86/Casp1/Ctsg/Bcr/Tnf/Sash1/Cxcl10/Cebpb/Cd80/Paf1/Arid5a	49	24	ENSMUSG00000000982/ENSMUSG00000020399/ENSMUSG00000002602/ENSMUSG00000038151/ENSMUSG00000055170/ENSMUSG00000016529/ENSMUSG00000021025/ENSMUSG00000035042/ENSMUSG00000079227/ENSMUSG00000035673/ENSMUSG00000055994/ENSMUSG00000020484/ENSMUSG00000040627/ENSMUSG00000002603/ENSMUSG00000033307/ENSMUSG00000037992/ENSMUSG00000019850/ENSMUSG00000059866/ENSMUSG00000041736/ENSMUSG00000015149/ENSMUSG00000075701/…	25	ENSMUSG00000042228/ENSMUSG00000020826/ENSMUSG00000022901/ENSMUSG00000105096/ENSMUSG00000022500/ENSMUSG00000027843/ENSMUSG00000027776/ENSMUSG00000069874/ENSMUSG00000056529/ENSMUSG00000045005/ENSMUSG00000019987/ENSMUSG00000045322/ENSMUSG00000021624/ENSMUSG00000022556/ENSMUSG00000104713/ENSMUSG00000058301/ENSMUSG00000017652/ENSMUSG00000021423/ENSMUSG00000025888/ENSMUSG00000015305/ENSMUSG00000034855/…
GO:0030316	osteoclast differentiation	BP	2.29229e-06	7.34626e-05	ENSMUSG00000000982/ENSMUSG00000025473/ENSMUSG00000030365/ENSMUSG00000024026/ENSMUSG00000055170/ENSMUSG00000025929/ENSMUSG00000030579/ENSMUSG00000014599/ENSMUSG00000015133/ENSMUSG00000035673/ENSMUSG00000022797/ENSMUSG00000032231/ENSMUSG00000047415/ENSMUSG00000025804/ENSMUSG00000021792/ENSMUSG00000000869/ENSMUSG00000049608/ENSMUSG00000037940/ENSMUSG00000027562/ENSMUSG00000038280/ENSMUSG00000024621/…	Ccl3/Adam8/Clec2i/Glo1/Ifng/Il17a/Tyrobp/Csf1/Lrrk1/Sbno2/Tfrc/Anxa2/Gpr68/Ccr1/Fam213a/Il4/Gpr55/Inpp4b/Car2/Ostm1/Csf1r/Ubash3b/Atp6ap1/Cd300lf/Gab2/Junb/Clec2g/Creb1/Tnf/Cebpb	30	19	ENSMUSG00000000982/ENSMUSG00000025473/ENSMUSG00000024026/ENSMUSG00000055170/ENSMUSG00000025929/ENSMUSG00000014599/ENSMUSG00000035673/ENSMUSG00000022797/ENSMUSG00000032231/ENSMUSG00000047415/ENSMUSG00000025804/ENSMUSG00000021792/ENSMUSG00000000869/ENSMUSG00000049608/ENSMUSG00000038280/ENSMUSG00000032020/ENSMUSG00000019087/ENSMUSG00000052837/ENSMUSG00000024401	11	ENSMUSG00000030365/ENSMUSG00000030579/ENSMUSG00000015133/ENSMUSG00000037940/ENSMUSG00000027562/ENSMUSG00000024621/ENSMUSG00000047798/ENSMUSG00000004508/ENSMUSG00000000248/ENSMUSG00000025958/ENSMUSG00000056501
GO:0032663	regulation of interleukin-2 production	BP	2.34356e-06	7.42218e-05	ENSMUSG00000020399/ENSMUSG00000030365/ENSMUSG00000015396/ENSMUSG00000039521/ENSMUSG00000021356/ENSMUSG00000026573/ENSMUSG00000030124/ENSMUSG00000022952/ENSMUSG00000055994/ENSMUSG00000049103/ENSMUSG00000001444/ENSMUSG00000079037/ENSMUSG00000041187/ENSMUSG00000031101/ENSMUSG00000004043/ENSMUSG00000019850/ENSMUSG00000032688/ENSMUSG00000020315/ENSMUSG00000021326/ENSMUSG00000026778/ENSMUSG00000015619/…	Havcr2/Clec2i/Cd83/Foxp3/Irf4/Xcl1/Lag3/Runx1/Nod2/Ccr2/Tbx21/Prnp/Prkd2/Sash3/Stat5a/Tnfaip3/Malt1/Sptbn1/Trim27/Prkcq/Gata3/Btnl2	22	16	ENSMUSG00000020399/ENSMUSG00000039521/ENSMUSG00000021356/ENSMUSG00000026573/ENSMUSG00000030124/ENSMUSG00000022952/ENSMUSG00000055994/ENSMUSG00000049103/ENSMUSG00000001444/ENSMUSG00000079037/ENSMUSG00000031101/ENSMUSG00000004043/ENSMUSG00000019850/ENSMUSG00000032688/ENSMUSG00000026778/ENSMUSG00000015619	6	ENSMUSG00000030365/ENSMUSG00000015396/ENSMUSG00000041187/ENSMUSG00000020315/ENSMUSG00000021326/ENSMUSG00000024340
GO:0046718	viral entry into host cell	BP	2.34356e-06	7.42218e-05	ENSMUSG00000002602/ENSMUSG00000068220/ENSMUSG00000034317/ENSMUSG00000024610/ENSMUSG00000000275/ENSMUSG00000026879/ENSMUSG00000024858/ENSMUSG00000027087/ENSMUSG00000025130/ENSMUSG00000025491/ENSMUSG00000025492/ENSMUSG00000024457/ENSMUSG00000050732/ENSMUSG00000060591/ENSMUSG00000023274/ENSMUSG00000000266/ENSMUSG00000034641/ENSMUSG00000047798/ENSMUSG00000037706/ENSMUSG00000047293/ENSMUSG00000030966/…	Axl/Lgals1/Trim59/Cd74/Trim25/Gsn/Grk2/Itgav/P4hb/Ifitm1/Ifitm3/Trim26/Vamp8/Ifitm2/Cd4/Mid2/Cd300ld/Cd300lf/Cd81/Gpr15/Trim21/Trim30a	22	11	ENSMUSG00000002602/ENSMUSG00000068220/ENSMUSG00000026879/ENSMUSG00000027087/ENSMUSG00000025130/ENSMUSG00000025491/ENSMUSG00000025492/ENSMUSG00000060591/ENSMUSG00000023274/ENSMUSG00000000266/ENSMUSG00000037706	11	ENSMUSG00000034317/ENSMUSG00000024610/ENSMUSG00000000275/ENSMUSG00000024858/ENSMUSG00000024457/ENSMUSG00000050732/ENSMUSG00000034641/ENSMUSG00000047798/ENSMUSG00000047293/ENSMUSG00000030966/ENSMUSG00000030921
GO:0002718	regulation of cytokine production involved in immune response	BP	2.41532e-06	7.60473e-05	ENSMUSG00000022657/ENSMUSG00000027718/ENSMUSG00000005413/ENSMUSG00000016529/ENSMUSG00000020101/ENSMUSG00000015316/ENSMUSG00000039521/ENSMUSG00000024610/ENSMUSG00000026573/ENSMUSG00000055994/ENSMUSG00000001444/ENSMUSG00000037012/ENSMUSG00000020641/ENSMUSG00000072244/ENSMUSG00000031101/ENSMUSG00000002603/ENSMUSG00000033307/ENSMUSG00000045005/ENSMUSG00000019987/ENSMUSG00000045322/ENSMUSG00000032688/…	Cd96/Il21/Hmox1/Il10/Vsir/Slamf1/Foxp3/Cd74/Xcl1/Nod2/Tbx21/Hk1/Rsad2/Trim6/Sash3/Tgfb1/Mif/Fzd5/Arg1/Tlr9/Malt1/Gata3/Tnfrsf14/Tnf/Arid5a	25	16	ENSMUSG00000027718/ENSMUSG00000016529/ENSMUSG00000020101/ENSMUSG00000015316/ENSMUSG00000039521/ENSMUSG00000026573/ENSMUSG00000055994/ENSMUSG00000001444/ENSMUSG00000037012/ENSMUSG00000031101/ENSMUSG00000002603/ENSMUSG00000033307/ENSMUSG00000032688/ENSMUSG00000015619/ENSMUSG00000042333/ENSMUSG00000024401	9	ENSMUSG00000022657/ENSMUSG00000005413/ENSMUSG00000024610/ENSMUSG00000020641/ENSMUSG00000072244/ENSMUSG00000045005/ENSMUSG00000019987/ENSMUSG00000045322/ENSMUSG00000037447
GO:0045637	regulation of myeloid cell differentiation	BP	2.47876e-06	7.70128e-05	ENSMUSG00000020644/ENSMUSG00000000982/ENSMUSG00000025473/ENSMUSG00000030365/ENSMUSG00000052684/ENSMUSG00000042228/ENSMUSG00000036117/ENSMUSG00000055170/ENSMUSG00000025929/ENSMUSG00000041324/ENSMUSG00000030579/ENSMUSG00000021025/ENSMUSG00000014599/ENSMUSG00000024610/ENSMUSG00000047415/ENSMUSG00000022831/ENSMUSG00000029359/ENSMUSG00000027583/ENSMUSG00000049577/ENSMUSG00000021109/ENSMUSG00000022952/…	Id2/Ccl3/Adam8/Clec2i/Jun/Lyn/Il5/Ifng/Il17a/Inhba/Tyrobp/Nfkbia/Csf1/Cd74/Gpr68/Hcls1/Tesc/Zbtb46/Zfpm1/Hif1a/Runx1/Ptk2b/Ccr1/Lef1/Lmo2/Fam213a/Il4/Spi1/Gpr55/Inpp4b/Car2/Acvr2a/Stat5a/Ndfip1/Ubash3b/Lif/Rara/Ptpn2/Gata1/Atp6ap1/C1qc/Cdk6/Cd4/Ets1/Hmgb1/Kdm1a/Clec2g/Hspa9/Creb1/Tnf/Cebpb/Paf1	52	33	ENSMUSG00000020644/ENSMUSG00000000982/ENSMUSG00000025473/ENSMUSG00000036117/ENSMUSG00000055170/ENSMUSG00000025929/ENSMUSG00000041324/ENSMUSG00000021025/ENSMUSG00000014599/ENSMUSG00000047415/ENSMUSG00000022831/ENSMUSG00000029359/ENSMUSG00000021109/ENSMUSG00000022952/ENSMUSG00000059456/ENSMUSG00000025804/ENSMUSG00000021792/ENSMUSG00000000869/ENSMUSG00000049608/ENSMUSG00000052155/ENSMUSG00000004043/…	19	ENSMUSG00000030365/ENSMUSG00000052684/ENSMUSG00000042228/ENSMUSG00000030579/ENSMUSG00000024610/ENSMUSG00000027583/ENSMUSG00000049577/ENSMUSG00000027985/ENSMUSG00000032698/ENSMUSG00000002111/ENSMUSG00000037940/ENSMUSG00000027562/ENSMUSG00000036896/ENSMUSG00000036940/ENSMUSG00000000248/ENSMUSG00000024359/ENSMUSG00000025958/ENSMUSG00000056501/ENSMUSG00000003437
GO:0001773	myeloid dendritic cell activation	BP	2.4889e-06	7.70128e-05	ENSMUSG00000020399/ENSMUSG00000016529/ENSMUSG00000039191/ENSMUSG00000034266/ENSMUSG00000020143/ENSMUSG00000015316/ENSMUSG00000021356/ENSMUSG00000018916/ENSMUSG00000000869/ENSMUSG00000002111/ENSMUSG00000002603/ENSMUSG00000035186/ENSMUSG00000110206/ENSMUSG00000032440/ENSMUSG00000066551/ENSMUSG00000058818	Havcr2/Il10/Rbpj/Batf/Dock2/Slamf1/Irf4/Csf2/Il4/Spi1/Tgfb1/Ubd/Flt3l/Tgfbr2/Hmgb1/Pirb	16	12	ENSMUSG00000020399/ENSMUSG00000016529/ENSMUSG00000039191/ENSMUSG00000034266/ENSMUSG00000020143/ENSMUSG00000015316/ENSMUSG00000021356/ENSMUSG00000018916/ENSMUSG00000000869/ENSMUSG00000002603/ENSMUSG00000110206/ENSMUSG00000066551	4	ENSMUSG00000002111/ENSMUSG00000035186/ENSMUSG00000032440/ENSMUSG00000058818
GO:0071353	cellular response to interleukin-4	BP	2.4889e-06	7.70128e-05	ENSMUSG00000026864/ENSMUSG00000000782/ENSMUSG00000044533/ENSMUSG00000026573/ENSMUSG00000020484/ENSMUSG00000062867/ENSMUSG00000027985/ENSMUSG00000060036/ENSMUSG00000067274/ENSMUSG00000019987/ENSMUSG00000056749/ENSMUSG00000031805/ENSMUSG00000024539/ENSMUSG00000047798/ENSMUSG00000030707/ENSMUSG00000015619	Hspa5/Tcf7/Rps2/Xcl1/Xbp1/Impdh2/Lef1/Rpl3/Rplp0/Arg1/Nfil3/Jak3/Ptpn2/Cd300lf/Coro1a/Gata3	16	8	ENSMUSG00000026864/ENSMUSG00000026573/ENSMUSG00000020484/ENSMUSG00000056749/ENSMUSG00000031805/ENSMUSG00000024539/ENSMUSG00000030707/ENSMUSG00000015619	8	ENSMUSG00000000782/ENSMUSG00000044533/ENSMUSG00000062867/ENSMUSG00000027985/ENSMUSG00000060036/ENSMUSG00000067274/ENSMUSG00000019987/ENSMUSG00000047798
GO:0048771	tissue remodeling	BP	2.52549e-06	7.76985e-05	ENSMUSG00000000530/ENSMUSG00000025473/ENSMUSG00000002602/ENSMUSG00000034342/ENSMUSG00000041235/ENSMUSG00000048376/ENSMUSG00000029468/ENSMUSG00000031328/ENSMUSG00000024140/ENSMUSG00000021457/ENSMUSG00000039191/ENSMUSG00000029084/ENSMUSG00000001348/ENSMUSG00000033220/ENSMUSG00000015133/ENSMUSG00000040046/ENSMUSG00000022797/ENSMUSG00000021109/ENSMUSG00000059456/ENSMUSG00000050953/ENSMUSG00000049103/…	Acvrl1/Adam8/Axl/Cbl/Chd7/F2r/P2rx7/Flna/Epas1/Syk/Rbpj/Cd38/Acp5/Rac2/Lrrk1/Tph1/Tfrc/Hif1a/Ptk2b/Gja1/Ccr2/Itgav/Mmp14/Cd24a/Gpr55/Inpp4b/Car2/Tgfb1/Bax/Csf1r/Arg1/Ubash3b/Tgm2/Lif/Atp6ap1/Mertk/Pbrm1/Ager/Hmgb1/Rab7/Capn1/Egfr/Bcr/Dll4/S1pr1	45	30	ENSMUSG00000025473/ENSMUSG00000002602/ENSMUSG00000041235/ENSMUSG00000048376/ENSMUSG00000029468/ENSMUSG00000031328/ENSMUSG00000024140/ENSMUSG00000039191/ENSMUSG00000001348/ENSMUSG00000033220/ENSMUSG00000040046/ENSMUSG00000022797/ENSMUSG00000021109/ENSMUSG00000059456/ENSMUSG00000050953/ENSMUSG00000049103/ENSMUSG00000027087/ENSMUSG00000000957/ENSMUSG00000049608/ENSMUSG00000002603/ENSMUSG00000032020/…	15	ENSMUSG00000000530/ENSMUSG00000034342/ENSMUSG00000021457/ENSMUSG00000029084/ENSMUSG00000015133/ENSMUSG00000047139/ENSMUSG00000037940/ENSMUSG00000027562/ENSMUSG00000003873/ENSMUSG00000024621/ENSMUSG00000019987/ENSMUSG00000014361/ENSMUSG00000015452/ENSMUSG00000027314/ENSMUSG00000045092
GO:0034162	toll-like receptor 9 signaling pathway	BP	2.61141e-06	7.98854e-05	ENSMUSG00000020399/ENSMUSG00000036908/ENSMUSG00000025017/ENSMUSG00000027843/ENSMUSG00000020641/ENSMUSG00000045322/ENSMUSG00000059866/ENSMUSG00000013236/ENSMUSG00000066551	Havcr2/Unc93b1/Pik3ap1/Ptpn22/Rsad2/Tlr9/Tnip2/Ptprs/Hmgb1	9	5	ENSMUSG00000020399/ENSMUSG00000025017/ENSMUSG00000059866/ENSMUSG00000013236/ENSMUSG00000066551	4	ENSMUSG00000036908/ENSMUSG00000027843/ENSMUSG00000020641/ENSMUSG00000045322
GO:0051347	positive regulation of transferase activity	BP	2.69035e-06	8.18351e-05	ENSMUSG00000025473/ENSMUSG00000042228/ENSMUSG00000026463/ENSMUSG00000042659/ENSMUSG00000026864/ENSMUSG00000048376/ENSMUSG00000029468/ENSMUSG00000055170/ENSMUSG00000017009/ENSMUSG00000002489/ENSMUSG00000026872/ENSMUSG00000021457/ENSMUSG00000000489/ENSMUSG00000002365/ENSMUSG00000052593/ENSMUSG00000032041/ENSMUSG00000020859/ENSMUSG00000024163/ENSMUSG00000018909/ENSMUSG00000034165/ENSMUSG00000002699/…	Adam8/Lyn/Atp2b4/Arrdc4/Hspa5/F2r/P2rx7/Ifng/Sdc4/Tiam1/Zeb2/Syk/Pdgfb/Snx9/Adam17/Tirap/Spag9/Mapk8ip3/Arrb1/Ccnd3/Lcp2/Ccl5/Csf1/Psrc1/Cd74/Ncf1/Telo2/Camkk2/Gadd45g/Serinc5/Tgfbr1/Abi2/Nod2/Cenpe/Ptk2b/Agap2/Irgm2/Stk25/Avpi1/Vldlr/Cd24a/Akap13/Vav3/Zfp622/Pik3r4/Prnp/Lrrk2/Pik3cg/Stk4/Pkd1/Slc11a1/Tgfb1/Map3k20/Ern1/Csf1r/Arhgef5/Gnai2/Mif/Fzd5/Map3k5/Lrp8/Fcer1a/Cct4/Sorl1/Adnp/Npm1/Dag1/Tlr…	118	74	ENSMUSG00000025473/ENSMUSG00000026463/ENSMUSG00000042659/ENSMUSG00000026864/ENSMUSG00000048376/ENSMUSG00000029468/ENSMUSG00000055170/ENSMUSG00000017009/ENSMUSG00000002489/ENSMUSG00000026872/ENSMUSG00000000489/ENSMUSG00000002365/ENSMUSG00000052593/ENSMUSG00000032041/ENSMUSG00000018909/ENSMUSG00000034165/ENSMUSG00000002699/ENSMUSG00000035042/ENSMUSG00000014599/ENSMUSG00000029471/ENSMUSG00000021453/…	44	ENSMUSG00000042228/ENSMUSG00000021457/ENSMUSG00000020859/ENSMUSG00000024163/ENSMUSG00000068744/ENSMUSG00000024610/ENSMUSG00000015950/ENSMUSG00000024170/ENSMUSG00000069874/ENSMUSG00000026277/ENSMUSG00000047139/ENSMUSG00000066406/ENSMUSG00000033721/ENSMUSG00000052253/ENSMUSG00000032571/ENSMUSG00000036273/ENSMUSG00000018209/ENSMUSG00000032855/ENSMUSG00000026177/ENSMUSG00000004085/ENSMUSG00000024621/…
GO:0032720	negative regulation of tumor necrosis factor production	BP	2.80819e-06	8.49398e-05	ENSMUSG00000020399/ENSMUSG00000002602/ENSMUSG00000016529/ENSMUSG00000053175/ENSMUSG00000015316/ENSMUSG00000001348/ENSMUSG00000068923/ENSMUSG00000039521/ENSMUSG00000049871/ENSMUSG00000027843/ENSMUSG00000055994/ENSMUSG00000037992/ENSMUSG00000019850/ENSMUSG00000022556/ENSMUSG00000041736/ENSMUSG00000021326/ENSMUSG00000075701/ENSMUSG00000060216/ENSMUSG00000030921	Havcr2/Axl/Il10/Bcl3/Slamf1/Acp5/Syt11/Foxp3/Nlrc3/Ptpn22/Nod2/Rara/Tnfaip3/Hsf1/Tspo/Trim27/Selenos/Arrb2/Trim30a	19	15	ENSMUSG00000020399/ENSMUSG00000002602/ENSMUSG00000016529/ENSMUSG00000053175/ENSMUSG00000015316/ENSMUSG00000001348/ENSMUSG00000068923/ENSMUSG00000039521/ENSMUSG00000049871/ENSMUSG00000055994/ENSMUSG00000037992/ENSMUSG00000019850/ENSMUSG00000041736/ENSMUSG00000075701/ENSMUSG00000060216	4	ENSMUSG00000027843/ENSMUSG00000022556/ENSMUSG00000021326/ENSMUSG00000030921
GO:0032675	regulation of interleukin-6 production	BP	2.88771e-06	8.68573e-05	ENSMUSG00000020399/ENSMUSG00000048376/ENSMUSG00000029468/ENSMUSG00000055170/ENSMUSG00000016529/ENSMUSG00000025929/ENSMUSG00000032041/ENSMUSG00000015316/ENSMUSG00000037922/ENSMUSG00000018909/ENSMUSG00000068923/ENSMUSG00000039521/ENSMUSG00000049871/ENSMUSG00000027843/ENSMUSG00000055994/ENSMUSG00000056529/ENSMUSG00000028059/ENSMUSG00000016528/ENSMUSG00000045322/ENSMUSG00000022749/ENSMUSG00000019850/…	Havcr2/F2r/P2rx7/Ifng/Il10/Il17a/Tirap/Slamf1/Bank1/Arrb1/Syt11/Foxp3/Nlrc3/Ptpn22/Nod2/Ptafr/Arhgef2/Mapkapk2/Tlr9/Tbc1d23/Tnfaip3/Socs5/Cd300ld/Selenok/Hmgb1/Zfp64/Selenos/Il6ra/Zbtb20/Tnf/Nod1/Arrb2/Cebpb/Trim30a/Arid5a	35	22	ENSMUSG00000020399/ENSMUSG00000048376/ENSMUSG00000029468/ENSMUSG00000055170/ENSMUSG00000016529/ENSMUSG00000025929/ENSMUSG00000032041/ENSMUSG00000015316/ENSMUSG00000018909/ENSMUSG00000068923/ENSMUSG00000039521/ENSMUSG00000049871/ENSMUSG00000055994/ENSMUSG00000028059/ENSMUSG00000016528/ENSMUSG00000022749/ENSMUSG00000019850/ENSMUSG00000042682/ENSMUSG00000066551/ENSMUSG00000075701/ENSMUSG00000024401/…	13	ENSMUSG00000037922/ENSMUSG00000027843/ENSMUSG00000056529/ENSMUSG00000045322/ENSMUSG00000037104/ENSMUSG00000034641/ENSMUSG00000027551/ENSMUSG00000027947/ENSMUSG00000022708/ENSMUSG00000038058/ENSMUSG00000056501/ENSMUSG00000030921/ENSMUSG00000037447
GO:0051098	regulation of binding	BP	2.99641e-06	8.96258e-05	ENSMUSG00000034674/ENSMUSG00000030123/ENSMUSG00000020644/ENSMUSG00000052684/ENSMUSG00000005413/ENSMUSG00000003161/ENSMUSG00000055170/ENSMUSG00000002489/ENSMUSG00000059714/ENSMUSG00000016529/ENSMUSG00000053175/ENSMUSG00000000489/ENSMUSG00000032041/ENSMUSG00000020859/ENSMUSG00000029580/ENSMUSG00000049775/ENSMUSG00000018909/ENSMUSG00000021476/ENSMUSG00000017737/ENSMUSG00000021356/ENSMUSG00000032231/…	Tdg/Plxnd1/Id2/Jun/Hmox1/Sri/Ifng/Tiam1/Flot1/Il10/Bcl3/Pdgfb/Tirap/Spag9/Actb/Tmsb4x/Arrb1/Habp4/Mmp9/Irf4/Anxa2/Ifit2/Trim28/Gzma/Itga4/Tgfbr1/Zfpm1/Smo/Lef1/Cdon/Crmp1/Eif3e/Trim6/Lrrk2/Stk4/Pkd1/Plaur/Tgfb1/Hopx/Bax/Pparg/Ubash3b/Eno1b/Sorl1/Rpl11/Parp1/Ercc2/Adnp/Btaf1/Lif/Rara/Gata1/Mapre1/Calm1/Aplp2/Ager/Hsf1/Tmem173/Lfng/Wfikkn2/Hipk3/Plcl1/Amfr/Sirt2/Ptprf/Kdm1a/Senp2/Ldlrap1/Trib3/Eno1…	81	45	ENSMUSG00000030123/ENSMUSG00000020644/ENSMUSG00000055170/ENSMUSG00000002489/ENSMUSG00000059714/ENSMUSG00000016529/ENSMUSG00000053175/ENSMUSG00000000489/ENSMUSG00000032041/ENSMUSG00000029580/ENSMUSG00000049775/ENSMUSG00000018909/ENSMUSG00000021476/ENSMUSG00000017737/ENSMUSG00000021356/ENSMUSG00000032231/ENSMUSG00000023132/ENSMUSG00000007613/ENSMUSG00000001761/ENSMUSG00000029121/ENSMUSG00000002603/…	36	ENSMUSG00000034674/ENSMUSG00000052684/ENSMUSG00000005413/ENSMUSG00000003161/ENSMUSG00000020859/ENSMUSG00000045932/ENSMUSG00000005566/ENSMUSG00000027009/ENSMUSG00000049577/ENSMUSG00000027985/ENSMUSG00000038119/ENSMUSG00000022336/ENSMUSG00000072244/ENSMUSG00000036273/ENSMUSG00000018209/ENSMUSG00000032855/ENSMUSG00000046223/ENSMUSG00000003873/ENSMUSG00000059291/ENSMUSG00000026496/ENSMUSG00000030400/…
GO:2000106	regulation of leukocyte apoptotic process	BP	3.09105e-06	9.19461e-05	ENSMUSG00000025473/ENSMUSG00000002602/ENSMUSG00000042228/ENSMUSG00000029468/ENSMUSG00000002083/ENSMUSG00000016529/ENSMUSG00000095567/ENSMUSG00000052593/ENSMUSG00000026180/ENSMUSG00000035042/ENSMUSG00000079227/ENSMUSG00000024610/ENSMUSG00000022831/ENSMUSG00000021109/ENSMUSG00000064262/ENSMUSG00000055994/ENSMUSG00000039936/ENSMUSG00000026285/ENSMUSG00000047139/ENSMUSG00000050335/ENSMUSG00000038894/…	Adam8/Axl/Lyn/P2rx7/Bbc3/Il10/Noc2l/Adam17/Cxcr2/Ccl5/Ccr5/Cd74/Hcls1/Hif1a/Gimap8/Nod2/Pik3cd/Pdcd1/Cd24a/Lgals3/Irs2/Stat5a/Bax/Hcar2/Mif/Mertk/Pten/Prkcq/Selenos/Ccr7	30	18	ENSMUSG00000025473/ENSMUSG00000002602/ENSMUSG00000029468/ENSMUSG00000016529/ENSMUSG00000052593/ENSMUSG00000026180/ENSMUSG00000035042/ENSMUSG00000079227/ENSMUSG00000022831/ENSMUSG00000021109/ENSMUSG00000064262/ENSMUSG00000055994/ENSMUSG00000026285/ENSMUSG00000038894/ENSMUSG00000004043/ENSMUSG00000033307/ENSMUSG00000026778/ENSMUSG00000075701	12	ENSMUSG00000042228/ENSMUSG00000002083/ENSMUSG00000095567/ENSMUSG00000024610/ENSMUSG00000039936/ENSMUSG00000047139/ENSMUSG00000050335/ENSMUSG00000003873/ENSMUSG00000045502/ENSMUSG00000014361/ENSMUSG00000013663/ENSMUSG00000037944
GO:0050853	B cell receptor signaling pathway	BP	3.11427e-06	9.21275e-05	ENSMUSG00000042228/ENSMUSG00000030724/ENSMUSG00000026011/ENSMUSG00000021457/ENSMUSG00000076615/ENSMUSG00000027544/ENSMUSG00000029084/ENSMUSG00000040592/ENSMUSG00000105906/ENSMUSG00000014453/ENSMUSG00000076652/ENSMUSG00000094546/ENSMUSG00000104213/ENSMUSG00000095589/ENSMUSG00000076672/ENSMUSG00000033721/ENSMUSG00000076695/ENSMUSG00000048031/ENSMUSG00000094694/ENSMUSG00000095700/ENSMUSG00000003873/…	Lyn/Cd19/Ctla4/Syk/Ighg3/Nfatc2/Cd38/Cd79b/Iglc1/Blk/Ighv7-3/Ighv1-26/Ighd/Ighv1-55/Ighv3-6/Vav3/Ighv1-18/Fcrl5/Ighv1-9/Ighv10-3/Bax/Ighv2-9/Ighv11-2/Lpxn/Igha/Ighv8-8/Plekha1/Ighv2-2/Ighv4-1/Ighv1-81/Iglc2/Ighv5-17/Ighv5-4/Ighv6-6/Ighv1-80/Ighv14-2/Ighv10-1/Ighv8-12/Klhl6/Ighv2-3/Ighv1-5/Ighv1-82/Ighv5-6/Ighv9-3/Ighv5-16	45	32	ENSMUSG00000026011/ENSMUSG00000027544/ENSMUSG00000105906/ENSMUSG00000076652/ENSMUSG00000094546/ENSMUSG00000095589/ENSMUSG00000076672/ENSMUSG00000076695/ENSMUSG00000094694/ENSMUSG00000095700/ENSMUSG00000096638/ENSMUSG00000096108/ENSMUSG00000024696/ENSMUSG00000095079/ENSMUSG00000104452/ENSMUSG00000096464/ENSMUSG00000076655/ENSMUSG00000094689/ENSMUSG00000076937/ENSMUSG00000095571/ENSMUSG00000095612/…	13	ENSMUSG00000042228/ENSMUSG00000030724/ENSMUSG00000021457/ENSMUSG00000076615/ENSMUSG00000029084/ENSMUSG00000040592/ENSMUSG00000014453/ENSMUSG00000104213/ENSMUSG00000033721/ENSMUSG00000048031/ENSMUSG00000003873/ENSMUSG00000040268/ENSMUSG00000043008
GO:0071216	cellular response to biotic stimulus	BP	3.25619e-06	9.57658e-05	ENSMUSG00000000982/ENSMUSG00000020399/ENSMUSG00000002602/ENSMUSG00000042228/ENSMUSG00000026864/ENSMUSG00000020826/ENSMUSG00000038151/ENSMUSG00000055170/ENSMUSG00000016529/ENSMUSG00000021457/ENSMUSG00000022901/ENSMUSG00000021025/ENSMUSG00000079293/ENSMUSG00000035042/ENSMUSG00000079227/ENSMUSG00000035673/ENSMUSG00000105096/ENSMUSG00000022500/ENSMUSG00000027843/ENSMUSG00000055994/ENSMUSG00000020484/…	Ccl3/Havcr2/Axl/Lyn/Hspa5/Nos2/Prdm1/Ifng/Il10/Syk/Cd86/Nfkbia/Clec7a/Ccl5/Ccr5/Sbno2/Gbp10/Litaf/Ptpn22/Nod2/Xbp1/Smc1a/Il12a/Aicda/Irgm2/Ptafr/Tgfb1/Mif/Fzd5/Arg1/Rara/Tlr9/Cd180/Tnfaip3/Tnip2/Hsf1/Gbp6/Upf1/Tspo/Sirt2/Selenos/Cd40/Ly86/Casp1/Ctsg/Bcr/Tnf/Sash1/Cxcl10/Cebpb/Cd80/Paf1/Arid5a	53	26	ENSMUSG00000000982/ENSMUSG00000020399/ENSMUSG00000002602/ENSMUSG00000026864/ENSMUSG00000038151/ENSMUSG00000055170/ENSMUSG00000016529/ENSMUSG00000021025/ENSMUSG00000035042/ENSMUSG00000079227/ENSMUSG00000035673/ENSMUSG00000055994/ENSMUSG00000020484/ENSMUSG00000041133/ENSMUSG00000040627/ENSMUSG00000002603/ENSMUSG00000033307/ENSMUSG00000037992/ENSMUSG00000019850/ENSMUSG00000059866/ENSMUSG00000041736/…	27	ENSMUSG00000042228/ENSMUSG00000020826/ENSMUSG00000021457/ENSMUSG00000022901/ENSMUSG00000079293/ENSMUSG00000105096/ENSMUSG00000022500/ENSMUSG00000027843/ENSMUSG00000027776/ENSMUSG00000069874/ENSMUSG00000056529/ENSMUSG00000045005/ENSMUSG00000019987/ENSMUSG00000045322/ENSMUSG00000021624/ENSMUSG00000022556/ENSMUSG00000104713/ENSMUSG00000058301/ENSMUSG00000017652/ENSMUSG00000021423/ENSMUSG00000025888/…
GO:0071900	regulation of protein serine/threonine kinase activity	BP	3.27283e-06	9.57658e-05	ENSMUSG00000025473/ENSMUSG00000042228/ENSMUSG00000026463/ENSMUSG00000032591/ENSMUSG00000032011/ENSMUSG00000048376/ENSMUSG00000029468/ENSMUSG00000055170/ENSMUSG00000002489/ENSMUSG00000026872/ENSMUSG00000021457/ENSMUSG00000000489/ENSMUSG00000052593/ENSMUSG00000032041/ENSMUSG00000027487/ENSMUSG00000020859/ENSMUSG00000053716/ENSMUSG00000024163/ENSMUSG00000018909/ENSMUSG00000034165/ENSMUSG00000031530/…	Adam8/Lyn/Atp2b4/Mst1/Thy1/F2r/P2rx7/Ifng/Tiam1/Zeb2/Syk/Pdgfb/Adam17/Tirap/Cdk5rap1/Spag9/Dusp7/Mapk8ip3/Arrb1/Ccnd3/Dusp4/Psrc1/Cd74/Dusp6/Telo2/Ptpn22/Gadd45g/Tgfbr1/Nod2/Ptk2b/Cdkn2d/Irgm2/Stk25/Avpi1/Cd24a/Akap13/Lats2/Hmgcr/Lrrk2/Pik3cg/Pkd1/Dusp2/Tgfb1/Prkar1a/Map3k20/Ern1/Csf1r/Arhgef5/Gnai2/Mif/Fzd5/Map3k5/Fcer1a/Sorl1/Spred2/Tlr9/Trib2/Rgs2/Sesn2/Tnfaip3/Malt1/Higd1a/Pten/Tnxb/Ager/Mink…	96	57	ENSMUSG00000025473/ENSMUSG00000026463/ENSMUSG00000032011/ENSMUSG00000048376/ENSMUSG00000029468/ENSMUSG00000055170/ENSMUSG00000002489/ENSMUSG00000026872/ENSMUSG00000000489/ENSMUSG00000052593/ENSMUSG00000032041/ENSMUSG00000027487/ENSMUSG00000018909/ENSMUSG00000034165/ENSMUSG00000031530/ENSMUSG00000019960/ENSMUSG00000021453/ENSMUSG00000007613/ENSMUSG00000055994/ENSMUSG00000059456/ENSMUSG00000096472/…	39	ENSMUSG00000042228/ENSMUSG00000032591/ENSMUSG00000021457/ENSMUSG00000020859/ENSMUSG00000053716/ENSMUSG00000024163/ENSMUSG00000068744/ENSMUSG00000024610/ENSMUSG00000024170/ENSMUSG00000027843/ENSMUSG00000069874/ENSMUSG00000026277/ENSMUSG00000047139/ENSMUSG00000066406/ENSMUSG00000021959/ENSMUSG00000036273/ENSMUSG00000032855/ENSMUSG00000004085/ENSMUSG00000024621/ENSMUSG00000045005/ENSMUSG00000045322/…
GO:0051924	regulation of calcium ion transport	BP	3.59497e-06	0.000104152	ENSMUSG00000000982/ENSMUSG00000000617/ENSMUSG00000069833/ENSMUSG00000042228/ENSMUSG00000028214/ENSMUSG00000020303/ENSMUSG00000041235/ENSMUSG00000003161/ENSMUSG00000032487/ENSMUSG00000018930/ENSMUSG00000032011/ENSMUSG00000048376/ENSMUSG00000029468/ENSMUSG00000030724/ENSMUSG00000031532/ENSMUSG00000000489/ENSMUSG00000025068/ENSMUSG00000035042/ENSMUSG00000026573/ENSMUSG00000041046/ENSMUSG00000027843/…	Ccl3/Grm6/Ahnak/Lyn/Gem/Stc2/Chd7/Sri/Ptgs2/Ccl4/Thy1/F2r/P2rx7/Cd19/Saraf/Pdgfb/Gsto1/Ccl5/Xcl1/Ramp3/Ptpn22/Ffar1/Il16/Ptk2b/Ccr1/Gja1/Lgals3/Prnp/Fcrl5/Pik3cg/Tgfb1/Bax/Sestd1/Gnai2/Ubash3b/Cacnb3/Tlr9/Calm1/Cd4/Tspo/Ehd3/Gnb5/Trim27/Coro1a/Rrad/Ywhae/Diaph1/Cbarp/Fkbp1a/Oprl1/Arrb2/Cxcl10	52	33	ENSMUSG00000000982/ENSMUSG00000069833/ENSMUSG00000028214/ENSMUSG00000020303/ENSMUSG00000041235/ENSMUSG00000018930/ENSMUSG00000032011/ENSMUSG00000048376/ENSMUSG00000029468/ENSMUSG00000000489/ENSMUSG00000035042/ENSMUSG00000026573/ENSMUSG00000059456/ENSMUSG00000025804/ENSMUSG00000050953/ENSMUSG00000079037/ENSMUSG00000020573/ENSMUSG00000002603/ENSMUSG00000042272/ENSMUSG00000032562/ENSMUSG00000032020/…	19	ENSMUSG00000000617/ENSMUSG00000042228/ENSMUSG00000003161/ENSMUSG00000032487/ENSMUSG00000030724/ENSMUSG00000031532/ENSMUSG00000025068/ENSMUSG00000041046/ENSMUSG00000027843/ENSMUSG00000044453/ENSMUSG00000001741/ENSMUSG00000050335/ENSMUSG00000048031/ENSMUSG00000003873/ENSMUSG00000045322/ENSMUSG00000024065/ENSMUSG00000021326/ENSMUSG00000027584/ENSMUSG00000034855
GO:0031099	regeneration	BP	3.5981e-06	0.000104152	ENSMUSG00000002602/ENSMUSG00000052684/ENSMUSG00000005413/ENSMUSG00000038764/ENSMUSG00000032011/ENSMUSG00000021998/ENSMUSG00000064370/ENSMUSG00000016529/ENSMUSG00000052593/ENSMUSG00000037815/ENSMUSG00000021025/ENSMUSG00000033685/ENSMUSG00000042817/ENSMUSG00000029484/ENSMUSG00000037563/ENSMUSG00000050953/ENSMUSG00000022996/ENSMUSG00000026879/ENSMUSG00000057841/ENSMUSG00000029512/ENSMUSG00000064023/…	Axl/Jun/Hmox1/Ptpn3/Thy1/Lcp1/mt-Cytb/Il10/Adam17/Ctnna1/Nfkbia/Ucp2/Flt3/Anxa3/Rps16/Gja1/Wnt10b/Gsn/Rpl32/Ulk1/Klk8/Naca/Tgfb1/Hopx/Inpp5f/Pparg/Npm1/Dag1/Pten/Ptpn12/Rps15/Ptprs/Gpx1/Ninj1/Tspo/Rtn4rl1/Tgfbr2/Ptprf/Ccnb1/Rpl10/Igf2r/Lpin1/Egfr/Rap1a/Ifrd1/Eno3/Cebpb/Mtpn	48	25	ENSMUSG00000002602/ENSMUSG00000038764/ENSMUSG00000032011/ENSMUSG00000021998/ENSMUSG00000064370/ENSMUSG00000016529/ENSMUSG00000052593/ENSMUSG00000037815/ENSMUSG00000021025/ENSMUSG00000033685/ENSMUSG00000050953/ENSMUSG00000026879/ENSMUSG00000064023/ENSMUSG00000002603/ENSMUSG00000059325/ENSMUSG00000000440/ENSMUSG00000039952/ENSMUSG00000028771/ENSMUSG00000013236/ENSMUSG00000041736/ENSMUSG00000033295/…	23	ENSMUSG00000052684/ENSMUSG00000005413/ENSMUSG00000042817/ENSMUSG00000029484/ENSMUSG00000037563/ENSMUSG00000022996/ENSMUSG00000057841/ENSMUSG00000029512/ENSMUSG00000061315/ENSMUSG00000042105/ENSMUSG00000057113/ENSMUSG00000013663/ENSMUSG00000063457/ENSMUSG00000063856/ENSMUSG00000037966/ENSMUSG00000045287/ENSMUSG00000032440/ENSMUSG00000008682/ENSMUSG00000023830/ENSMUSG00000020593/ENSMUSG00000001627/…
GO:0001906	cell killing	BP	3.9807e-06	0.000114	ENSMUSG00000020383/ENSMUSG00000037202/ENSMUSG00000020399/ENSMUSG00000027718/ENSMUSG00000026068/ENSMUSG00000020826/ENSMUSG00000029468/ENSMUSG00000055170/ENSMUSG00000015437/ENSMUSG00000015314/ENSMUSG00000032202/ENSMUSG00000005696/ENSMUSG00000019726/ENSMUSG00000040952/ENSMUSG00000015950/ENSMUSG00000026573/ENSMUSG00000030124/ENSMUSG00000031447/ENSMUSG00000079685/ENSMUSG00000027776/ENSMUSG00000005540/…	Il13/Prf1/Havcr2/Il21/Il18rap/Nos2/P2rx7/Ifng/Gzmb/Slamf6/Rab27a/Sh2d1a/Lyst/Rps19/Ncf1/Xcl1/Lag3/Lamp1/Ulbp1/Il12a/Fcer2a/Il4/Ctsh/Prdx1/Stat5a/Arg1/Il7r/Ager/Cadm1/Coro1a/Ctsg/Arrb2/Fcgr1	33	18	ENSMUSG00000020383/ENSMUSG00000037202/ENSMUSG00000020399/ENSMUSG00000027718/ENSMUSG00000026068/ENSMUSG00000029468/ENSMUSG00000055170/ENSMUSG00000015437/ENSMUSG00000032202/ENSMUSG00000019726/ENSMUSG00000026573/ENSMUSG00000030124/ENSMUSG00000000869/ENSMUSG00000004043/ENSMUSG00000003882/ENSMUSG00000030707/ENSMUSG00000040314/ENSMUSG00000060216	15	ENSMUSG00000020826/ENSMUSG00000015314/ENSMUSG00000005696/ENSMUSG00000040952/ENSMUSG00000015950/ENSMUSG00000031447/ENSMUSG00000079685/ENSMUSG00000027776/ENSMUSG00000005540/ENSMUSG00000032359/ENSMUSG00000028691/ENSMUSG00000019987/ENSMUSG00000015452/ENSMUSG00000032076/ENSMUSG00000015947
GO:0034341	response to interferon-gamma	BP	3.9807e-06	0.000114	ENSMUSG00000000982/ENSMUSG00000020826/ENSMUSG00000018930/ENSMUSG00000055170/ENSMUSG00000021559/ENSMUSG00000035042/ENSMUSG00000036594/ENSMUSG00000029298/ENSMUSG00000105096/ENSMUSG00000026573/ENSMUSG00000074151/ENSMUSG00000026866/ENSMUSG00000019122/ENSMUSG00000069874/ENSMUSG00000004814/ENSMUSG00000046879/ENSMUSG00000025491/ENSMUSG00000025492/ENSMUSG00000078922/ENSMUSG00000026177/ENSMUSG00000000440/…	Ccl3/Nos2/Ccl4/Ifng/Dapk1/Ccl5/H2-Aa/Gbp9/Gbp10/Xcl1/Nlrc5/Kynu/Ccl9/Irgm2/Ccl24/Irgm1/Ifitm1/Ifitm3/Tgtp1/Slc11a1/Pparg/Arg1/Ccl6/Ubd/Ptpn2/Ifitm2/Gbp6/Ciita/Tgtp2/Il23r/Trim21/Cd40/Casp1	33	12	ENSMUSG00000000982/ENSMUSG00000018930/ENSMUSG00000055170/ENSMUSG00000035042/ENSMUSG00000026573/ENSMUSG00000019122/ENSMUSG00000025491/ENSMUSG00000025492/ENSMUSG00000000440/ENSMUSG00000024539/ENSMUSG00000060591/ENSMUSG00000049093	21	ENSMUSG00000020826/ENSMUSG00000021559/ENSMUSG00000036594/ENSMUSG00000029298/ENSMUSG00000105096/ENSMUSG00000074151/ENSMUSG00000026866/ENSMUSG00000069874/ENSMUSG00000004814/ENSMUSG00000046879/ENSMUSG00000078922/ENSMUSG00000026177/ENSMUSG00000019987/ENSMUSG00000018927/ENSMUSG00000035186/ENSMUSG00000104713/ENSMUSG00000022504/ENSMUSG00000078921/ENSMUSG00000030966/ENSMUSG00000017652/ENSMUSG00000025888
GO:0032623	interleukin-2 production	BP	4.02571e-06	0.00011468	ENSMUSG00000020399/ENSMUSG00000030365/ENSMUSG00000015396/ENSMUSG00000039521/ENSMUSG00000021356/ENSMUSG00000026573/ENSMUSG00000030124/ENSMUSG00000022952/ENSMUSG00000055994/ENSMUSG00000049103/ENSMUSG00000001444/ENSMUSG00000079037/ENSMUSG00000041187/ENSMUSG00000031101/ENSMUSG00000004043/ENSMUSG00000026177/ENSMUSG00000019850/ENSMUSG00000032688/ENSMUSG00000020315/ENSMUSG00000021326/ENSMUSG00000026778/…	Havcr2/Clec2i/Cd83/Foxp3/Irf4/Xcl1/Lag3/Runx1/Nod2/Ccr2/Tbx21/Prnp/Prkd2/Sash3/Stat5a/Slc11a1/Tnfaip3/Malt1/Sptbn1/Trim27/Prkcq/Gata3/Btnl2	23	16	ENSMUSG00000020399/ENSMUSG00000039521/ENSMUSG00000021356/ENSMUSG00000026573/ENSMUSG00000030124/ENSMUSG00000022952/ENSMUSG00000055994/ENSMUSG00000049103/ENSMUSG00000001444/ENSMUSG00000079037/ENSMUSG00000031101/ENSMUSG00000004043/ENSMUSG00000019850/ENSMUSG00000032688/ENSMUSG00000026778/ENSMUSG00000015619	7	ENSMUSG00000030365/ENSMUSG00000015396/ENSMUSG00000041187/ENSMUSG00000026177/ENSMUSG00000020315/ENSMUSG00000021326/ENSMUSG00000024340
GO:0002702	positive regulation of production of molecular mediator of immune response	BP	4.10911e-06	0.000116439	ENSMUSG00000032498/ENSMUSG00000020383/ENSMUSG00000027718/ENSMUSG00000036117/ENSMUSG00000055170/ENSMUSG00000024610/ENSMUSG00000022797/ENSMUSG00000026573/ENSMUSG00000027843/ENSMUSG00000055994/ENSMUSG00000020484/ENSMUSG00000000869/ENSMUSG00000001444/ENSMUSG00000037012/ENSMUSG00000020641/ENSMUSG00000072244/ENSMUSG00000031101/ENSMUSG00000002603/ENSMUSG00000033307/ENSMUSG00000045005/ENSMUSG00000024353/…	Mlh1/Il13/Il21/Il5/Ifng/Cd74/Tfrc/Xcl1/Ptpn22/Nod2/Xbp1/Il4/Tbx21/Hk1/Rsad2/Trim6/Sash3/Tgfb1/Mif/Fzd5/Mzb1/Tlr9/Malt1/Il4ra/Cd40/Gata3/Tnfrsf14/Gpi1/Arid5a	29	19	ENSMUSG00000020383/ENSMUSG00000027718/ENSMUSG00000036117/ENSMUSG00000055170/ENSMUSG00000022797/ENSMUSG00000026573/ENSMUSG00000055994/ENSMUSG00000020484/ENSMUSG00000000869/ENSMUSG00000001444/ENSMUSG00000037012/ENSMUSG00000031101/ENSMUSG00000002603/ENSMUSG00000033307/ENSMUSG00000024353/ENSMUSG00000032688/ENSMUSG00000030748/ENSMUSG00000015619/ENSMUSG00000042333	10	ENSMUSG00000032498/ENSMUSG00000024610/ENSMUSG00000027843/ENSMUSG00000020641/ENSMUSG00000072244/ENSMUSG00000045005/ENSMUSG00000045322/ENSMUSG00000017652/ENSMUSG00000036427/ENSMUSG00000037447
GO:0045088	regulation of innate immune response	BP	4.36617e-06	0.000123076	ENSMUSG00000022657/ENSMUSG00000025473/ENSMUSG00000020399/ENSMUSG00000027718/ENSMUSG00000042228/ENSMUSG00000060441/ENSMUSG00000026068/ENSMUSG00000036908/ENSMUSG00000015314/ENSMUSG00000059714/ENSMUSG00000022901/ENSMUSG00000005696/ENSMUSG00000049723/ENSMUSG00000032041/ENSMUSG00000079563/ENSMUSG00000040952/ENSMUSG00000037860/ENSMUSG00000021025/ENSMUSG00000079293/ENSMUSG00000025017/ENSMUSG00000021356/…	Cd96/Adam8/Havcr2/Il21/Lyn/Trim5/Il18rap/Unc93b1/Slamf6/Flot1/Cd86/Sh2d1a/Mmp12/Tirap/Pglyrp2/Rps19/Aim2/Nfkbia/Clec7a/Pik3ap1/Irf4/Cd74/Xcl1/Lag3/Wdfy1/Nlrc3/Ptpn22/Lamp1/Nod2/Ccr1/Nlrc5/Ulbp1/Il12a/Irgm2/Rsad2/Trim6/Irgm1/Stat5a/Pparg/Arg1/C1qbp/Mapkapk2/Tlr9/Ptpn2/Nlrc4/Cd180/Zc3hav1/Tnfaip3/Nop53/Tnip2/Ptprs/Matr3/Rbm14/Cd300lf/Tmem173/Hmgb1/Cadm1/Traf3/Arrb2/Trim30a	60	27	ENSMUSG00000025473/ENSMUSG00000020399/ENSMUSG00000027718/ENSMUSG00000026068/ENSMUSG00000059714/ENSMUSG00000032041/ENSMUSG00000079563/ENSMUSG00000021025/ENSMUSG00000025017/ENSMUSG00000021356/ENSMUSG00000026573/ENSMUSG00000030124/ENSMUSG00000073643/ENSMUSG00000049871/ENSMUSG00000055994/ENSMUSG00000025804/ENSMUSG00000004043/ENSMUSG00000000440/ENSMUSG00000016528/ENSMUSG00000024539/ENSMUSG00000019850/…	33	ENSMUSG00000022657/ENSMUSG00000042228/ENSMUSG00000060441/ENSMUSG00000036908/ENSMUSG00000015314/ENSMUSG00000022901/ENSMUSG00000005696/ENSMUSG00000049723/ENSMUSG00000040952/ENSMUSG00000037860/ENSMUSG00000079293/ENSMUSG00000024610/ENSMUSG00000027843/ENSMUSG00000031447/ENSMUSG00000074151/ENSMUSG00000079685/ENSMUSG00000027776/ENSMUSG00000069874/ENSMUSG00000020641/ENSMUSG00000072244/ENSMUSG00000046879/…
GO:1903556	negative regulation of tumor necrosis factor superfamily cytokine production	BP	4.45503e-06	0.000124926	ENSMUSG00000020399/ENSMUSG00000002602/ENSMUSG00000016529/ENSMUSG00000053175/ENSMUSG00000015316/ENSMUSG00000001348/ENSMUSG00000068923/ENSMUSG00000039521/ENSMUSG00000049871/ENSMUSG00000027843/ENSMUSG00000055994/ENSMUSG00000037992/ENSMUSG00000019850/ENSMUSG00000022556/ENSMUSG00000041736/ENSMUSG00000021326/ENSMUSG00000075701/ENSMUSG00000060216/ENSMUSG00000030921	Havcr2/Axl/Il10/Bcl3/Slamf1/Acp5/Syt11/Foxp3/Nlrc3/Ptpn22/Nod2/Rara/Tnfaip3/Hsf1/Tspo/Trim27/Selenos/Arrb2/Trim30a	19	15	ENSMUSG00000020399/ENSMUSG00000002602/ENSMUSG00000016529/ENSMUSG00000053175/ENSMUSG00000015316/ENSMUSG00000001348/ENSMUSG00000068923/ENSMUSG00000039521/ENSMUSG00000049871/ENSMUSG00000055994/ENSMUSG00000037992/ENSMUSG00000019850/ENSMUSG00000041736/ENSMUSG00000075701/ENSMUSG00000060216	4	ENSMUSG00000027843/ENSMUSG00000022556/ENSMUSG00000021326/ENSMUSG00000030921
GO:0006816	calcium ion transport	BP	4.50096e-06	0.00012556	ENSMUSG00000000982/ENSMUSG00000000617/ENSMUSG00000069833/ENSMUSG00000042228/ENSMUSG00000026463/ENSMUSG00000018340/ENSMUSG00000010066/ENSMUSG00000057897/ENSMUSG00000028214/ENSMUSG00000030287/ENSMUSG00000020303/ENSMUSG00000041235/ENSMUSG00000003161/ENSMUSG00000032487/ENSMUSG00000018930/ENSMUSG00000032011/ENSMUSG00000048376/ENSMUSG00000029468/ENSMUSG00000030724/ENSMUSG00000031532/ENSMUSG00000020788/…	Ccl3/Grm6/Ahnak/Lyn/Atp2b4/Anxa6/Cacna2d2/Camk2b/Gem/Itpr2/Stc2/Chd7/Sri/Ptgs2/Ccl4/Thy1/F2r/P2rx7/Cd19/Saraf/Atp2a3/Bbc3/Cysltr1/Atp2b1/Pdgfb/Ncs1/Gsto1/Myb/Atp2a2/Ccl5/Ccr5/Xcl1/Ramp3/Ptpn22/Ffar1/Afg3l2/Il16/Ptk2b/Ccr1/Gja1/Itgav/Lgals3/Prnp/Fcrl5/Cherp/Pik3cg/Pkd1/Tgfb1/Bax/Sestd1/Gnai2/Dennd5a/Ubash3b/Ero1l/Cacnb3/Kcnn4/Tlr9/Atp2c1/Calm1/Cd4/Bspry/Cacna1a/Selenok/Tspo/Ehd3/Gnb5/Trim27/Orai2/…	82	52	ENSMUSG00000000982/ENSMUSG00000069833/ENSMUSG00000026463/ENSMUSG00000018340/ENSMUSG00000010066/ENSMUSG00000028214/ENSMUSG00000030287/ENSMUSG00000020303/ENSMUSG00000041235/ENSMUSG00000018930/ENSMUSG00000032011/ENSMUSG00000048376/ENSMUSG00000029468/ENSMUSG00000020788/ENSMUSG00000052821/ENSMUSG00000019943/ENSMUSG00000000489/ENSMUSG00000062661/ENSMUSG00000029467/ENSMUSG00000035042/ENSMUSG00000079227/…	30	ENSMUSG00000000617/ENSMUSG00000042228/ENSMUSG00000057897/ENSMUSG00000003161/ENSMUSG00000032487/ENSMUSG00000030724/ENSMUSG00000031532/ENSMUSG00000002083/ENSMUSG00000025068/ENSMUSG00000019982/ENSMUSG00000041046/ENSMUSG00000027843/ENSMUSG00000044453/ENSMUSG00000001741/ENSMUSG00000050335/ENSMUSG00000048031/ENSMUSG00000052488/ENSMUSG00000032855/ENSMUSG00000003873/ENSMUSG00000054342/ENSMUSG00000045322/…
GO:0002790	peptide secretion	BP	4.9565e-06	0.000137556	ENSMUSG00000000982/ENSMUSG00000026073/ENSMUSG00000028965/ENSMUSG00000020399/ENSMUSG00000026874/ENSMUSG00000042228/ENSMUSG00000028150/ENSMUSG00000036117/ENSMUSG00000041235/ENSMUSG00000020077/ENSMUSG00000003161/ENSMUSG00000020826/ENSMUSG00000048376/ENSMUSG00000029468/ENSMUSG00000055170/ENSMUSG00000026740/ENSMUSG00000023571/ENSMUSG00000002489/ENSMUSG00000026069/ENSMUSG00000016529/ENSMUSG00000025929/…	Ccl3/Il1r2/Tnfrsf9/Havcr2/Hc/Lyn/Rorc/Il5/Chd7/Srgn/Sri/Nos2/F2r/P2rx7/Ifng/Dnajc1/C1qtnf12/Tiam1/Il1rl1/Il10/Il17a/Syk/Rbpj/Mmp12/Sidt2/Aim2/Cd38/Slamf1/Bank1/Tmsb4x/Arrb1/Cyb5r4/Ucp2/Syt11/Lcp2/Ccl5/Foxp3/Cd74/Gipr/Il17ra/Gpr68/Ptpn22/Blk/Ffar1/Hif1a/Nod2/Lpl/Gja1/Rab8a/Itgav/Hk1/Rsad2/Trim6/Irs2/Sox4/Hmgcr/Mapk11/Srebf1/Tgfb1/Hcar2/Csf1r/Mif/Stxbp5/Birc5/Kcnn4/Tlr9/Nlrc4/Rapgef4/Il4ra/Trim16/D…	103	59	ENSMUSG00000000982/ENSMUSG00000026073/ENSMUSG00000028965/ENSMUSG00000020399/ENSMUSG00000026874/ENSMUSG00000028150/ENSMUSG00000036117/ENSMUSG00000041235/ENSMUSG00000020077/ENSMUSG00000048376/ENSMUSG00000029468/ENSMUSG00000055170/ENSMUSG00000026740/ENSMUSG00000002489/ENSMUSG00000026069/ENSMUSG00000016529/ENSMUSG00000025929/ENSMUSG00000039191/ENSMUSG00000015316/ENSMUSG00000049775/ENSMUSG00000018909/…	44	ENSMUSG00000042228/ENSMUSG00000003161/ENSMUSG00000020826/ENSMUSG00000023571/ENSMUSG00000021457/ENSMUSG00000049723/ENSMUSG00000034908/ENSMUSG00000037860/ENSMUSG00000029084/ENSMUSG00000037922/ENSMUSG00000032872/ENSMUSG00000024610/ENSMUSG00000002897/ENSMUSG00000027843/ENSMUSG00000014453/ENSMUSG00000044453/ENSMUSG00000015568/ENSMUSG00000020641/ENSMUSG00000072244/ENSMUSG00000076431/ENSMUSG00000045502/…
GO:0071887	leukocyte apoptotic process	BP	4.99725e-06	0.000137975	ENSMUSG00000025473/ENSMUSG00000002602/ENSMUSG00000027718/ENSMUSG00000026770/ENSMUSG00000042228/ENSMUSG00000029468/ENSMUSG00000055170/ENSMUSG00000002083/ENSMUSG00000016529/ENSMUSG00000095567/ENSMUSG00000052593/ENSMUSG00000026180/ENSMUSG00000035042/ENSMUSG00000079227/ENSMUSG00000024610/ENSMUSG00000022831/ENSMUSG00000021109/ENSMUSG00000064262/ENSMUSG00000055994/ENSMUSG00000039936/ENSMUSG00000026285/…	Adam8/Axl/Il21/Il2ra/Lyn/P2rx7/Ifng/Bbc3/Il10/Noc2l/Adam17/Cxcr2/Ccl5/Ccr5/Cd74/Hcls1/Hif1a/Gimap8/Nod2/Pik3cd/Pdcd1/Cd24a/Lgals3/Irs2/Stat5a/Bax/Hcar2/Mif/Rps6/Mertk/Pten/Prkcq/Selenos/Ccr7	34	21	ENSMUSG00000025473/ENSMUSG00000002602/ENSMUSG00000027718/ENSMUSG00000026770/ENSMUSG00000029468/ENSMUSG00000055170/ENSMUSG00000016529/ENSMUSG00000052593/ENSMUSG00000026180/ENSMUSG00000035042/ENSMUSG00000079227/ENSMUSG00000022831/ENSMUSG00000021109/ENSMUSG00000064262/ENSMUSG00000055994/ENSMUSG00000026285/ENSMUSG00000038894/ENSMUSG00000004043/ENSMUSG00000033307/ENSMUSG00000026778/ENSMUSG00000075701	13	ENSMUSG00000042228/ENSMUSG00000002083/ENSMUSG00000095567/ENSMUSG00000024610/ENSMUSG00000039936/ENSMUSG00000047139/ENSMUSG00000050335/ENSMUSG00000003873/ENSMUSG00000045502/ENSMUSG00000028495/ENSMUSG00000014361/ENSMUSG00000013663/ENSMUSG00000037944
GO:0002293	alpha-beta T cell differentiation involved in immune response	BP	5.16686e-06	0.00014193	ENSMUSG00000028150/ENSMUSG00000055170/ENSMUSG00000026070/ENSMUSG00000015314/ENSMUSG00000053175/ENSMUSG00000032238/ENSMUSG00000034266/ENSMUSG00000019982/ENSMUSG00000039521/ENSMUSG00000021356/ENSMUSG00000027985/ENSMUSG00000049103/ENSMUSG00000032446/ENSMUSG00000000869/ENSMUSG00000001444/ENSMUSG00000028064/ENSMUSG00000002603/ENSMUSG00000037992/ENSMUSG00000037104/ENSMUSG00000030748/ENSMUSG00000037944/…	Rorc/Ifng/Il18r1/Slamf6/Bcl3/Rora/Batf/Myb/Foxp3/Irf4/Lef1/Ccr2/Eomes/Il4/Tbx21/Sema4a/Tgfb1/Rara/Socs5/Il4ra/Ccr7/Gata3	22	16	ENSMUSG00000028150/ENSMUSG00000055170/ENSMUSG00000026070/ENSMUSG00000053175/ENSMUSG00000032238/ENSMUSG00000034266/ENSMUSG00000039521/ENSMUSG00000021356/ENSMUSG00000049103/ENSMUSG00000000869/ENSMUSG00000001444/ENSMUSG00000028064/ENSMUSG00000002603/ENSMUSG00000037992/ENSMUSG00000030748/ENSMUSG00000015619	6	ENSMUSG00000015314/ENSMUSG00000019982/ENSMUSG00000027985/ENSMUSG00000032446/ENSMUSG00000037104/ENSMUSG00000037944
GO:0007162	negative regulation of cell adhesion	BP	5.43438e-06	0.000148521	ENSMUSG00000030123/ENSMUSG00000000530/ENSMUSG00000025473/ENSMUSG00000020399/ENSMUSG00000026770/ENSMUSG00000068220/ENSMUSG00000017009/ENSMUSG00000026011/ENSMUSG00000033767/ENSMUSG00000016529/ENSMUSG00000030671/ENSMUSG00000020101/ENSMUSG00000071552/ENSMUSG00000021451/ENSMUSG00000039521/ENSMUSG00000024610/ENSMUSG00000029603/ENSMUSG00000026573/ENSMUSG00000030124/ENSMUSG00000027843/ENSMUSG00000027985/…	Plxnd1/Acvrl1/Adam8/Havcr2/Il2ra/Lgals1/Sdc4/Ctla4/Tmem131l/Il10/Pde3b/Vsir/Tigit/Sema4d/Foxp3/Cd74/Dtx1/Xcl1/Lag3/Ptpn22/Lef1/Il4/Gcnt2/Nf2/Mmp14/Tbx21/Ass1/Cd24a/Cfl1/Prnp/Spn/Twsg1/Tgfb1/Cblb/Prkar1a/Ndfip1/Lpxn/Arg1/Ubash3b/Ptpn2/Tnfaip3/Socs5/Pten/Il4ra/Rcc2/Swap70/Dlg5/Tnfaip8l2/Dlg1/Prkcd/Actn4/Gtpbp4/Tnfrsf14/Mad2l2/Cebpb/Ptpn11/Rgcc/Zfp608	58	37	ENSMUSG00000030123/ENSMUSG00000025473/ENSMUSG00000020399/ENSMUSG00000026770/ENSMUSG00000068220/ENSMUSG00000017009/ENSMUSG00000026011/ENSMUSG00000016529/ENSMUSG00000020101/ENSMUSG00000071552/ENSMUSG00000021451/ENSMUSG00000039521/ENSMUSG00000026573/ENSMUSG00000030124/ENSMUSG00000000869/ENSMUSG00000021360/ENSMUSG00000009073/ENSMUSG00000000957/ENSMUSG00000001444/ENSMUSG00000056201/ENSMUSG00000079037/…	21	ENSMUSG00000000530/ENSMUSG00000033767/ENSMUSG00000030671/ENSMUSG00000024610/ENSMUSG00000029603/ENSMUSG00000027843/ENSMUSG00000027985/ENSMUSG00000076441/ENSMUSG00000047139/ENSMUSG00000022637/ENSMUSG00000019987/ENSMUSG00000037104/ENSMUSG00000013663/ENSMUSG00000040945/ENSMUSG00000031015/ENSMUSG00000021948/ENSMUSG00000021149/ENSMUSG00000029003/ENSMUSG00000056501/ENSMUSG00000043733/ENSMUSG00000052713
GO:0043122	regulation of I-kappaB kinase/NF-kappaB signaling	BP	6.05946e-06	0.000164768	ENSMUSG00000028108/ENSMUSG00000005413/ENSMUSG00000032487/ENSMUSG00000068220/ENSMUSG00000048376/ENSMUSG00000031328/ENSMUSG00000026070/ENSMUSG00000026069/ENSMUSG00000029060/ENSMUSG00000053175/ENSMUSG00000032238/ENSMUSG00000028756/ENSMUSG00000032041/ENSMUSG00000021025/ENSMUSG00000049775/ENSMUSG00000034317/ENSMUSG00000024610/ENSMUSG00000022500/ENSMUSG00000049871/ENSMUSG00000055762/ENSMUSG00000055994/…	Ecm1/Hmox1/Ptgs2/Lgals1/F2r/Flna/Il18r1/Il1rl1/Mib2/Bcl3/Rora/Pink1/Tirap/Nfkbia/Tmsb4x/Trim59/Cd74/Litaf/Nlrc3/Eef1d/Nod2/Trim25/Sqstm1/Gja1/Akap13/Prdx1/Rhoh/Ndfip1/Tgm2/Ubd/Per1/Tlr9/Atp2c1/Zc3hav1/Cd4/Tnfaip3/Malt1/Tnip2/Mid2/Ager/Usp10/Tank/Ect2/Ndfip2/Slc20a1/Btrc/Rhoc/Tnfsf10/Nek6/Fkbp1a/BC031181/Cd40/Casp1/Clec4n/Map3k3/Tnf/Nod1	57	29	ENSMUSG00000028108/ENSMUSG00000068220/ENSMUSG00000048376/ENSMUSG00000031328/ENSMUSG00000026070/ENSMUSG00000026069/ENSMUSG00000053175/ENSMUSG00000032238/ENSMUSG00000032041/ENSMUSG00000021025/ENSMUSG00000049775/ENSMUSG00000049871/ENSMUSG00000055994/ENSMUSG00000050953/ENSMUSG00000024425/ENSMUSG00000037820/ENSMUSG00000023274/ENSMUSG00000019850/ENSMUSG00000032688/ENSMUSG00000059866/ENSMUSG00000000266/…	28	ENSMUSG00000005413/ENSMUSG00000032487/ENSMUSG00000029060/ENSMUSG00000028756/ENSMUSG00000034317/ENSMUSG00000024610/ENSMUSG00000022500/ENSMUSG00000055762/ENSMUSG00000000275/ENSMUSG00000015837/ENSMUSG00000066406/ENSMUSG00000028691/ENSMUSG00000029204/ENSMUSG00000035186/ENSMUSG00000020893/ENSMUSG00000045322/ENSMUSG00000032570/ENSMUSG00000029826/ENSMUSG00000015452/ENSMUSG00000031826/ENSMUSG00000064289/…
GO:0036293	response to decreased oxygen levels	BP	6.32607e-06	0.000171154	ENSMUSG00000000530/ENSMUSG00000025473/ENSMUSG00000045573/ENSMUSG00000034342/ENSMUSG00000055044/ENSMUSG00000005413/ENSMUSG00000030287/ENSMUSG00000020303/ENSMUSG00000032487/ENSMUSG00000032591/ENSMUSG00000020826/ENSMUSG00000020048/ENSMUSG00000024140/ENSMUSG00000064370/ENSMUSG00000021822/ENSMUSG00000026509/ENSMUSG00000032238/ENSMUSG00000039191/ENSMUSG00000062070/ENSMUSG00000028756/ENSMUSG00000052593/…	Acvrl1/Adam8/Penk/Cbl/Pdlim1/Hmox1/Itpr2/Stc2/Ptgs2/Mst1/Nos2/Hsp90b1/Epas1/mt-Cytb/Plau/Capn2/Rora/Rbpj/Pgk1/Pink1/Adam17/Myb/Arnt2/Cd38/Nfe2l2/Ucp2/Plod2/Hif1a/Ptk2b/Fam162a/Mmp14/Bnip3/P4hb/Cd24a/Vcam1/Plk3/Mgarp/Atm/Tgfb1/Cybb/Ero1l/Ercc2/Npm1/Ldha/Hyou1/Eef2k/Higd1a/Pten/Nop53/Ager/Hsf1/Ets1/Mdm4/Vasn/Sirt2/Tgfbr2/Aqp3/Angptl4/Ccnb1/Bach1/Actn4/Lmna/Eng/Casp1/Creb1/Cxcr4/Plod1/Phb2/Rgcc/Egln3	70	38	ENSMUSG00000025473/ENSMUSG00000030287/ENSMUSG00000020303/ENSMUSG00000020048/ENSMUSG00000024140/ENSMUSG00000064370/ENSMUSG00000026509/ENSMUSG00000032238/ENSMUSG00000039191/ENSMUSG00000062070/ENSMUSG00000052593/ENSMUSG00000015709/ENSMUSG00000033685/ENSMUSG00000032374/ENSMUSG00000021109/ENSMUSG00000059456/ENSMUSG00000003955/ENSMUSG00000000957/ENSMUSG00000078566/ENSMUSG00000025130/ENSMUSG00000028680/…	32	ENSMUSG00000000530/ENSMUSG00000045573/ENSMUSG00000034342/ENSMUSG00000055044/ENSMUSG00000005413/ENSMUSG00000032487/ENSMUSG00000032591/ENSMUSG00000020826/ENSMUSG00000021822/ENSMUSG00000028756/ENSMUSG00000019982/ENSMUSG00000029084/ENSMUSG00000015839/ENSMUSG00000047139/ENSMUSG00000027962/ENSMUSG00000034218/ENSMUSG00000015340/ENSMUSG00000030400/ENSMUSG00000057113/ENSMUSG00000035064/ENSMUSG00000013663/…
GO:0042092	type 2 immune response	BP	6.41595e-06	0.000172717	ENSMUSG00000028108/ENSMUSG00000005465/ENSMUSG00000053175/ENSMUSG00000034266/ENSMUSG00000024610/ENSMUSG00000026573/ENSMUSG00000055994/ENSMUSG00000049103/ENSMUSG00000000869/ENSMUSG00000001444/ENSMUSG00000020641/ENSMUSG00000024425/ENSMUSG00000019987/ENSMUSG00000037992/ENSMUSG00000037104/ENSMUSG00000030748/ENSMUSG00000015619	Ecm1/Il27ra/Bcl3/Batf/Cd74/Xcl1/Nod2/Ccr2/Il4/Tbx21/Rsad2/Ndfip1/Arg1/Rara/Socs5/Il4ra/Gata3	17	13	ENSMUSG00000028108/ENSMUSG00000005465/ENSMUSG00000053175/ENSMUSG00000034266/ENSMUSG00000026573/ENSMUSG00000055994/ENSMUSG00000049103/ENSMUSG00000000869/ENSMUSG00000001444/ENSMUSG00000024425/ENSMUSG00000037992/ENSMUSG00000030748/ENSMUSG00000015619	4	ENSMUSG00000024610/ENSMUSG00000020641/ENSMUSG00000019987/ENSMUSG00000037104
GO:0002763	positive regulation of myeloid leukocyte differentiation	BP	6.5992e-06	0.000176767	ENSMUSG00000020644/ENSMUSG00000000982/ENSMUSG00000052684/ENSMUSG00000036117/ENSMUSG00000055170/ENSMUSG00000025929/ENSMUSG00000014599/ENSMUSG00000024610/ENSMUSG00000047415/ENSMUSG00000022831/ENSMUSG00000029359/ENSMUSG00000022952/ENSMUSG00000025804/ENSMUSG00000027985/ENSMUSG00000027562/ENSMUSG00000004043/ENSMUSG00000034394/ENSMUSG00000019087/ENSMUSG00000023274/ENSMUSG00000025958/ENSMUSG00000024401	Id2/Ccl3/Jun/Il5/Ifng/Il17a/Csf1/Cd74/Gpr68/Hcls1/Tesc/Runx1/Ccr1/Lef1/Car2/Stat5a/Lif/Atp6ap1/Cd4/Creb1/Tnf	21	16	ENSMUSG00000020644/ENSMUSG00000000982/ENSMUSG00000036117/ENSMUSG00000055170/ENSMUSG00000025929/ENSMUSG00000014599/ENSMUSG00000047415/ENSMUSG00000022831/ENSMUSG00000029359/ENSMUSG00000022952/ENSMUSG00000025804/ENSMUSG00000004043/ENSMUSG00000034394/ENSMUSG00000019087/ENSMUSG00000023274/ENSMUSG00000024401	5	ENSMUSG00000052684/ENSMUSG00000024610/ENSMUSG00000027985/ENSMUSG00000027562/ENSMUSG00000025958
GO:0042089	cytokine biosynthetic process	BP	6.69587e-06	0.000178468	ENSMUSG00000030365/ENSMUSG00000027718/ENSMUSG00000028602/ENSMUSG00000055170/ENSMUSG00000016529/ENSMUSG00000021457/ENSMUSG00000053175/ENSMUSG00000032041/ENSMUSG00000068105/ENSMUSG00000039521/ENSMUSG00000021356/ENSMUSG00000030124/ENSMUSG00000027073/ENSMUSG00000049577/ENSMUSG00000025494/ENSMUSG00000049103/ENSMUSG00000000869/ENSMUSG00000071337/ENSMUSG00000056529/ENSMUSG00000004043/ENSMUSG00000051457/…	Clec2i/Il21/Tnfrsf8/Ifng/Il10/Syk/Bcl3/Tirap/Tnfrsf13c/Foxp3/Irf4/Lag3/Prg2/Zfpm1/Sigirr/Ccr2/Il4/Tia1/Ptafr/Stat5a/Spn/Cybb/Fcer1a/Mapkapk2/Tlr9/Trib2/Cma1/Prkcq/Gata3/Tnf/Nod1/Cebpb/Ifnar1	33	22	ENSMUSG00000027718/ENSMUSG00000028602/ENSMUSG00000055170/ENSMUSG00000016529/ENSMUSG00000053175/ENSMUSG00000032041/ENSMUSG00000039521/ENSMUSG00000021356/ENSMUSG00000030124/ENSMUSG00000027073/ENSMUSG00000025494/ENSMUSG00000049103/ENSMUSG00000000869/ENSMUSG00000071337/ENSMUSG00000004043/ENSMUSG00000051457/ENSMUSG00000005339/ENSMUSG00000016528/ENSMUSG00000022225/ENSMUSG00000026778/ENSMUSG00000015619/…	11	ENSMUSG00000030365/ENSMUSG00000021457/ENSMUSG00000068105/ENSMUSG00000049577/ENSMUSG00000056529/ENSMUSG00000015340/ENSMUSG00000045322/ENSMUSG00000020601/ENSMUSG00000038058/ENSMUSG00000056501/ENSMUSG00000022967
GO:0010959	regulation of metal ion transport	BP	6.97599e-06	0.000185018	ENSMUSG00000000982/ENSMUSG00000000617/ENSMUSG00000069833/ENSMUSG00000021591/ENSMUSG00000042228/ENSMUSG00000026463/ENSMUSG00000028214/ENSMUSG00000038764/ENSMUSG00000020303/ENSMUSG00000041235/ENSMUSG00000003161/ENSMUSG00000032487/ENSMUSG00000018930/ENSMUSG00000032011/ENSMUSG00000048376/ENSMUSG00000029468/ENSMUSG00000030724/ENSMUSG00000031532/ENSMUSG00000031328/ENSMUSG00000009687/ENSMUSG00000000489/…	Ccl3/Grm6/Ahnak/Glrx/Lyn/Atp2b4/Gem/Ptpn3/Stc2/Chd7/Sri/Ptgs2/Ccl4/Thy1/F2r/P2rx7/Cd19/Saraf/Flna/Fxyd5/Pdgfb/Gsto1/Ccl5/Xcl1/Ramp3/Scn1b/Ptpn22/Ffar1/Tesc/Sgk1/Il16/Ptk2b/Ccr1/Gja1/Klhl24/Akt2/Lgals3/Prnp/Fcrl5/Pik3cg/Tgfb1/Bax/Sestd1/Nedd4/Gnai2/Ubash3b/Kcnab2/Per1/Ywhah/Cacnb3/Fxyd2/Tlr9/Calm1/Cd4/Pten/Tspo/Ehd3/Slc9a3r1/Gnb5/Trim27/Mllt6/Akap9/Dlg1/Coro1a/Rrad/Ywhae/Diaph1/Cbarp/Wnk1/Fkbp1a/W…	75	51	ENSMUSG00000000982/ENSMUSG00000069833/ENSMUSG00000021591/ENSMUSG00000026463/ENSMUSG00000028214/ENSMUSG00000038764/ENSMUSG00000020303/ENSMUSG00000041235/ENSMUSG00000018930/ENSMUSG00000032011/ENSMUSG00000048376/ENSMUSG00000029468/ENSMUSG00000031328/ENSMUSG00000009687/ENSMUSG00000000489/ENSMUSG00000035042/ENSMUSG00000026573/ENSMUSG00000019194/ENSMUSG00000029359/ENSMUSG00000019970/ENSMUSG00000059456/…	24	ENSMUSG00000000617/ENSMUSG00000042228/ENSMUSG00000003161/ENSMUSG00000032487/ENSMUSG00000030724/ENSMUSG00000031532/ENSMUSG00000025068/ENSMUSG00000041046/ENSMUSG00000027843/ENSMUSG00000044453/ENSMUSG00000001741/ENSMUSG00000062901/ENSMUSG00000050335/ENSMUSG00000048031/ENSMUSG00000003873/ENSMUSG00000020893/ENSMUSG00000045322/ENSMUSG00000013663/ENSMUSG00000024065/ENSMUSG00000021326/ENSMUSG00000040407/…
GO:0002688	regulation of leukocyte chemotaxis	BP	7.12815e-06	0.000187993	ENSMUSG00000000982/ENSMUSG00000026874/ENSMUSG00000042228/ENSMUSG00000032591/ENSMUSG00000018930/ENSMUSG00000052593/ENSMUSG00000003814/ENSMUSG00000026180/ENSMUSG00000028927/ENSMUSG00000015316/ENSMUSG00000035042/ENSMUSG00000014599/ENSMUSG00000033220/ENSMUSG00000024610/ENSMUSG00000026573/ENSMUSG00000023913/ENSMUSG00000055994/ENSMUSG00000032380/ENSMUSG00000059456/ENSMUSG00000025804/ENSMUSG00000027776/…	Ccl3/Hc/Lyn/Mst1/Ccl4/Adam17/Calr/Cxcr2/Padi2/Slamf1/Ccl5/Csf1/Rac2/Cd74/Xcl1/Pla2g7/Nod2/Dapk2/Ptk2b/Ccr1/Il12a/Ccr2/Mif/Mpp1/C1qbp/Swap70/Ccr6/Bst1/Ccr7/Camk1d/Cxcl10	31	19	ENSMUSG00000000982/ENSMUSG00000026874/ENSMUSG00000018930/ENSMUSG00000052593/ENSMUSG00000003814/ENSMUSG00000026180/ENSMUSG00000028927/ENSMUSG00000015316/ENSMUSG00000035042/ENSMUSG00000014599/ENSMUSG00000033220/ENSMUSG00000026573/ENSMUSG00000055994/ENSMUSG00000032380/ENSMUSG00000059456/ENSMUSG00000025804/ENSMUSG00000049103/ENSMUSG00000033307/ENSMUSG00000039145	12	ENSMUSG00000042228/ENSMUSG00000032591/ENSMUSG00000024610/ENSMUSG00000023913/ENSMUSG00000027776/ENSMUSG00000031402/ENSMUSG00000018446/ENSMUSG00000031015/ENSMUSG00000040899/ENSMUSG00000029082/ENSMUSG00000037944/ENSMUSG00000034855
GO:0009611	response to wounding	BP	7.15797e-06	0.000187993	ENSMUSG00000000530/ENSMUSG00000002602/ENSMUSG00000003534/ENSMUSG00000052684/ENSMUSG00000042228/ENSMUSG00000048120/ENSMUSG00000005413/ENSMUSG00000068220/ENSMUSG00000048376/ENSMUSG00000021998/ENSMUSG00000031328/ENSMUSG00000017009/ENSMUSG00000032202/ENSMUSG00000016529/ENSMUSG00000021822/ENSMUSG00000021457/ENSMUSG00000000489/ENSMUSG00000022912/ENSMUSG00000049723/ENSMUSG00000052593/ENSMUSG00000040242/…	Acvrl1/Axl/Ddr1/Jun/Lyn/Entpd1/Hmox1/Lgals1/F2r/Lcp1/Flna/Sdc4/Rab27a/Il10/Plau/Syk/Pdgfb/Pros1/Mmp12/Adam17/Fgfr1op2/Ctnna1/Myof/Actb/Nfe2l2/Syt11/Anxa2/Gipr/Fam46a/Hif1a/Fermt3/Xbp1/Gja1/Actg1/Ccr2/Wnt10b/Evl/Gsn/Dysf/Pik3cd/Anxa5/Sdc1/Klk8/Naca/Hmgcr/Serpinb2/Pik3cg/Slc11a1/Tgfb1/Hopx/Bax/Inpp5f/Celsr1/Map3k5/Arg1/Ubash3b/Procr/Stxbp5/Nrp1/Cd44/Dag1/Clic1/Gata1/Arhgap24/Stx2/Mertk/Tnfaip3/Pten…	99	62	ENSMUSG00000002602/ENSMUSG00000048120/ENSMUSG00000068220/ENSMUSG00000048376/ENSMUSG00000021998/ENSMUSG00000031328/ENSMUSG00000017009/ENSMUSG00000032202/ENSMUSG00000016529/ENSMUSG00000000489/ENSMUSG00000022912/ENSMUSG00000052593/ENSMUSG00000037815/ENSMUSG00000029580/ENSMUSG00000068923/ENSMUSG00000032231/ENSMUSG00000030406/ENSMUSG00000032265/ENSMUSG00000021109/ENSMUSG00000024965/ENSMUSG00000020484/…	37	ENSMUSG00000000530/ENSMUSG00000003534/ENSMUSG00000052684/ENSMUSG00000042228/ENSMUSG00000005413/ENSMUSG00000021822/ENSMUSG00000021457/ENSMUSG00000049723/ENSMUSG00000040242/ENSMUSG00000048612/ENSMUSG00000015839/ENSMUSG00000022996/ENSMUSG00000021262/ENSMUSG00000039936/ENSMUSG00000061315/ENSMUSG00000026177/ENSMUSG00000003873/ENSMUSG00000042105/ENSMUSG00000019987/ENSMUSG00000027611/ENSMUSG00000057315/…
GO:0042035	regulation of cytokine biosynthetic process	BP	7.26944e-06	0.000189994	ENSMUSG00000030365/ENSMUSG00000027718/ENSMUSG00000028602/ENSMUSG00000055170/ENSMUSG00000016529/ENSMUSG00000021457/ENSMUSG00000053175/ENSMUSG00000032041/ENSMUSG00000068105/ENSMUSG00000039521/ENSMUSG00000021356/ENSMUSG00000030124/ENSMUSG00000027073/ENSMUSG00000049577/ENSMUSG00000025494/ENSMUSG00000049103/ENSMUSG00000000869/ENSMUSG00000071337/ENSMUSG00000056529/ENSMUSG00000004043/ENSMUSG00000051457/…	Clec2i/Il21/Tnfrsf8/Ifng/Il10/Syk/Bcl3/Tirap/Tnfrsf13c/Foxp3/Irf4/Lag3/Prg2/Zfpm1/Sigirr/Ccr2/Il4/Tia1/Ptafr/Stat5a/Spn/Cybb/Fcer1a/Mapkapk2/Tlr9/Trib2/Prkcq/Gata3/Tnf/Cebpb	30	21	ENSMUSG00000027718/ENSMUSG00000028602/ENSMUSG00000055170/ENSMUSG00000016529/ENSMUSG00000053175/ENSMUSG00000032041/ENSMUSG00000039521/ENSMUSG00000021356/ENSMUSG00000030124/ENSMUSG00000027073/ENSMUSG00000025494/ENSMUSG00000049103/ENSMUSG00000000869/ENSMUSG00000071337/ENSMUSG00000004043/ENSMUSG00000051457/ENSMUSG00000005339/ENSMUSG00000016528/ENSMUSG00000026778/ENSMUSG00000015619/ENSMUSG00000024401	9	ENSMUSG00000030365/ENSMUSG00000021457/ENSMUSG00000068105/ENSMUSG00000049577/ENSMUSG00000056529/ENSMUSG00000015340/ENSMUSG00000045322/ENSMUSG00000020601/ENSMUSG00000056501
GO:1902106	negative regulation of leukocyte differentiation	BP	7.34376e-06	0.000191009	ENSMUSG00000020644/ENSMUSG00000000982/ENSMUSG00000030365/ENSMUSG00000042228/ENSMUSG00000026011/ENSMUSG00000033767/ENSMUSG00000079563/ENSMUSG00000039521/ENSMUSG00000024610/ENSMUSG00000029603/ENSMUSG00000047415/ENSMUSG00000027583/ENSMUSG00000049577/ENSMUSG00000000869/ENSMUSG00000001444/ENSMUSG00000049608/ENSMUSG00000023367/ENSMUSG00000037940/ENSMUSG00000032020/ENSMUSG00000037992/ENSMUSG00000024539/…	Id2/Ccl3/Clec2i/Lyn/Ctla4/Tmem131l/Pglyrp2/Foxp3/Cd74/Dtx1/Gpr68/Zbtb46/Zfpm1/Il4/Tbx21/Gpr55/Tmem176a/Inpp4b/Ubash3b/Rara/Ptpn2/C1qc/Cdk6/Socs5/Il4ra/Tmem176b/Clec2g/Zfp608	28	16	ENSMUSG00000020644/ENSMUSG00000000982/ENSMUSG00000026011/ENSMUSG00000079563/ENSMUSG00000039521/ENSMUSG00000047415/ENSMUSG00000000869/ENSMUSG00000001444/ENSMUSG00000049608/ENSMUSG00000023367/ENSMUSG00000032020/ENSMUSG00000037992/ENSMUSG00000024539/ENSMUSG00000040274/ENSMUSG00000030748/ENSMUSG00000029810	12	ENSMUSG00000030365/ENSMUSG00000042228/ENSMUSG00000033767/ENSMUSG00000024610/ENSMUSG00000029603/ENSMUSG00000027583/ENSMUSG00000049577/ENSMUSG00000037940/ENSMUSG00000036896/ENSMUSG00000037104/ENSMUSG00000000248/ENSMUSG00000052713
GO:0043901	negative regulation of multi-organism process	BP	7.41673e-06	0.000191979	ENSMUSG00000000982/ENSMUSG00000020399/ENSMUSG00000026770/ENSMUSG00000052684/ENSMUSG00000018930/ENSMUSG00000038151/ENSMUSG00000055170/ENSMUSG00000016529/ENSMUSG00000003814/ENSMUSG00000024691/ENSMUSG00000034317/ENSMUSG00000035042/ENSMUSG00000032231/ENSMUSG00000005566/ENSMUSG00000055994/ENSMUSG00000000275/ENSMUSG00000015837/ENSMUSG00000026879/ENSMUSG00000027087/ENSMUSG00000020641/ENSMUSG00000072244/…	Ccl3/Havcr2/Il2ra/Jun/Ccl4/Prdm1/Ifng/Il10/Calr/Fam111a/Trim59/Ccl5/Anxa2/Trim28/Nod2/Trim25/Sqstm1/Gsn/Itgav/Rsad2/Trim6/Oas1a/Oasl1/Ifitm1/Ifitm3/Pcbp2/Trim26/Trim35/Ovgp1/Rnf26/C1qbp/Ifitm2/Zc3hav1/Tnfaip3/Mid2/Trim27/Sirt2/Trim21/Ilf3/Ctsg/Tnf/Timp1	42	21	ENSMUSG00000000982/ENSMUSG00000020399/ENSMUSG00000026770/ENSMUSG00000018930/ENSMUSG00000038151/ENSMUSG00000055170/ENSMUSG00000016529/ENSMUSG00000003814/ENSMUSG00000035042/ENSMUSG00000032231/ENSMUSG00000055994/ENSMUSG00000026879/ENSMUSG00000027087/ENSMUSG00000025491/ENSMUSG00000025492/ENSMUSG00000060591/ENSMUSG00000019850/ENSMUSG00000000266/ENSMUSG00000015149/ENSMUSG00000040314/ENSMUSG00000024401	21	ENSMUSG00000052684/ENSMUSG00000024691/ENSMUSG00000034317/ENSMUSG00000005566/ENSMUSG00000000275/ENSMUSG00000015837/ENSMUSG00000020641/ENSMUSG00000072244/ENSMUSG00000052776/ENSMUSG00000041827/ENSMUSG00000056851/ENSMUSG00000024457/ENSMUSG00000022043/ENSMUSG00000074340/ENSMUSG00000053128/ENSMUSG00000018446/ENSMUSG00000029826/ENSMUSG00000021326/ENSMUSG00000030966/ENSMUSG00000032178/ENSMUSG00000001131
GO:0070670	response to interleukin-4	BP	7.47479e-06	0.000192556	ENSMUSG00000026864/ENSMUSG00000000782/ENSMUSG00000044533/ENSMUSG00000026573/ENSMUSG00000020484/ENSMUSG00000062867/ENSMUSG00000027985/ENSMUSG00000060036/ENSMUSG00000067274/ENSMUSG00000019987/ENSMUSG00000056749/ENSMUSG00000031805/ENSMUSG00000024539/ENSMUSG00000047798/ENSMUSG00000030707/ENSMUSG00000015619	Hspa5/Tcf7/Rps2/Xcl1/Xbp1/Impdh2/Lef1/Rpl3/Rplp0/Arg1/Nfil3/Jak3/Ptpn2/Cd300lf/Coro1a/Gata3	16	8	ENSMUSG00000026864/ENSMUSG00000026573/ENSMUSG00000020484/ENSMUSG00000056749/ENSMUSG00000031805/ENSMUSG00000024539/ENSMUSG00000030707/ENSMUSG00000015619	8	ENSMUSG00000000782/ENSMUSG00000044533/ENSMUSG00000062867/ENSMUSG00000027985/ENSMUSG00000060036/ENSMUSG00000067274/ENSMUSG00000019987/ENSMUSG00000047798
GO:0002287	alpha-beta T cell activation involved in immune response	BP	7.51348e-06	0.000192631	ENSMUSG00000028150/ENSMUSG00000055170/ENSMUSG00000026070/ENSMUSG00000015314/ENSMUSG00000053175/ENSMUSG00000032238/ENSMUSG00000034266/ENSMUSG00000019982/ENSMUSG00000039521/ENSMUSG00000021356/ENSMUSG00000027985/ENSMUSG00000049103/ENSMUSG00000032446/ENSMUSG00000000869/ENSMUSG00000001444/ENSMUSG00000028064/ENSMUSG00000002603/ENSMUSG00000037992/ENSMUSG00000037104/ENSMUSG00000030748/ENSMUSG00000037944/…	Rorc/Ifng/Il18r1/Slamf6/Bcl3/Rora/Batf/Myb/Foxp3/Irf4/Lef1/Ccr2/Eomes/Il4/Tbx21/Sema4a/Tgfb1/Rara/Socs5/Il4ra/Ccr7/Gata3	22	16	ENSMUSG00000028150/ENSMUSG00000055170/ENSMUSG00000026070/ENSMUSG00000053175/ENSMUSG00000032238/ENSMUSG00000034266/ENSMUSG00000039521/ENSMUSG00000021356/ENSMUSG00000049103/ENSMUSG00000000869/ENSMUSG00000001444/ENSMUSG00000028064/ENSMUSG00000002603/ENSMUSG00000037992/ENSMUSG00000030748/ENSMUSG00000015619	6	ENSMUSG00000015314/ENSMUSG00000019982/ENSMUSG00000027985/ENSMUSG00000032446/ENSMUSG00000037104/ENSMUSG00000037944
GO:0071396	cellular response to lipid	BP	8.6645e-06	0.000221089	ENSMUSG00000000982/ENSMUSG00000020399/ENSMUSG00000002602/ENSMUSG00000024014/ENSMUSG00000042228/ENSMUSG00000045573/ENSMUSG00000028150/ENSMUSG00000000753/ENSMUSG00000020826/ENSMUSG00000038151/ENSMUSG00000055170/ENSMUSG00000016529/ENSMUSG00000041324/ENSMUSG00000019943/ENSMUSG00000032238/ENSMUSG00000022901/ENSMUSG00000003814/ENSMUSG00000028927/ENSMUSG00000022994/ENSMUSG00000019982/ENSMUSG00000021025/…	Ccl3/Havcr2/Axl/Pim1/Lyn/Penk/Rorc/Serpinf1/Nos2/Prdm1/Ifng/Il10/Inhba/Atp2b1/Rora/Cd86/Calr/Padi2/Adcy6/Myb/Nfkbia/Ccl5/Ccr5/Flt3/Sbno2/Gbp10/Ramp3/Litaf/Ptpn22/Tesc/Abl2/Ptk2b/Xbp1/Smo/Lef1/Il12a/Aicda/Trim68/Kmt2d/Rpl32/Trim24/Rasgrp4/Irgm2/Akap13/Hmgcs1/Cry2/Mgarp/Ptafr/Srebf1/Nr1d2/Tgfb1/Nedd4/Pparg/Mif/Lrp8/Arg1/mt-Nd3/Parp1/Npm1/Twf2/Per1/Ywhah/Dag1/Fdx1/Thra/Rara/Tlr9/Ldlr/Smyd3/Cd180/Ufm…	109	57	ENSMUSG00000000982/ENSMUSG00000020399/ENSMUSG00000002602/ENSMUSG00000024014/ENSMUSG00000028150/ENSMUSG00000000753/ENSMUSG00000038151/ENSMUSG00000055170/ENSMUSG00000016529/ENSMUSG00000041324/ENSMUSG00000019943/ENSMUSG00000032238/ENSMUSG00000003814/ENSMUSG00000028927/ENSMUSG00000022994/ENSMUSG00000021025/ENSMUSG00000035042/ENSMUSG00000079227/ENSMUSG00000035673/ENSMUSG00000029359/ENSMUSG00000059456/…	52	ENSMUSG00000042228/ENSMUSG00000045573/ENSMUSG00000020826/ENSMUSG00000022901/ENSMUSG00000019982/ENSMUSG00000042817/ENSMUSG00000105096/ENSMUSG00000041046/ENSMUSG00000022500/ENSMUSG00000027843/ENSMUSG00000026596/ENSMUSG00000027985/ENSMUSG00000027776/ENSMUSG00000048154/ENSMUSG00000057841/ENSMUSG00000029833/ENSMUSG00000069874/ENSMUSG00000066406/ENSMUSG00000068742/ENSMUSG00000056529/ENSMUSG00000021775/…
GO:0001666	response to hypoxia	BP	9.20624e-06	0.000233657	ENSMUSG00000000530/ENSMUSG00000025473/ENSMUSG00000045573/ENSMUSG00000055044/ENSMUSG00000005413/ENSMUSG00000030287/ENSMUSG00000020303/ENSMUSG00000032487/ENSMUSG00000032591/ENSMUSG00000020826/ENSMUSG00000020048/ENSMUSG00000024140/ENSMUSG00000064370/ENSMUSG00000021822/ENSMUSG00000026509/ENSMUSG00000032238/ENSMUSG00000039191/ENSMUSG00000062070/ENSMUSG00000028756/ENSMUSG00000052593/ENSMUSG00000019982/…	Acvrl1/Adam8/Penk/Pdlim1/Hmox1/Itpr2/Stc2/Ptgs2/Mst1/Nos2/Hsp90b1/Epas1/mt-Cytb/Plau/Capn2/Rora/Rbpj/Pgk1/Pink1/Adam17/Myb/Arnt2/Cd38/Nfe2l2/Ucp2/Plod2/Hif1a/Ptk2b/Fam162a/Mmp14/Bnip3/P4hb/Cd24a/Vcam1/Plk3/Mgarp/Atm/Tgfb1/Cybb/Ero1l/Ercc2/Npm1/Ldha/Hyou1/Higd1a/Pten/Nop53/Ager/Hsf1/Ets1/Mdm4/Vasn/Sirt2/Tgfbr2/Aqp3/Angptl4/Ccnb1/Bach1/Actn4/Lmna/Eng/Casp1/Creb1/Cxcr4/Plod1/Phb2/Rgcc/Egln3	68	38	ENSMUSG00000025473/ENSMUSG00000030287/ENSMUSG00000020303/ENSMUSG00000020048/ENSMUSG00000024140/ENSMUSG00000064370/ENSMUSG00000026509/ENSMUSG00000032238/ENSMUSG00000039191/ENSMUSG00000062070/ENSMUSG00000052593/ENSMUSG00000015709/ENSMUSG00000033685/ENSMUSG00000032374/ENSMUSG00000021109/ENSMUSG00000059456/ENSMUSG00000003955/ENSMUSG00000000957/ENSMUSG00000078566/ENSMUSG00000025130/ENSMUSG00000028680/…	30	ENSMUSG00000000530/ENSMUSG00000045573/ENSMUSG00000055044/ENSMUSG00000005413/ENSMUSG00000032487/ENSMUSG00000032591/ENSMUSG00000020826/ENSMUSG00000021822/ENSMUSG00000028756/ENSMUSG00000019982/ENSMUSG00000029084/ENSMUSG00000015839/ENSMUSG00000047139/ENSMUSG00000027962/ENSMUSG00000034218/ENSMUSG00000015340/ENSMUSG00000030400/ENSMUSG00000057113/ENSMUSG00000013663/ENSMUSG00000041560/ENSMUSG00000015452/…
GO:0032689	negative regulation of interferon-gamma production	BP	9.24387e-06	0.000233657	ENSMUSG00000022657/ENSMUSG00000020399/ENSMUSG00000002602/ENSMUSG00000026069/ENSMUSG00000016529/ENSMUSG00000079563/ENSMUSG00000015316/ENSMUSG00000039521/ENSMUSG00000026573/ENSMUSG00000055994/ENSMUSG00000079037/ENSMUSG00000018446/ENSMUSG00000037992/ENSMUSG00000015619	Cd96/Havcr2/Axl/Il1rl1/Il10/Pglyrp2/Slamf1/Foxp3/Xcl1/Nod2/Prnp/C1qbp/Rara/Gata3	14	12	ENSMUSG00000020399/ENSMUSG00000002602/ENSMUSG00000026069/ENSMUSG00000016529/ENSMUSG00000079563/ENSMUSG00000015316/ENSMUSG00000039521/ENSMUSG00000026573/ENSMUSG00000055994/ENSMUSG00000079037/ENSMUSG00000037992/ENSMUSG00000015619	2	ENSMUSG00000022657/ENSMUSG00000018446
GO:0071222	cellular response to lipopolysaccharide	BP	9.34398e-06	0.000235084	ENSMUSG00000000982/ENSMUSG00000020399/ENSMUSG00000002602/ENSMUSG00000042228/ENSMUSG00000020826/ENSMUSG00000038151/ENSMUSG00000055170/ENSMUSG00000016529/ENSMUSG00000022901/ENSMUSG00000021025/ENSMUSG00000035042/ENSMUSG00000079227/ENSMUSG00000035673/ENSMUSG00000105096/ENSMUSG00000022500/ENSMUSG00000027843/ENSMUSG00000020484/ENSMUSG00000027776/ENSMUSG00000040627/ENSMUSG00000069874/ENSMUSG00000056529/…	Ccl3/Havcr2/Axl/Lyn/Nos2/Prdm1/Ifng/Il10/Cd86/Nfkbia/Ccl5/Ccr5/Sbno2/Gbp10/Litaf/Ptpn22/Xbp1/Il12a/Aicda/Irgm2/Ptafr/Tgfb1/Mif/Arg1/Rara/Tlr9/Cd180/Tnfaip3/Tnip2/Hsf1/Gbp6/Upf1/Tspo/Selenos/Cd40/Ly86/Casp1/Ctsg/Bcr/Tnf/Sash1/Cxcl10/Cebpb/Cd80/Paf1/Arid5a	46	22	ENSMUSG00000000982/ENSMUSG00000020399/ENSMUSG00000002602/ENSMUSG00000038151/ENSMUSG00000055170/ENSMUSG00000016529/ENSMUSG00000021025/ENSMUSG00000035042/ENSMUSG00000079227/ENSMUSG00000035673/ENSMUSG00000020484/ENSMUSG00000040627/ENSMUSG00000002603/ENSMUSG00000033307/ENSMUSG00000037992/ENSMUSG00000019850/ENSMUSG00000059866/ENSMUSG00000041736/ENSMUSG00000075701/ENSMUSG00000040314/ENSMUSG00000009681/…	24	ENSMUSG00000042228/ENSMUSG00000020826/ENSMUSG00000022901/ENSMUSG00000105096/ENSMUSG00000022500/ENSMUSG00000027843/ENSMUSG00000027776/ENSMUSG00000069874/ENSMUSG00000056529/ENSMUSG00000019987/ENSMUSG00000045322/ENSMUSG00000021624/ENSMUSG00000022556/ENSMUSG00000104713/ENSMUSG00000058301/ENSMUSG00000017652/ENSMUSG00000021423/ENSMUSG00000025888/ENSMUSG00000015305/ENSMUSG00000034855/ENSMUSG00000056501/…
GO:0002507	tolerance induction	BP	9.5779e-06	0.000239849	ENSMUSG00000020399/ENSMUSG00000026770/ENSMUSG00000042228/ENSMUSG00000026009/ENSMUSG00000039521/ENSMUSG00000026285/ENSMUSG00000002603/ENSMUSG00000022637/ENSMUSG00000019850/ENSMUSG00000047898/ENSMUSG00000032440/ENSMUSG00000066551/ENSMUSG00000037944	Havcr2/Il2ra/Lyn/Icos/Foxp3/Pdcd1/Tgfb1/Cblb/Tnfaip3/Ccr4/Tgfbr2/Hmgb1/Ccr7	13	9	ENSMUSG00000020399/ENSMUSG00000026770/ENSMUSG00000026009/ENSMUSG00000039521/ENSMUSG00000026285/ENSMUSG00000002603/ENSMUSG00000019850/ENSMUSG00000047898/ENSMUSG00000066551	4	ENSMUSG00000042228/ENSMUSG00000022637/ENSMUSG00000032440/ENSMUSG00000037944
GO:0032844	regulation of homeostatic process	BP	9.70195e-06	0.00024183	ENSMUSG00000020644/ENSMUSG00000000982/ENSMUSG00000025473/ENSMUSG00000026770/ENSMUSG00000042228/ENSMUSG00000030287/ENSMUSG00000038764/ENSMUSG00000041235/ENSMUSG00000003161/ENSMUSG00000032487/ENSMUSG00000032011/ENSMUSG00000048376/ENSMUSG00000029468/ENSMUSG00000030724/ENSMUSG00000023571/ENSMUSG00000002083/ENSMUSG00000002489/ENSMUSG00000041324/ENSMUSG00000021457/ENSMUSG00000032238/ENSMUSG00000052593/…	Id2/Ccl3/Adam8/Il2ra/Lyn/Itpr2/Ptpn3/Chd7/Sri/Ptgs2/Thy1/F2r/P2rx7/Cd19/C1qtnf12/Bbc3/Tiam1/Inhba/Syk/Rora/Adam17/Sidt2/Cxcr2/Gsto1/Cd38/Smg1/Arrb1/Ucp2/Ccr5/Cd74/Tfrc/Xcl1/Ramp3/Rack1/Gpr68/Scn1b/Zfpm1/Hif1a/Ptk2b/Gja1/Lmo2/Itgav/Pik3cd/Cd24a/Spi1/Trim6/Car2/Prnp/Fcrl5/Acvr2a/Cherp/Hmgcr/Lrrk2/Atm/Stat5a/Hnrnpc/Nr1d2/Tgfb1/Bax/Hcar2/Csf1r/Srebf2/Mif/Ubash3b/Cct4/Ube2c/Parp1/Ero1l/Birc5/Ldlr/Gata…	101	56	ENSMUSG00000020644/ENSMUSG00000000982/ENSMUSG00000025473/ENSMUSG00000026770/ENSMUSG00000030287/ENSMUSG00000038764/ENSMUSG00000041235/ENSMUSG00000032011/ENSMUSG00000048376/ENSMUSG00000029468/ENSMUSG00000002489/ENSMUSG00000041324/ENSMUSG00000032238/ENSMUSG00000052593/ENSMUSG00000026180/ENSMUSG00000018909/ENSMUSG00000033685/ENSMUSG00000079227/ENSMUSG00000022797/ENSMUSG00000026573/ENSMUSG00000047415/…	45	ENSMUSG00000042228/ENSMUSG00000003161/ENSMUSG00000032487/ENSMUSG00000030724/ENSMUSG00000023571/ENSMUSG00000002083/ENSMUSG00000021457/ENSMUSG00000034908/ENSMUSG00000025068/ENSMUSG00000029084/ENSMUSG00000030655/ENSMUSG00000024610/ENSMUSG00000041046/ENSMUSG00000020372/ENSMUSG00000049577/ENSMUSG00000032698/ENSMUSG00000039936/ENSMUSG00000047139/ENSMUSG00000002111/ENSMUSG00000072244/ENSMUSG00000027562/…
GO:0002286	T cell activation involved in immune response	BP	9.80319e-06	0.000242112	ENSMUSG00000020399/ENSMUSG00000028150/ENSMUSG00000055170/ENSMUSG00000021998/ENSMUSG00000026070/ENSMUSG00000015314/ENSMUSG00000032202/ENSMUSG00000053175/ENSMUSG00000030830/ENSMUSG00000032238/ENSMUSG00000034266/ENSMUSG00000019982/ENSMUSG00000039521/ENSMUSG00000021356/ENSMUSG00000027985/ENSMUSG00000049103/ENSMUSG00000032446/ENSMUSG00000000869/ENSMUSG00000001444/ENSMUSG00000028064/ENSMUSG00000026177/…	Havcr2/Rorc/Ifng/Lcp1/Il18r1/Slamf6/Rab27a/Bcl3/Itgal/Rora/Batf/Myb/Foxp3/Irf4/Lef1/Ccr2/Eomes/Il4/Tbx21/Sema4a/Slc11a1/Tgfb1/Rara/Rps6/Socs5/Il4ra/Ccr7/Gata3	28	20	ENSMUSG00000020399/ENSMUSG00000028150/ENSMUSG00000055170/ENSMUSG00000021998/ENSMUSG00000026070/ENSMUSG00000032202/ENSMUSG00000053175/ENSMUSG00000030830/ENSMUSG00000032238/ENSMUSG00000034266/ENSMUSG00000039521/ENSMUSG00000021356/ENSMUSG00000049103/ENSMUSG00000000869/ENSMUSG00000001444/ENSMUSG00000028064/ENSMUSG00000002603/ENSMUSG00000037992/ENSMUSG00000030748/ENSMUSG00000015619	8	ENSMUSG00000015314/ENSMUSG00000019982/ENSMUSG00000027985/ENSMUSG00000032446/ENSMUSG00000026177/ENSMUSG00000028495/ENSMUSG00000037104/ENSMUSG00000037944
GO:0002456	T cell mediated immunity	BP	9.80319e-06	0.000242112	ENSMUSG00000026068/ENSMUSG00000029468/ENSMUSG00000015437/ENSMUSG00000032202/ENSMUSG00000020101/ENSMUSG00000015316/ENSMUSG00000039521/ENSMUSG00000026573/ENSMUSG00000055994/ENSMUSG00000079685/ENSMUSG00000027776/ENSMUSG00000000869/ENSMUSG00000001444/ENSMUSG00000020641/ENSMUSG00000047139/ENSMUSG00000032359/ENSMUSG00000031101/ENSMUSG00000051457/ENSMUSG00000026177/ENSMUSG00000045005/ENSMUSG00000019987/…	Il18rap/P2rx7/Gzmb/Rab27a/Vsir/Slamf1/Foxp3/Xcl1/Nod2/Ulbp1/Il12a/Il4/Tbx21/Rsad2/Cd24a/Ctsh/Sash3/Spn/Slc11a1/Fzd5/Arg1/Il7r/Malt1/Ager/Hmgb1/Dlg1/Gata3/Arid5a	28	18	ENSMUSG00000026068/ENSMUSG00000029468/ENSMUSG00000015437/ENSMUSG00000032202/ENSMUSG00000020101/ENSMUSG00000015316/ENSMUSG00000039521/ENSMUSG00000026573/ENSMUSG00000055994/ENSMUSG00000000869/ENSMUSG00000001444/ENSMUSG00000031101/ENSMUSG00000051457/ENSMUSG00000003882/ENSMUSG00000032688/ENSMUSG00000066551/ENSMUSG00000022770/ENSMUSG00000015619	10	ENSMUSG00000079685/ENSMUSG00000027776/ENSMUSG00000020641/ENSMUSG00000047139/ENSMUSG00000032359/ENSMUSG00000026177/ENSMUSG00000045005/ENSMUSG00000019987/ENSMUSG00000015452/ENSMUSG00000037447
GO:0042107	cytokine metabolic process	BP	1.10249e-05	0.000271041	ENSMUSG00000030365/ENSMUSG00000027718/ENSMUSG00000028602/ENSMUSG00000055170/ENSMUSG00000016529/ENSMUSG00000021457/ENSMUSG00000053175/ENSMUSG00000032041/ENSMUSG00000068105/ENSMUSG00000039521/ENSMUSG00000021356/ENSMUSG00000030124/ENSMUSG00000027073/ENSMUSG00000049577/ENSMUSG00000025494/ENSMUSG00000049103/ENSMUSG00000000869/ENSMUSG00000071337/ENSMUSG00000056529/ENSMUSG00000004043/ENSMUSG00000051457/…	Clec2i/Il21/Tnfrsf8/Ifng/Il10/Syk/Bcl3/Tirap/Tnfrsf13c/Foxp3/Irf4/Lag3/Prg2/Zfpm1/Sigirr/Ccr2/Il4/Tia1/Ptafr/Stat5a/Spn/Cybb/Fcer1a/Mapkapk2/Tlr9/Trib2/Cma1/Prkcq/Gata3/Tnf/Nod1/Cebpb/Ifnar1	33	22	ENSMUSG00000027718/ENSMUSG00000028602/ENSMUSG00000055170/ENSMUSG00000016529/ENSMUSG00000053175/ENSMUSG00000032041/ENSMUSG00000039521/ENSMUSG00000021356/ENSMUSG00000030124/ENSMUSG00000027073/ENSMUSG00000025494/ENSMUSG00000049103/ENSMUSG00000000869/ENSMUSG00000071337/ENSMUSG00000004043/ENSMUSG00000051457/ENSMUSG00000005339/ENSMUSG00000016528/ENSMUSG00000022225/ENSMUSG00000026778/ENSMUSG00000015619/…	11	ENSMUSG00000030365/ENSMUSG00000021457/ENSMUSG00000068105/ENSMUSG00000049577/ENSMUSG00000056529/ENSMUSG00000015340/ENSMUSG00000045322/ENSMUSG00000020601/ENSMUSG00000038058/ENSMUSG00000056501/ENSMUSG00000022967
GO:0030100	regulation of endocytosis	BP	1.15386e-05	0.000282382	ENSMUSG00000002602/ENSMUSG00000034342/ENSMUSG00000055447/ENSMUSG00000039361/ENSMUSG00000059714/ENSMUSG00000032202/ENSMUSG00000021457/ENSMUSG00000003814/ENSMUSG00000020143/ENSMUSG00000018909/ENSMUSG00000035629/ENSMUSG00000068923/ENSMUSG00000034663/ENSMUSG00000027293/ENSMUSG00000020372/ENSMUSG00000032231/ENSMUSG00000055994/ENSMUSG00000003283/ENSMUSG00000027087/ENSMUSG00000039959/ENSMUSG00000061665/…	Axl/Cbl/Cd47/Picalm/Flot1/Rab27a/Syk/Calr/Dock2/Arrb1/Rubcn/Syt11/Bmp2k/Ehd4/Rack1/Anxa2/Nod2/Hck/Itgav/Hip1/Cd2ap/Lgals3/Slc11a1/Pacsin1/Tgfb1/Atxn2/Pparg/Dlg4/Eef2k/Ldlr/Mertk/Pten/Cd300lf/Unc119/Hmgb1/Ldlrap1/Rab4a/Actn4/Ccr7/Camk1d/Myo18a/Rap1a/Abca7/Snx12/Bcr/Tnf/Arrb2/Fcgr1/Cnn2/Apln/Lman2	51	32	ENSMUSG00000002602/ENSMUSG00000055447/ENSMUSG00000039361/ENSMUSG00000059714/ENSMUSG00000032202/ENSMUSG00000003814/ENSMUSG00000020143/ENSMUSG00000018909/ENSMUSG00000068923/ENSMUSG00000027293/ENSMUSG00000032231/ENSMUSG00000055994/ENSMUSG00000027087/ENSMUSG00000039959/ENSMUSG00000002603/ENSMUSG00000000440/ENSMUSG00000020886/ENSMUSG00000032193/ENSMUSG00000002058/ENSMUSG00000066551/ENSMUSG00000019478/…	19	ENSMUSG00000034342/ENSMUSG00000021457/ENSMUSG00000035629/ENSMUSG00000034663/ENSMUSG00000020372/ENSMUSG00000003283/ENSMUSG00000061665/ENSMUSG00000050335/ENSMUSG00000026177/ENSMUSG00000040276/ENSMUSG00000042605/ENSMUSG00000035064/ENSMUSG00000014361/ENSMUSG00000013663/ENSMUSG00000047798/ENSMUSG00000037295/ENSMUSG00000037944/ENSMUSG00000035722/ENSMUSG00000015947
GO:0032715	negative regulation of interleukin-6 production	BP	1.23707e-05	0.000301374	ENSMUSG00000020399/ENSMUSG00000016529/ENSMUSG00000015316/ENSMUSG00000037922/ENSMUSG00000018909/ENSMUSG00000068923/ENSMUSG00000039521/ENSMUSG00000049871/ENSMUSG00000027843/ENSMUSG00000045322/ENSMUSG00000019850/ENSMUSG00000037104/ENSMUSG00000075701/ENSMUSG00000024401/ENSMUSG00000060216/ENSMUSG00000030921	Havcr2/Il10/Slamf1/Bank1/Arrb1/Syt11/Foxp3/Nlrc3/Ptpn22/Tlr9/Tnfaip3/Socs5/Selenos/Tnf/Arrb2/Trim30a	16	11	ENSMUSG00000020399/ENSMUSG00000016529/ENSMUSG00000015316/ENSMUSG00000018909/ENSMUSG00000068923/ENSMUSG00000039521/ENSMUSG00000049871/ENSMUSG00000019850/ENSMUSG00000075701/ENSMUSG00000024401/ENSMUSG00000060216	5	ENSMUSG00000037922/ENSMUSG00000027843/ENSMUSG00000045322/ENSMUSG00000037104/ENSMUSG00000030921
GO:0032945	negative regulation of mononuclear cell proliferation	BP	1.27738e-05	0.000308404	ENSMUSG00000020399/ENSMUSG00000026770/ENSMUSG00000042228/ENSMUSG00000038151/ENSMUSG00000017009/ENSMUSG00000026011/ENSMUSG00000033767/ENSMUSG00000016529/ENSMUSG00000020101/ENSMUSG00000039521/ENSMUSG00000026573/ENSMUSG00000047139/ENSMUSG00000079037/ENSMUSG00000034218/ENSMUSG00000051457/ENSMUSG00000024098/ENSMUSG00000002603/ENSMUSG00000022637/ENSMUSG00000020612/ENSMUSG00000024425/ENSMUSG00000019987/…	Havcr2/Il2ra/Lyn/Prdm1/Sdc4/Ctla4/Tmem131l/Il10/Vsir/Foxp3/Xcl1/Cd24a/Prnp/Atm/Spn/Twsg1/Tgfb1/Cblb/Prkar1a/Ndfip1/Arg1/Dlg5/Dlg1/Tnfrsf14/Cebpb	25	18	ENSMUSG00000020399/ENSMUSG00000026770/ENSMUSG00000038151/ENSMUSG00000017009/ENSMUSG00000026011/ENSMUSG00000016529/ENSMUSG00000020101/ENSMUSG00000039521/ENSMUSG00000026573/ENSMUSG00000079037/ENSMUSG00000051457/ENSMUSG00000024098/ENSMUSG00000002603/ENSMUSG00000020612/ENSMUSG00000024425/ENSMUSG00000021782/ENSMUSG00000022770/ENSMUSG00000042333	7	ENSMUSG00000042228/ENSMUSG00000033767/ENSMUSG00000047139/ENSMUSG00000034218/ENSMUSG00000022637/ENSMUSG00000019987/ENSMUSG00000056501
GO:0050672	negative regulation of lymphocyte proliferation	BP	1.27738e-05	0.000308404	ENSMUSG00000020399/ENSMUSG00000026770/ENSMUSG00000042228/ENSMUSG00000038151/ENSMUSG00000017009/ENSMUSG00000026011/ENSMUSG00000033767/ENSMUSG00000016529/ENSMUSG00000020101/ENSMUSG00000039521/ENSMUSG00000026573/ENSMUSG00000047139/ENSMUSG00000079037/ENSMUSG00000034218/ENSMUSG00000051457/ENSMUSG00000024098/ENSMUSG00000002603/ENSMUSG00000022637/ENSMUSG00000020612/ENSMUSG00000024425/ENSMUSG00000019987/…	Havcr2/Il2ra/Lyn/Prdm1/Sdc4/Ctla4/Tmem131l/Il10/Vsir/Foxp3/Xcl1/Cd24a/Prnp/Atm/Spn/Twsg1/Tgfb1/Cblb/Prkar1a/Ndfip1/Arg1/Dlg5/Dlg1/Tnfrsf14/Cebpb	25	18	ENSMUSG00000020399/ENSMUSG00000026770/ENSMUSG00000038151/ENSMUSG00000017009/ENSMUSG00000026011/ENSMUSG00000016529/ENSMUSG00000020101/ENSMUSG00000039521/ENSMUSG00000026573/ENSMUSG00000079037/ENSMUSG00000051457/ENSMUSG00000024098/ENSMUSG00000002603/ENSMUSG00000020612/ENSMUSG00000024425/ENSMUSG00000021782/ENSMUSG00000022770/ENSMUSG00000042333	7	ENSMUSG00000042228/ENSMUSG00000033767/ENSMUSG00000047139/ENSMUSG00000034218/ENSMUSG00000022637/ENSMUSG00000019987/ENSMUSG00000056501
GO:0045582	positive regulation of T cell differentiation	BP	1.30822e-05	0.00031444	ENSMUSG00000025473/ENSMUSG00000034833/ENSMUSG00000026770/ENSMUSG00000055170/ENSMUSG00000015396/ENSMUSG00000021457/ENSMUSG00000007817/ENSMUSG00000031304/ENSMUSG00000019982/ENSMUSG00000036594/ENSMUSG00000039521/ENSMUSG00000024610/ENSMUSG00000020484/ENSMUSG00000027776/ENSMUSG00000049103/ENSMUSG00000000869/ENSMUSG00000033730/ENSMUSG00000031101/ENSMUSG00000004043/ENSMUSG00000002603/ENSMUSG00000003882/…	Adam8/Tespa1/Il2ra/Ifng/Cd83/Syk/Zmiz1/Il2rg/Myb/H2-Aa/Foxp3/Cd74/Xbp1/Il12a/Ccr2/Il4/Egr3/Sash3/Stat5a/Tgfb1/Il7r/Rara/Socs5/Il4ra/Tgfbr2/Ccr7/Gata3	27	16	ENSMUSG00000025473/ENSMUSG00000026770/ENSMUSG00000055170/ENSMUSG00000007817/ENSMUSG00000031304/ENSMUSG00000039521/ENSMUSG00000020484/ENSMUSG00000049103/ENSMUSG00000000869/ENSMUSG00000031101/ENSMUSG00000004043/ENSMUSG00000002603/ENSMUSG00000003882/ENSMUSG00000037992/ENSMUSG00000030748/ENSMUSG00000015619	11	ENSMUSG00000034833/ENSMUSG00000015396/ENSMUSG00000021457/ENSMUSG00000019982/ENSMUSG00000036594/ENSMUSG00000024610/ENSMUSG00000027776/ENSMUSG00000033730/ENSMUSG00000037104/ENSMUSG00000032440/ENSMUSG00000037944
GO:0097529	myeloid leukocyte migration	BP	1.35702e-05	0.000324721	ENSMUSG00000000982/ENSMUSG00000025473/ENSMUSG00000026874/ENSMUSG00000042228/ENSMUSG00000026072/ENSMUSG00000032591/ENSMUSG00000018930/ENSMUSG00000055170/ENSMUSG00000021457/ENSMUSG00000000489/ENSMUSG00000026180/ENSMUSG00000040952/ENSMUSG00000015316/ENSMUSG00000035042/ENSMUSG00000014599/ENSMUSG00000033220/ENSMUSG00000024610/ENSMUSG00000026573/ENSMUSG00000002897/ENSMUSG00000023913/ENSMUSG00000055994/…	Ccl3/Adam8/Hc/Lyn/Il1r1/Mst1/Ccl4/Ifng/Syk/Pdgfb/Cxcr2/Rps19/Slamf1/Ccl5/Csf1/Rac2/Cd74/Xcl1/Il17ra/Pla2g7/Nod2/Dapk2/Ptk2b/Ccr1/Ccr2/Mmp14/Ccl9/Ccl24/Vav3/Lgals3/Pik3cg/Arhgef5/Mif/Ccl6/Mpp1/C1qbp/Swap70/Bst1/Ccr7/Camk1d/Cxcl10/Itga1	42	25	ENSMUSG00000000982/ENSMUSG00000025473/ENSMUSG00000026874/ENSMUSG00000026072/ENSMUSG00000018930/ENSMUSG00000055170/ENSMUSG00000000489/ENSMUSG00000026180/ENSMUSG00000015316/ENSMUSG00000035042/ENSMUSG00000014599/ENSMUSG00000033220/ENSMUSG00000026573/ENSMUSG00000055994/ENSMUSG00000032380/ENSMUSG00000059456/ENSMUSG00000025804/ENSMUSG00000049103/ENSMUSG00000000957/ENSMUSG00000019122/ENSMUSG00000020573/…	17	ENSMUSG00000042228/ENSMUSG00000032591/ENSMUSG00000021457/ENSMUSG00000040952/ENSMUSG00000024610/ENSMUSG00000002897/ENSMUSG00000023913/ENSMUSG00000004814/ENSMUSG00000033721/ENSMUSG00000050335/ENSMUSG00000018927/ENSMUSG00000031402/ENSMUSG00000018446/ENSMUSG00000031015/ENSMUSG00000029082/ENSMUSG00000037944/ENSMUSG00000034855
GO:0042060	wound healing	BP	1.37319e-05	0.000327135	ENSMUSG00000000530/ENSMUSG00000002602/ENSMUSG00000003534/ENSMUSG00000042228/ENSMUSG00000048120/ENSMUSG00000005413/ENSMUSG00000048376/ENSMUSG00000031328/ENSMUSG00000017009/ENSMUSG00000032202/ENSMUSG00000021822/ENSMUSG00000021457/ENSMUSG00000000489/ENSMUSG00000022912/ENSMUSG00000049723/ENSMUSG00000052593/ENSMUSG00000040242/ENSMUSG00000048612/ENSMUSG00000029580/ENSMUSG00000015839/ENSMUSG00000068923/…	Acvrl1/Axl/Ddr1/Lyn/Entpd1/Hmox1/F2r/Flna/Sdc4/Rab27a/Plau/Syk/Pdgfb/Pros1/Mmp12/Adam17/Fgfr1op2/Myof/Actb/Nfe2l2/Syt11/Anxa2/Fam46a/Hif1a/Fermt3/Xbp1/Gja1/Actg1/Ccr2/Wnt10b/Evl/Gsn/Dysf/Pik3cd/Anxa5/Sdc1/Naca/Hmgcr/Serpinb2/Pik3cg/Slc11a1/Tgfb1/Hopx/Celsr1/Map3k5/Ubash3b/Procr/Stxbp5/Cd44/Dag1/Clic1/Gata1/Arhgap24/Stx2/Mertk/Pten/Ptpn12/Ager/Ets1/Gpx1/Ninj1/Rreb1/Serpinc1/Prkcq/Tgfbr2/Hmgb1/F2rl…	79	49	ENSMUSG00000002602/ENSMUSG00000048120/ENSMUSG00000048376/ENSMUSG00000031328/ENSMUSG00000017009/ENSMUSG00000032202/ENSMUSG00000000489/ENSMUSG00000022912/ENSMUSG00000052593/ENSMUSG00000029580/ENSMUSG00000068923/ENSMUSG00000032231/ENSMUSG00000032265/ENSMUSG00000021109/ENSMUSG00000024965/ENSMUSG00000020484/ENSMUSG00000050953/ENSMUSG00000062825/ENSMUSG00000049103/ENSMUSG00000026879/ENSMUSG00000033788/…	30	ENSMUSG00000000530/ENSMUSG00000003534/ENSMUSG00000042228/ENSMUSG00000005413/ENSMUSG00000021822/ENSMUSG00000021457/ENSMUSG00000049723/ENSMUSG00000040242/ENSMUSG00000048612/ENSMUSG00000015839/ENSMUSG00000022996/ENSMUSG00000021262/ENSMUSG00000039936/ENSMUSG00000061315/ENSMUSG00000026177/ENSMUSG00000027611/ENSMUSG00000057315/ENSMUSG00000014361/ENSMUSG00000013663/ENSMUSG00000015452/ENSMUSG00000063856/…
GO:0002294	CD4-positive, alpha-beta T cell differentiation involved in immune response	BP	1.4004e-05	0.000332148	ENSMUSG00000028150/ENSMUSG00000055170/ENSMUSG00000026070/ENSMUSG00000015314/ENSMUSG00000053175/ENSMUSG00000032238/ENSMUSG00000034266/ENSMUSG00000019982/ENSMUSG00000039521/ENSMUSG00000021356/ENSMUSG00000027985/ENSMUSG00000049103/ENSMUSG00000000869/ENSMUSG00000001444/ENSMUSG00000028064/ENSMUSG00000002603/ENSMUSG00000037992/ENSMUSG00000037104/ENSMUSG00000030748/ENSMUSG00000037944/ENSMUSG00000015619	Rorc/Ifng/Il18r1/Slamf6/Bcl3/Rora/Batf/Myb/Foxp3/Irf4/Lef1/Ccr2/Il4/Tbx21/Sema4a/Tgfb1/Rara/Socs5/Il4ra/Ccr7/Gata3	21	16	ENSMUSG00000028150/ENSMUSG00000055170/ENSMUSG00000026070/ENSMUSG00000053175/ENSMUSG00000032238/ENSMUSG00000034266/ENSMUSG00000039521/ENSMUSG00000021356/ENSMUSG00000049103/ENSMUSG00000000869/ENSMUSG00000001444/ENSMUSG00000028064/ENSMUSG00000002603/ENSMUSG00000037992/ENSMUSG00000030748/ENSMUSG00000015619	5	ENSMUSG00000015314/ENSMUSG00000019982/ENSMUSG00000027985/ENSMUSG00000037104/ENSMUSG00000037944
GO:0061061	muscle structure development	BP	1.43319e-05	0.000338433	ENSMUSG00000026950/ENSMUSG00000021200/ENSMUSG00000020262/ENSMUSG00000024014/ENSMUSG00000010066/ENSMUSG00000014030/ENSMUSG00000041235/ENSMUSG00000068220/ENSMUSG00000024140/ENSMUSG00000059714/ENSMUSG00000026509/ENSMUSG00000032238/ENSMUSG00000039191/ENSMUSG00000000489/ENSMUSG00000034220/ENSMUSG00000003814/ENSMUSG00000036158/ENSMUSG00000063659/ENSMUSG00000048612/ENSMUSG00000019947/ENSMUSG00000020859/…	Neb/Asb2/Adarb1/Pim1/Cacna2d2/Pax5/Chd7/Lgals1/Epas1/Flot1/Capn2/Rora/Rbpj/Pdgfb/Gpc1/Calr/Prickle1/Zbtb18/Myof/Arid5b/Spag9/Nfatc2/Tmsb4x/Atp2a2/Syne1/Tanc1/Gdf15/Rbm38/Itgb1/Eef2/Afg3l2/Tgfbr1/Zfpm1/Chd2/Myl6/Xbp1/Smo/Gja1/Lef1/Actg1/Cdon/Mbnl1/Wnt10b/Eomes/Il4/Mmp14/Ccl9/Sdc1/Akap13/Lama5/Naca/Rbm24/Mybpc2/Hmgcr/Mapk11/Nr1d2/Tgfb1/Hopx/Prkar1a/Atf3/Kdm6b/Map3k5/Myh7/Luc7l/Skil/Npnt/Hivep3/Lif/…	114	69	ENSMUSG00000026950/ENSMUSG00000021200/ENSMUSG00000020262/ENSMUSG00000024014/ENSMUSG00000010066/ENSMUSG00000041235/ENSMUSG00000068220/ENSMUSG00000024140/ENSMUSG00000059714/ENSMUSG00000026509/ENSMUSG00000032238/ENSMUSG00000039191/ENSMUSG00000000489/ENSMUSG00000034220/ENSMUSG00000003814/ENSMUSG00000036158/ENSMUSG00000019947/ENSMUSG00000027544/ENSMUSG00000049775/ENSMUSG00000029467/ENSMUSG00000025809/…	45	ENSMUSG00000014030/ENSMUSG00000063659/ENSMUSG00000048612/ENSMUSG00000020859/ENSMUSG00000096054/ENSMUSG00000035168/ENSMUSG00000038508/ENSMUSG00000027510/ENSMUSG00000034994/ENSMUSG00000049577/ENSMUSG00000078671/ENSMUSG00000027985/ENSMUSG00000038119/ENSMUSG00000022996/ENSMUSG00000032446/ENSMUSG00000066406/ENSMUSG00000061315/ENSMUSG00000038670/ENSMUSG00000021775/ENSMUSG00000026628/ENSMUSG00000018476/…
GO:0007229	integrin-mediated signaling pathway	BP	1.54924e-05	0.000363363	ENSMUSG00000025473/ENSMUSG00000011256/ENSMUSG00000032011/ENSMUSG00000031328/ENSMUSG00000021457/ENSMUSG00000030830/ENSMUSG00000059901/ENSMUSG00000000290/ENSMUSG00000052593/ENSMUSG00000025348/ENSMUSG00000037815/ENSMUSG00000030579/ENSMUSG00000001281/ENSMUSG00000005947/ENSMUSG00000001507/ENSMUSG00000025809/ENSMUSG00000027009/ENSMUSG00000024965/ENSMUSG00000059456/ENSMUSG00000027087/ENSMUSG00000029860/…	Adam8/Adam19/Thy1/Flna/Syk/Itgal/Adamts14/Itgb2/Adam17/Itga7/Ctnna1/Tyrobp/Itgb7/Itgae/Itga3/Itgb1/Itga4/Fermt3/Ptk2b/Itgav/Zyx/Lama5/Vav3/Itgax/Nrp1/Rcc2/Itga2b/Itgb8/Itga1/Timp1/Ptpn11	31	21	ENSMUSG00000025473/ENSMUSG00000011256/ENSMUSG00000032011/ENSMUSG00000031328/ENSMUSG00000030830/ENSMUSG00000059901/ENSMUSG00000000290/ENSMUSG00000052593/ENSMUSG00000025348/ENSMUSG00000037815/ENSMUSG00000001281/ENSMUSG00000005947/ENSMUSG00000001507/ENSMUSG00000025809/ENSMUSG00000024965/ENSMUSG00000059456/ENSMUSG00000027087/ENSMUSG00000029860/ENSMUSG00000015647/ENSMUSG00000025810/ENSMUSG00000042284	10	ENSMUSG00000021457/ENSMUSG00000030579/ENSMUSG00000027009/ENSMUSG00000033721/ENSMUSG00000030789/ENSMUSG00000040945/ENSMUSG00000034664/ENSMUSG00000025321/ENSMUSG00000001131/ENSMUSG00000043733
GO:0007015	actin filament organization	BP	1.55226e-05	0.000363363	ENSMUSG00000032737/ENSMUSG00000030365/ENSMUSG00000026830/ENSMUSG00000020048/ENSMUSG00000021998/ENSMUSG00000031328/ENSMUSG00000017009/ENSMUSG00000027940/ENSMUSG00000021373/ENSMUSG00000037815/ENSMUSG00000029581/ENSMUSG00000071176/ENSMUSG00000049775/ENSMUSG00000018909/ENSMUSG00000033220/ENSMUSG00000056737/ENSMUSG00000022831/ENSMUSG00000007613/ENSMUSG00000030403/ENSMUSG00000026782/ENSMUSG00000015143/…	Inppl1/Clec2i/Ermn/Hsp90b1/Lcp1/Flna/Sdc4/Tpm3/Cap2/Ctnna1/Fscn1/Arhgef10/Tmsb4x/Arrb1/Rac2/Capg/Hcls1/Tgfbr1/Vasp/Abi2/Actn1/Ptk2b/Arpc5/Fryl/Evl/Gsn/Nf2/Cap1/Zyx/Espn/Cd2ap/Ccl24/Arhgap25/Capza1/Cfl1/Marcks/Rhof/Pfn1/Mybpc2/Vill/Pacsin1/Arhgef2/Arhgap17/Arhgef5/Coro7/Actr2/Actr3b/Twf2/Nrp1/Tpm3-rs7/Baiap2l1/Gmfg/Espnl/Actr3/Enah/Swap70/Sptbn1/Trim27/Jmy/Ssh2/Nckap1/Lima1/Mical1/Dlg1/Whamm/Coro1…	79	51	ENSMUSG00000032737/ENSMUSG00000026830/ENSMUSG00000020048/ENSMUSG00000021998/ENSMUSG00000031328/ENSMUSG00000017009/ENSMUSG00000027940/ENSMUSG00000021373/ENSMUSG00000037815/ENSMUSG00000071176/ENSMUSG00000049775/ENSMUSG00000018909/ENSMUSG00000033220/ENSMUSG00000056737/ENSMUSG00000022831/ENSMUSG00000007613/ENSMUSG00000030403/ENSMUSG00000026782/ENSMUSG00000059456/ENSMUSG00000008475/ENSMUSG00000026879/…	28	ENSMUSG00000030365/ENSMUSG00000029581/ENSMUSG00000015143/ENSMUSG00000070733/ENSMUSG00000021262/ENSMUSG00000061665/ENSMUSG00000004814/ENSMUSG00000030047/ENSMUSG00000069662/ENSMUSG00000038670/ENSMUSG00000038775/ENSMUSG00000040276/ENSMUSG00000030766/ENSMUSG00000039637/ENSMUSG00000023277/ENSMUSG00000038859/ENSMUSG00000049515/ENSMUSG00000031015/ENSMUSG00000020315/ENSMUSG00000021326/ENSMUSG00000021690/…
GO:0050921	positive regulation of chemotaxis	BP	1.56626e-05	0.000365054	ENSMUSG00000000982/ENSMUSG00000018930/ENSMUSG00000002489/ENSMUSG00000000489/ENSMUSG00000052593/ENSMUSG00000003814/ENSMUSG00000026180/ENSMUSG00000015316/ENSMUSG00000049775/ENSMUSG00000035042/ENSMUSG00000014599/ENSMUSG00000033220/ENSMUSG00000024610/ENSMUSG00000026573/ENSMUSG00000023913/ENSMUSG00000001741/ENSMUSG00000032380/ENSMUSG00000059456/ENSMUSG00000025804/ENSMUSG00000027776/ENSMUSG00000049103/…	Ccl3/Ccl4/Tiam1/Pdgfb/Adam17/Calr/Cxcr2/Slamf1/Tmsb4x/Ccl5/Csf1/Rac2/Cd74/Xcl1/Pla2g7/Il16/Dapk2/Ptk2b/Ccr1/Il12a/Ccr2/Prkd2/Tgfb1/Tubb2b/C1qbp/Nrp1/Ager/Swap70/Ccr4/Hmgb1/Ccr6/Ccr7/Camk1d/Cxcl10/S1pr1	35	22	ENSMUSG00000000982/ENSMUSG00000018930/ENSMUSG00000002489/ENSMUSG00000000489/ENSMUSG00000052593/ENSMUSG00000003814/ENSMUSG00000026180/ENSMUSG00000015316/ENSMUSG00000049775/ENSMUSG00000035042/ENSMUSG00000014599/ENSMUSG00000033220/ENSMUSG00000026573/ENSMUSG00000032380/ENSMUSG00000059456/ENSMUSG00000025804/ENSMUSG00000049103/ENSMUSG00000002603/ENSMUSG00000025810/ENSMUSG00000047898/ENSMUSG00000066551/…	13	ENSMUSG00000024610/ENSMUSG00000023913/ENSMUSG00000001741/ENSMUSG00000027776/ENSMUSG00000041187/ENSMUSG00000045136/ENSMUSG00000018446/ENSMUSG00000015452/ENSMUSG00000031015/ENSMUSG00000040899/ENSMUSG00000037944/ENSMUSG00000034855/ENSMUSG00000045092
GO:0030101	natural killer cell activation	BP	1.62656e-05	0.000377385	ENSMUSG00000020644/ENSMUSG00000020399/ENSMUSG00000002602/ENSMUSG00000027718/ENSMUSG00000038151/ENSMUSG00000026070/ENSMUSG00000015314/ENSMUSG00000032202/ENSMUSG00000000290/ENSMUSG00000079563/ENSMUSG00000015316/ENSMUSG00000027843/ENSMUSG00000031447/ENSMUSG00000079685/ENSMUSG00000027776/ENSMUSG00000028691/ENSMUSG00000004043/ENSMUSG00000049410/ENSMUSG00000014361/ENSMUSG00000020167/ENSMUSG00000110206/…	Id2/Havcr2/Axl/Il21/Prdm1/Il18r1/Slamf6/Rab27a/Itgb2/Pglyrp2/Slamf1/Ptpn22/Lamp1/Ulbp1/Il12a/Prdx1/Stat5a/Zfp683/Mertk/Tcf3/Flt3l/Coro1a/Il11ra1	23	14	ENSMUSG00000020644/ENSMUSG00000020399/ENSMUSG00000002602/ENSMUSG00000027718/ENSMUSG00000038151/ENSMUSG00000026070/ENSMUSG00000032202/ENSMUSG00000000290/ENSMUSG00000079563/ENSMUSG00000015316/ENSMUSG00000004043/ENSMUSG00000049410/ENSMUSG00000110206/ENSMUSG00000030707	9	ENSMUSG00000015314/ENSMUSG00000027843/ENSMUSG00000031447/ENSMUSG00000079685/ENSMUSG00000027776/ENSMUSG00000028691/ENSMUSG00000014361/ENSMUSG00000020167/ENSMUSG00000073889
GO:0030890	positive regulation of B cell proliferation	BP	1.63318e-05	0.000377385	ENSMUSG00000027718/ENSMUSG00000036117/ENSMUSG00000068105/ENSMUSG00000027544/ENSMUSG00000029084/ENSMUSG00000024610/ENSMUSG00000022797/ENSMUSG00000104213/ENSMUSG00000000869/ENSMUSG00000033721/ENSMUSG00000038894/ENSMUSG00000031101/ENSMUSG00000033307/ENSMUSG00000045322/ENSMUSG00000020167/ENSMUSG00000037706/ENSMUSG00000017652	Il21/Il5/Tnfrsf13c/Nfatc2/Cd38/Cd74/Tfrc/Ighd/Il4/Vav3/Irs2/Sash3/Mif/Tlr9/Tcf3/Cd81/Cd40	17	9	ENSMUSG00000027718/ENSMUSG00000036117/ENSMUSG00000027544/ENSMUSG00000022797/ENSMUSG00000000869/ENSMUSG00000038894/ENSMUSG00000031101/ENSMUSG00000033307/ENSMUSG00000037706	8	ENSMUSG00000068105/ENSMUSG00000029084/ENSMUSG00000024610/ENSMUSG00000104213/ENSMUSG00000033721/ENSMUSG00000045322/ENSMUSG00000020167/ENSMUSG00000017652
GO:0070664	negative regulation of leukocyte proliferation	BP	1.73224e-05	0.000398564	ENSMUSG00000020399/ENSMUSG00000026770/ENSMUSG00000042228/ENSMUSG00000038151/ENSMUSG00000017009/ENSMUSG00000026011/ENSMUSG00000033767/ENSMUSG00000016529/ENSMUSG00000020101/ENSMUSG00000039521/ENSMUSG00000026573/ENSMUSG00000047139/ENSMUSG00000079037/ENSMUSG00000034218/ENSMUSG00000051457/ENSMUSG00000024098/ENSMUSG00000002603/ENSMUSG00000022637/ENSMUSG00000020612/ENSMUSG00000024425/ENSMUSG00000019987/…	Havcr2/Il2ra/Lyn/Prdm1/Sdc4/Ctla4/Tmem131l/Il10/Vsir/Foxp3/Xcl1/Cd24a/Prnp/Atm/Spn/Twsg1/Tgfb1/Cblb/Prkar1a/Ndfip1/Arg1/Dlg5/Dlg1/Tnfrsf14/Cebpb	25	18	ENSMUSG00000020399/ENSMUSG00000026770/ENSMUSG00000038151/ENSMUSG00000017009/ENSMUSG00000026011/ENSMUSG00000016529/ENSMUSG00000020101/ENSMUSG00000039521/ENSMUSG00000026573/ENSMUSG00000079037/ENSMUSG00000051457/ENSMUSG00000024098/ENSMUSG00000002603/ENSMUSG00000020612/ENSMUSG00000024425/ENSMUSG00000021782/ENSMUSG00000022770/ENSMUSG00000042333	7	ENSMUSG00000042228/ENSMUSG00000033767/ENSMUSG00000047139/ENSMUSG00000034218/ENSMUSG00000022637/ENSMUSG00000019987/ENSMUSG00000056501
GO:0043254	regulation of protein complex assembly	BP	1.75127e-05	0.000401227	ENSMUSG00000030365/ENSMUSG00000052684/ENSMUSG00000036117/ENSMUSG00000055170/ENSMUSG00000021998/ENSMUSG00000002083/ENSMUSG00000034799/ENSMUSG00000002365/ENSMUSG00000028756/ENSMUSG00000029581/ENSMUSG00000037860/ENSMUSG00000022013/ENSMUSG00000049775/ENSMUSG00000022205/ENSMUSG00000030213/ENSMUSG00000034525/ENSMUSG00000068744/ENSMUSG00000022377/ENSMUSG00000067149/ENSMUSG00000056737/ENSMUSG00000020372/…	Clec2i/Jun/Il5/Ifng/Lcp1/Bbc3/Unc13a/Snx9/Pink1/Fscn1/Aim2/Dnajc15/Tmsb4x/Sub1/Atf7ip/Ice1/Psrc1/Asap1/Jchain/Capg/Rack1/Hcls1/Nlrc3/Vasp/Abi2/Csf2/Ptk2b/Arpc5/Hck/Wnt10b/Evl/Gsn/Ulk1/Irgm2/Cd24a/Ccl24/Capza1/Cfl1/Eml2/Pfn1/Vill/Arhgef2/Tgfb1/Bax/Arhgef5/Sorl1/Parp1/Actr2/Actr3b/Twf2/Vps11/Thra/Mapre1/Rgs2/Baiap2l1/Gmfg/Nop53/Actr3/Clip1/Sptbn1/Trim27/Jmy/Sirt2/Nckap1/Stx1a/Dlg1/Whamm/Bik/Coro1a/…	82	43	ENSMUSG00000036117/ENSMUSG00000055170/ENSMUSG00000021998/ENSMUSG00000034799/ENSMUSG00000002365/ENSMUSG00000049775/ENSMUSG00000022205/ENSMUSG00000067149/ENSMUSG00000056737/ENSMUSG00000022831/ENSMUSG00000049871/ENSMUSG00000030403/ENSMUSG00000026782/ENSMUSG00000018916/ENSMUSG00000059456/ENSMUSG00000008475/ENSMUSG00000026879/ENSMUSG00000070372/ENSMUSG00000056201/ENSMUSG00000040811/ENSMUSG00000018293/…	39	ENSMUSG00000030365/ENSMUSG00000052684/ENSMUSG00000002083/ENSMUSG00000028756/ENSMUSG00000029581/ENSMUSG00000037860/ENSMUSG00000022013/ENSMUSG00000030213/ENSMUSG00000034525/ENSMUSG00000068744/ENSMUSG00000022377/ENSMUSG00000020372/ENSMUSG00000003283/ENSMUSG00000022996/ENSMUSG00000021262/ENSMUSG00000029512/ENSMUSG00000069874/ENSMUSG00000047139/ENSMUSG00000004814/ENSMUSG00000038775/ENSMUSG00000003873/…
GO:0032673	regulation of interleukin-4 production	BP	1.78512e-05	0.000407249	ENSMUSG00000020399/ENSMUSG00000015396/ENSMUSG00000039521/ENSMUSG00000021356/ENSMUSG00000027073/ENSMUSG00000049577/ENSMUSG00000027985/ENSMUSG00000031101/ENSMUSG00000024425/ENSMUSG00000037992/ENSMUSG00000026778/ENSMUSG00000015619/ENSMUSG00000056501	Havcr2/Cd83/Foxp3/Irf4/Prg2/Zfpm1/Lef1/Sash3/Ndfip1/Rara/Prkcq/Gata3/Cebpb	13	9	ENSMUSG00000020399/ENSMUSG00000039521/ENSMUSG00000021356/ENSMUSG00000027073/ENSMUSG00000031101/ENSMUSG00000024425/ENSMUSG00000037992/ENSMUSG00000026778/ENSMUSG00000015619	4	ENSMUSG00000015396/ENSMUSG00000049577/ENSMUSG00000027985/ENSMUSG00000056501
GO:0070723	response to cholesterol	BP	1.83542e-05	0.000416959	ENSMUSG00000000982/ENSMUSG00000041324/ENSMUSG00000079227/ENSMUSG00000007613/ENSMUSG00000001761/ENSMUSG00000026944/ENSMUSG00000093930/ENSMUSG00000002603/ENSMUSG00000028613/ENSMUSG00000039952/ENSMUSG00000032440/ENSMUSG00000021340	Ccl3/Inhba/Ccr5/Tgfbr1/Smo/Abca2/Hmgcs1/Tgfb1/Lrp8/Dag1/Tgfbr2/Gpld1	12	11	ENSMUSG00000000982/ENSMUSG00000041324/ENSMUSG00000079227/ENSMUSG00000007613/ENSMUSG00000001761/ENSMUSG00000026944/ENSMUSG00000093930/ENSMUSG00000002603/ENSMUSG00000028613/ENSMUSG00000039952/ENSMUSG00000021340	1	ENSMUSG00000032440
GO:0050766	positive regulation of phagocytosis	BP	2.00557e-05	0.000453698	ENSMUSG00000055447/ENSMUSG00000032202/ENSMUSG00000003814/ENSMUSG00000020143/ENSMUSG00000055994/ENSMUSG00000026177/ENSMUSG00000000440/ENSMUSG00000014361/ENSMUSG00000047798/ENSMUSG00000037944/ENSMUSG00000039145/ENSMUSG00000000631/ENSMUSG00000068798/ENSMUSG00000035722/ENSMUSG00000009681/ENSMUSG00000024401/ENSMUSG00000015947/ENSMUSG00000021484	Cd47/Rab27a/Calr/Dock2/Nod2/Slc11a1/Pparg/Mertk/Cd300lf/Ccr7/Camk1d/Myo18a/Rap1a/Abca7/Bcr/Tnf/Fcgr1/Lman2	18	12	ENSMUSG00000055447/ENSMUSG00000032202/ENSMUSG00000003814/ENSMUSG00000020143/ENSMUSG00000055994/ENSMUSG00000000440/ENSMUSG00000039145/ENSMUSG00000000631/ENSMUSG00000068798/ENSMUSG00000009681/ENSMUSG00000024401/ENSMUSG00000021484	6	ENSMUSG00000026177/ENSMUSG00000014361/ENSMUSG00000047798/ENSMUSG00000037944/ENSMUSG00000035722/ENSMUSG00000015947
GO:0019058	viral life cycle	BP	2.03e-05	0.000457302	ENSMUSG00000000982/ENSMUSG00000002602/ENSMUSG00000030530/ENSMUSG00000020262/ENSMUSG00000052684/ENSMUSG00000018930/ENSMUSG00000068220/ENSMUSG00000031029/ENSMUSG00000015656/ENSMUSG00000024691/ENSMUSG00000034317/novel.17/ENSMUSG00000035042/ENSMUSG00000024610/ENSMUSG00000005566/ENSMUSG00000000275/ENSMUSG00000020914/ENSMUSG00000027985/ENSMUSG00000026879/ENSMUSG00000024858/ENSMUSG00000027087/ENSMUSG000…	Ccl3/Axl/Furin/Adarb1/Jun/Ccl4/Lgals1/Eif3f/Hspa8/Fam111a/Trim59/-/Ccl5/Cd74/Trim28/Trim25/Top2a/Lef1/Gsn/Grk2/Itgav/P4hb/Rsad2/Trim6/Oasl1/Ifitm1/Ifitm3/Pfn1/Pcbp2/Vps37b/Trim26/Trim35/Pcx/Vamp8/Ist1/Larp1/Ifitm2/Zc3hav1/Cd4/-/Mid2/Cd300ld/Cd300lf/Cd81/Mdfic/Trim27/Rab1a/Gpr15/Rab7/Chmp1b/Trim21/Eif3a/Ilf3/Mvb12b/Tnf/Ddx39b/Eif3d/Atg16l2/Chmp4b/Trim30a	60	28	ENSMUSG00000000982/ENSMUSG00000002602/ENSMUSG00000030530/ENSMUSG00000020262/ENSMUSG00000018930/ENSMUSG00000068220/novel.17/ENSMUSG00000035042/ENSMUSG00000020914/ENSMUSG00000026879/ENSMUSG00000027087/ENSMUSG00000025130/ENSMUSG00000025491/ENSMUSG00000025492/ENSMUSG00000018293/ENSMUSG00000024892/ENSMUSG00000060591/ENSMUSG00000023274/ENSMUSG00000000266/ENSMUSG00000037706/ENSMUSG00000041390/ENSMUSG000…	32	ENSMUSG00000052684/ENSMUSG00000031029/ENSMUSG00000015656/ENSMUSG00000024691/ENSMUSG00000034317/ENSMUSG00000024610/ENSMUSG00000005566/ENSMUSG00000000275/ENSMUSG00000027985/ENSMUSG00000024858/ENSMUSG00000020641/ENSMUSG00000072244/ENSMUSG00000041827/ENSMUSG00000056851/ENSMUSG00000066278/ENSMUSG00000024457/ENSMUSG00000022043/ENSMUSG00000050732/ENSMUSG00000031729/ENSMUSG00000037331/ENSMUSG00000029826/…
GO:0070838	divalent metal ion transport	BP	2.11405e-05	0.000474252	ENSMUSG00000000982/ENSMUSG00000000617/ENSMUSG00000069833/ENSMUSG00000042228/ENSMUSG00000026463/ENSMUSG00000018340/ENSMUSG00000010066/ENSMUSG00000057897/ENSMUSG00000028214/ENSMUSG00000030287/ENSMUSG00000020303/ENSMUSG00000041235/ENSMUSG00000003161/ENSMUSG00000032487/ENSMUSG00000018930/ENSMUSG00000032011/ENSMUSG00000048376/ENSMUSG00000029468/ENSMUSG00000030724/ENSMUSG00000031532/ENSMUSG00000020788/…	Ccl3/Grm6/Ahnak/Lyn/Atp2b4/Anxa6/Cacna2d2/Camk2b/Gem/Itpr2/Stc2/Chd7/Sri/Ptgs2/Ccl4/Thy1/F2r/P2rx7/Cd19/Saraf/Atp2a3/Bbc3/Cysltr1/Atp2b1/Pdgfb/Slc25a28/Ncs1/Gsto1/Myb/Atp2a2/Slc40a1/Ccl5/Ccr5/Xcl1/Ramp3/Ptpn22/Ffar1/Slc39a14/Afg3l2/Il16/Ptk2b/Ccr1/Gja1/Slc41a2/Itgav/Lgals3/Prnp/Fcrl5/Cherp/Pik3cg/Pkd1/Slc11a1/Tgfb1/Bax/Sestd1/Gnai2/Dennd5a/Ubash3b/Ero1l/Cacnb3/Kcnn4/Tlr9/Atp2c1/Calm1/Cd4/Bspry/Ca…	89	55	ENSMUSG00000000982/ENSMUSG00000069833/ENSMUSG00000026463/ENSMUSG00000018340/ENSMUSG00000010066/ENSMUSG00000028214/ENSMUSG00000030287/ENSMUSG00000020303/ENSMUSG00000041235/ENSMUSG00000018930/ENSMUSG00000032011/ENSMUSG00000048376/ENSMUSG00000029468/ENSMUSG00000020788/ENSMUSG00000052821/ENSMUSG00000019943/ENSMUSG00000000489/ENSMUSG00000062661/ENSMUSG00000029467/ENSMUSG00000035042/ENSMUSG00000079227/…	34	ENSMUSG00000000617/ENSMUSG00000042228/ENSMUSG00000057897/ENSMUSG00000003161/ENSMUSG00000032487/ENSMUSG00000030724/ENSMUSG00000031532/ENSMUSG00000002083/ENSMUSG00000040414/ENSMUSG00000025068/ENSMUSG00000019982/ENSMUSG00000025993/ENSMUSG00000041046/ENSMUSG00000027843/ENSMUSG00000044453/ENSMUSG00000001741/ENSMUSG00000050335/ENSMUSG00000048031/ENSMUSG00000052488/ENSMUSG00000032855/ENSMUSG00000026177/…
GO:0070482	response to oxygen levels	BP	2.19475e-05	0.000490313	ENSMUSG00000000530/ENSMUSG00000025473/ENSMUSG00000045573/ENSMUSG00000034342/ENSMUSG00000055044/ENSMUSG00000005413/ENSMUSG00000030287/ENSMUSG00000020303/ENSMUSG00000032487/ENSMUSG00000032591/ENSMUSG00000020826/ENSMUSG00000020048/ENSMUSG00000024140/ENSMUSG00000064370/ENSMUSG00000021822/ENSMUSG00000026509/ENSMUSG00000032238/ENSMUSG00000039191/ENSMUSG00000062070/ENSMUSG00000028756/ENSMUSG00000052593/…	Acvrl1/Adam8/Penk/Cbl/Pdlim1/Hmox1/Itpr2/Stc2/Ptgs2/Mst1/Nos2/Hsp90b1/Epas1/mt-Cytb/Plau/Capn2/Rora/Rbpj/Pgk1/Pink1/Adam17/Myb/Arnt2/Cd38/Nfe2l2/Ucp2/Plod2/Hif1a/Ptk2b/Fam162a/Mmp14/Bnip3/P4hb/Cd24a/Vcam1/Plk3/Mgarp/Atm/Tgfb1/Cybb/Pparg/Ero1l/Ercc2/Npm1/Ldha/Hyou1/Eef2k/Atp6ap1/Atp6v1a/Higd1a/Pten/Nop53/Ager/Hsf1/Ets1/Mdm4/Vasn/Sirt2/Tgfbr2/Aqp3/Angptl4/Ccnb1/Bach1/Actn4/Lmna/Eng/Casp1/Creb1/Cxcr…	73	41	ENSMUSG00000025473/ENSMUSG00000030287/ENSMUSG00000020303/ENSMUSG00000020048/ENSMUSG00000024140/ENSMUSG00000064370/ENSMUSG00000026509/ENSMUSG00000032238/ENSMUSG00000039191/ENSMUSG00000062070/ENSMUSG00000052593/ENSMUSG00000015709/ENSMUSG00000033685/ENSMUSG00000032374/ENSMUSG00000021109/ENSMUSG00000059456/ENSMUSG00000003955/ENSMUSG00000000957/ENSMUSG00000078566/ENSMUSG00000025130/ENSMUSG00000028680/…	32	ENSMUSG00000000530/ENSMUSG00000045573/ENSMUSG00000034342/ENSMUSG00000055044/ENSMUSG00000005413/ENSMUSG00000032487/ENSMUSG00000032591/ENSMUSG00000020826/ENSMUSG00000021822/ENSMUSG00000028756/ENSMUSG00000019982/ENSMUSG00000029084/ENSMUSG00000015839/ENSMUSG00000047139/ENSMUSG00000027962/ENSMUSG00000034218/ENSMUSG00000015340/ENSMUSG00000030400/ENSMUSG00000057113/ENSMUSG00000035064/ENSMUSG00000013663/…
GO:0045639	positive regulation of myeloid cell differentiation	BP	2.23488e-05	0.000495685	ENSMUSG00000020644/ENSMUSG00000000982/ENSMUSG00000052684/ENSMUSG00000036117/ENSMUSG00000055170/ENSMUSG00000025929/ENSMUSG00000041324/ENSMUSG00000014599/ENSMUSG00000024610/ENSMUSG00000047415/ENSMUSG00000022831/ENSMUSG00000029359/ENSMUSG00000021109/ENSMUSG00000022952/ENSMUSG00000025804/ENSMUSG00000027985/ENSMUSG00000027562/ENSMUSG00000052155/ENSMUSG00000004043/ENSMUSG00000034394/ENSMUSG00000031162/…	Id2/Ccl3/Jun/Il5/Ifng/Il17a/Inhba/Csf1/Cd74/Gpr68/Hcls1/Tesc/Hif1a/Runx1/Ccr1/Lef1/Car2/Acvr2a/Stat5a/Lif/Gata1/Atp6ap1/Cd4/Ets1/Hmgb1/Kdm1a/Creb1/Tnf	28	22	ENSMUSG00000020644/ENSMUSG00000000982/ENSMUSG00000036117/ENSMUSG00000055170/ENSMUSG00000025929/ENSMUSG00000041324/ENSMUSG00000014599/ENSMUSG00000047415/ENSMUSG00000022831/ENSMUSG00000029359/ENSMUSG00000021109/ENSMUSG00000022952/ENSMUSG00000025804/ENSMUSG00000052155/ENSMUSG00000004043/ENSMUSG00000034394/ENSMUSG00000031162/ENSMUSG00000019087/ENSMUSG00000023274/ENSMUSG00000032035/ENSMUSG00000066551/…	6	ENSMUSG00000052684/ENSMUSG00000024610/ENSMUSG00000027985/ENSMUSG00000027562/ENSMUSG00000036940/ENSMUSG00000025958
GO:0071902	positive regulation of protein serine/threonine kinase activity	BP	2.23721e-05	0.000495685	ENSMUSG00000025473/ENSMUSG00000026463/ENSMUSG00000029468/ENSMUSG00000055170/ENSMUSG00000002489/ENSMUSG00000026872/ENSMUSG00000021457/ENSMUSG00000000489/ENSMUSG00000052593/ENSMUSG00000032041/ENSMUSG00000020859/ENSMUSG00000024163/ENSMUSG00000018909/ENSMUSG00000034165/ENSMUSG00000068744/ENSMUSG00000024610/ENSMUSG00000024170/ENSMUSG00000021453/ENSMUSG00000055994/ENSMUSG00000059456/ENSMUSG00000069874/…	Adam8/Atp2b4/P2rx7/Ifng/Tiam1/Zeb2/Syk/Pdgfb/Adam17/Tirap/Spag9/Mapk8ip3/Arrb1/Ccnd3/Psrc1/Cd74/Telo2/Gadd45g/Nod2/Ptk2b/Irgm2/Stk25/Avpi1/Cd24a/Akap13/Lrrk2/Pik3cg/Pkd1/Tgfb1/Map3k20/Ern1/Csf1r/Arhgef5/Mif/Fzd5/Map3k5/Fcer1a/Tlr9/Malt1/Higd1a/Ager/Mink1/Cd81/Mdfic/Sod1/Ccnb1/Parp16/Ccr7/Cd40/Erp29/Map4k5/Egfr/Trp73/Frs2/Tnf/Sash1/Lmnb1/Fam20a/Itga1/Ccnd2/Ptpn11/Rgcc/Magi3/Map3k9	64	39	ENSMUSG00000025473/ENSMUSG00000026463/ENSMUSG00000029468/ENSMUSG00000055170/ENSMUSG00000002489/ENSMUSG00000026872/ENSMUSG00000000489/ENSMUSG00000052593/ENSMUSG00000032041/ENSMUSG00000018909/ENSMUSG00000034165/ENSMUSG00000021453/ENSMUSG00000055994/ENSMUSG00000059456/ENSMUSG00000018821/ENSMUSG00000020573/ENSMUSG00000002603/ENSMUSG00000020715/ENSMUSG00000033542/ENSMUSG00000033307/ENSMUSG00000071369/…	25	ENSMUSG00000021457/ENSMUSG00000020859/ENSMUSG00000024163/ENSMUSG00000068744/ENSMUSG00000024610/ENSMUSG00000024170/ENSMUSG00000069874/ENSMUSG00000026277/ENSMUSG00000047139/ENSMUSG00000066406/ENSMUSG00000036273/ENSMUSG00000032855/ENSMUSG00000004085/ENSMUSG00000024621/ENSMUSG00000045005/ENSMUSG00000045322/ENSMUSG00000015452/ENSMUSG00000022982/ENSMUSG00000037944/ENSMUSG00000017652/ENSMUSG00000029616/…
GO:0033077	T cell differentiation in thymus	BP	2.28939e-05	0.000505166	ENSMUSG00000025473/ENSMUSG00000034833/ENSMUSG00000028150/ENSMUSG00000033767/ENSMUSG00000052593/ENSMUSG00000031304/ENSMUSG00000020143/ENSMUSG00000039521/ENSMUSG00000024610/ENSMUSG00000002799/ENSMUSG00000033730/ENSMUSG00000024241/ENSMUSG00000004043/ENSMUSG00000051457/ENSMUSG00000045005/ENSMUSG00000003882/ENSMUSG00000024539/ENSMUSG00000028495/ENSMUSG00000040274/ENSMUSG00000020167/ENSMUSG00000024238/…	Adam8/Tespa1/Rorc/Tmem131l/Adam17/Il2rg/Dock2/Foxp3/Cd74/Jag2/Egr3/Sos1/Stat5a/Spn/Fzd5/Il7r/Ptpn2/Rps6/Cdk6/Tcf3/Zeb1/Mink1/Ccr6/Ccr7/Adrm1/Gata3/Zfp608	27	13	ENSMUSG00000025473/ENSMUSG00000028150/ENSMUSG00000052593/ENSMUSG00000031304/ENSMUSG00000020143/ENSMUSG00000039521/ENSMUSG00000004043/ENSMUSG00000051457/ENSMUSG00000003882/ENSMUSG00000024539/ENSMUSG00000040274/ENSMUSG00000020827/ENSMUSG00000015619	14	ENSMUSG00000034833/ENSMUSG00000033767/ENSMUSG00000024610/ENSMUSG00000002799/ENSMUSG00000033730/ENSMUSG00000024241/ENSMUSG00000045005/ENSMUSG00000028495/ENSMUSG00000020167/ENSMUSG00000024238/ENSMUSG00000040899/ENSMUSG00000037944/ENSMUSG00000039041/ENSMUSG00000052713
GO:0070374	positive regulation of ERK1 and ERK2 cascade	BP	2.57205e-05	0.000565221	ENSMUSG00000000982/ENSMUSG00000020399/ENSMUSG00000052684/ENSMUSG00000033470/ENSMUSG00000018930/ENSMUSG00000048376/ENSMUSG00000000489/ENSMUSG00000032041/ENSMUSG00000015316/ENSMUSG00000018909/ENSMUSG00000028480/ENSMUSG00000035042/ENSMUSG00000024610/ENSMUSG00000026573/ENSMUSG00000041046/ENSMUSG00000027843/ENSMUSG00000055994/ENSMUSG00000059456/ENSMUSG00000025804/ENSMUSG00000021360/ENSMUSG00000025584/…	Ccl3/Havcr2/Jun/Cysltr2/Ccl4/F2r/Pdgfb/Tirap/Slamf1/Arrb1/Glipr2/Ccl5/Cd74/Xcl1/Ramp3/Ptpn22/Nod2/Ptk2b/Ccr1/Gcnt2/Pde8a/Ccl9/Ccl24/Gpr55/Prkd2/Hmgcr/Tgfb1/Csf1r/Mif/Ccl6/Npnt/Nrp1/Cd44/Atp6ap1/Cd4/Pten/Ager/Hmgb1/Egfr/Rap1a/Abca7/Nod1/Arrb2/Phb2/Ptpn11	45	31	ENSMUSG00000000982/ENSMUSG00000020399/ENSMUSG00000033470/ENSMUSG00000018930/ENSMUSG00000048376/ENSMUSG00000000489/ENSMUSG00000032041/ENSMUSG00000015316/ENSMUSG00000018909/ENSMUSG00000028480/ENSMUSG00000035042/ENSMUSG00000026573/ENSMUSG00000055994/ENSMUSG00000059456/ENSMUSG00000025804/ENSMUSG00000021360/ENSMUSG00000025584/ENSMUSG00000019122/ENSMUSG00000049608/ENSMUSG00000021670/ENSMUSG00000002603/…	14	ENSMUSG00000052684/ENSMUSG00000024610/ENSMUSG00000041046/ENSMUSG00000027843/ENSMUSG00000004814/ENSMUSG00000041187/ENSMUSG00000024621/ENSMUSG00000018927/ENSMUSG00000013663/ENSMUSG00000015452/ENSMUSG00000035722/ENSMUSG00000038058/ENSMUSG00000004264/ENSMUSG00000043733
GO:2000516	positive regulation of CD4-positive, alpha-beta T cell activation	BP	2.79833e-05	0.000612447	ENSMUSG00000055170/ENSMUSG00000015396/ENSMUSG00000031304/ENSMUSG00000019982/ENSMUSG00000039521/ENSMUSG00000026573/ENSMUSG00000049103/ENSMUSG00000031101/ENSMUSG00000037992/ENSMUSG00000037104/ENSMUSG00000030748/ENSMUSG00000026778/ENSMUSG00000032440/ENSMUSG00000037944	Ifng/Cd83/Il2rg/Myb/Foxp3/Xcl1/Ccr2/Sash3/Rara/Socs5/Il4ra/Prkcq/Tgfbr2/Ccr7	14	9	ENSMUSG00000055170/ENSMUSG00000031304/ENSMUSG00000039521/ENSMUSG00000026573/ENSMUSG00000049103/ENSMUSG00000031101/ENSMUSG00000037992/ENSMUSG00000030748/ENSMUSG00000026778	5	ENSMUSG00000015396/ENSMUSG00000019982/ENSMUSG00000037104/ENSMUSG00000032440/ENSMUSG00000037944
GO:0042116	macrophage activation	BP	2.81785e-05	0.000614224	ENSMUSG00000020383/ENSMUSG00000022661/ENSMUSG00000020399/ENSMUSG00000052684/ENSMUSG00000026069/ENSMUSG00000016529/ENSMUSG00000021457/ENSMUSG00000032238/ENSMUSG00000030579/ENSMUSG00000035673/ENSMUSG00000079685/ENSMUSG00000034218/ENSMUSG00000026177/ENSMUSG00000045322/ENSMUSG00000032193/ENSMUSG00000030748/ENSMUSG00000059866/ENSMUSG00000015452/ENSMUSG00000066551/ENSMUSG00000000631/ENSMUSG00000015599	Il13/Cd200/Havcr2/Jun/Il1rl1/Il10/Syk/Rora/Tyrobp/Sbno2/Ulbp1/Atm/Slc11a1/Tlr9/Ldlr/Il4ra/Tnip2/Ager/Hmgb1/Myo18a/Ttbk1	21	13	ENSMUSG00000020383/ENSMUSG00000022661/ENSMUSG00000020399/ENSMUSG00000026069/ENSMUSG00000016529/ENSMUSG00000032238/ENSMUSG00000035673/ENSMUSG00000032193/ENSMUSG00000030748/ENSMUSG00000059866/ENSMUSG00000066551/ENSMUSG00000000631/ENSMUSG00000015599	8	ENSMUSG00000052684/ENSMUSG00000021457/ENSMUSG00000030579/ENSMUSG00000079685/ENSMUSG00000034218/ENSMUSG00000026177/ENSMUSG00000045322/ENSMUSG00000015452
GO:0072511	divalent inorganic cation transport	BP	2.93055e-05	0.000636214	ENSMUSG00000000982/ENSMUSG00000000617/ENSMUSG00000069833/ENSMUSG00000042228/ENSMUSG00000026463/ENSMUSG00000018340/ENSMUSG00000010066/ENSMUSG00000057897/ENSMUSG00000028214/ENSMUSG00000030287/ENSMUSG00000020303/ENSMUSG00000041235/ENSMUSG00000003161/ENSMUSG00000032487/ENSMUSG00000018930/ENSMUSG00000032011/ENSMUSG00000048376/ENSMUSG00000029468/ENSMUSG00000030724/ENSMUSG00000031532/ENSMUSG00000020788/…	Ccl3/Grm6/Ahnak/Lyn/Atp2b4/Anxa6/Cacna2d2/Camk2b/Gem/Itpr2/Stc2/Chd7/Sri/Ptgs2/Ccl4/Thy1/F2r/P2rx7/Cd19/Saraf/Atp2a3/Bbc3/Cysltr1/Atp2b1/Pdgfb/Slc25a28/Ncs1/Gsto1/Myb/Atp2a2/Slc40a1/Ccl5/Ccr5/Xcl1/Ramp3/Ptpn22/Ffar1/Slc39a14/Afg3l2/Il16/Ptk2b/Ccr1/Gja1/Slc41a2/Itgav/Lgals3/Prnp/Fcrl5/Cherp/Pik3cg/Pkd1/Slc11a1/Tgfb1/Bax/Sestd1/Gnai2/Dennd5a/Ubash3b/Ero1l/Cacnb3/Kcnn4/Tlr9/Atp2c1/Calm1/Cd4/Bspry/Ca…	89	55	ENSMUSG00000000982/ENSMUSG00000069833/ENSMUSG00000026463/ENSMUSG00000018340/ENSMUSG00000010066/ENSMUSG00000028214/ENSMUSG00000030287/ENSMUSG00000020303/ENSMUSG00000041235/ENSMUSG00000018930/ENSMUSG00000032011/ENSMUSG00000048376/ENSMUSG00000029468/ENSMUSG00000020788/ENSMUSG00000052821/ENSMUSG00000019943/ENSMUSG00000000489/ENSMUSG00000062661/ENSMUSG00000029467/ENSMUSG00000035042/ENSMUSG00000079227/…	34	ENSMUSG00000000617/ENSMUSG00000042228/ENSMUSG00000057897/ENSMUSG00000003161/ENSMUSG00000032487/ENSMUSG00000030724/ENSMUSG00000031532/ENSMUSG00000002083/ENSMUSG00000040414/ENSMUSG00000025068/ENSMUSG00000019982/ENSMUSG00000025993/ENSMUSG00000041046/ENSMUSG00000027843/ENSMUSG00000044453/ENSMUSG00000001741/ENSMUSG00000050335/ENSMUSG00000048031/ENSMUSG00000052488/ENSMUSG00000032855/ENSMUSG00000026177/…
GO:0002292	T cell differentiation involved in immune response	BP	2.96904e-05	0.000639412	ENSMUSG00000028150/ENSMUSG00000055170/ENSMUSG00000026070/ENSMUSG00000015314/ENSMUSG00000053175/ENSMUSG00000032238/ENSMUSG00000034266/ENSMUSG00000019982/ENSMUSG00000039521/ENSMUSG00000021356/ENSMUSG00000027985/ENSMUSG00000049103/ENSMUSG00000032446/ENSMUSG00000000869/ENSMUSG00000001444/ENSMUSG00000028064/ENSMUSG00000002603/ENSMUSG00000037992/ENSMUSG00000037104/ENSMUSG00000030748/ENSMUSG00000037944/…	Rorc/Ifng/Il18r1/Slamf6/Bcl3/Rora/Batf/Myb/Foxp3/Irf4/Lef1/Ccr2/Eomes/Il4/Tbx21/Sema4a/Tgfb1/Rara/Socs5/Il4ra/Ccr7/Gata3	22	16	ENSMUSG00000028150/ENSMUSG00000055170/ENSMUSG00000026070/ENSMUSG00000053175/ENSMUSG00000032238/ENSMUSG00000034266/ENSMUSG00000039521/ENSMUSG00000021356/ENSMUSG00000049103/ENSMUSG00000000869/ENSMUSG00000001444/ENSMUSG00000028064/ENSMUSG00000002603/ENSMUSG00000037992/ENSMUSG00000030748/ENSMUSG00000015619	6	ENSMUSG00000015314/ENSMUSG00000019982/ENSMUSG00000027985/ENSMUSG00000032446/ENSMUSG00000037104/ENSMUSG00000037944
GO:0070098	chemokine-mediated signaling pathway	BP	2.96904e-05	0.000639412	ENSMUSG00000000982/ENSMUSG00000048521/ENSMUSG00000018930/ENSMUSG00000047880/ENSMUSG00000026180/ENSMUSG00000028927/ENSMUSG00000035042/ENSMUSG00000079227/ENSMUSG00000026573/ENSMUSG00000048480/ENSMUSG00000059456/ENSMUSG00000025804/ENSMUSG00000049103/ENSMUSG00000019122/ENSMUSG00000004814/ENSMUSG00000060509/ENSMUSG00000018927/ENSMUSG00000047898/ENSMUSG00000040899/ENSMUSG00000037944/ENSMUSG00000045382/…	Ccl3/Cxcr6/Ccl4/Cxcr5/Cxcr2/Padi2/Ccl5/Ccr5/Xcl1/Cxcr1/Ptk2b/Ccr1/Ccr2/Ccl9/Ccl24/Xcr1/Ccl6/Ccr4/Ccr6/Ccr7/Cxcr4/Cxcl10	22	15	ENSMUSG00000000982/ENSMUSG00000048521/ENSMUSG00000018930/ENSMUSG00000026180/ENSMUSG00000028927/ENSMUSG00000035042/ENSMUSG00000079227/ENSMUSG00000026573/ENSMUSG00000048480/ENSMUSG00000059456/ENSMUSG00000025804/ENSMUSG00000049103/ENSMUSG00000019122/ENSMUSG00000060509/ENSMUSG00000047898	7	ENSMUSG00000047880/ENSMUSG00000004814/ENSMUSG00000018927/ENSMUSG00000040899/ENSMUSG00000037944/ENSMUSG00000045382/ENSMUSG00000034855
GO:0002820	negative regulation of adaptive immune response	BP	3.12999e-05	0.000671389	ENSMUSG00000020399/ENSMUSG00000026069/ENSMUSG00000020101/ENSMUSG00000015316/ENSMUSG00000039521/ENSMUSG00000026573/ENSMUSG00000055994/ENSMUSG00000000869/ENSMUSG00000001444/ENSMUSG00000051457/ENSMUSG00000024425/ENSMUSG00000019987/ENSMUSG00000003882/ENSMUSG00000030748/ENSMUSG00000021326/ENSMUSG00000022876	Havcr2/Il1rl1/Vsir/Slamf1/Foxp3/Xcl1/Nod2/Il4/Tbx21/Spn/Ndfip1/Arg1/Il7r/Il4ra/Trim27/Samsn1	16	14	ENSMUSG00000020399/ENSMUSG00000026069/ENSMUSG00000020101/ENSMUSG00000015316/ENSMUSG00000039521/ENSMUSG00000026573/ENSMUSG00000055994/ENSMUSG00000000869/ENSMUSG00000001444/ENSMUSG00000051457/ENSMUSG00000024425/ENSMUSG00000003882/ENSMUSG00000030748/ENSMUSG00000022876	2	ENSMUSG00000019987/ENSMUSG00000021326
GO:0035743	CD4-positive, alpha-beta T cell cytokine production	BP	3.23587e-05	0.000688613	ENSMUSG00000026068/ENSMUSG00000015316/ENSMUSG00000026573/ENSMUSG00000027776/ENSMUSG00000000869/ENSMUSG00000001444/ENSMUSG00000020641/ENSMUSG00000019987/ENSMUSG00000015619/ENSMUSG00000037447	Il18rap/Slamf1/Xcl1/Il12a/Il4/Tbx21/Rsad2/Arg1/Gata3/Arid5a	10	6	ENSMUSG00000026068/ENSMUSG00000015316/ENSMUSG00000026573/ENSMUSG00000000869/ENSMUSG00000001444/ENSMUSG00000015619	4	ENSMUSG00000027776/ENSMUSG00000020641/ENSMUSG00000019987/ENSMUSG00000037447
GO:0071801	regulation of podosome assembly	BP	3.23587e-05	0.000688613	ENSMUSG00000036117/ENSMUSG00000021998/ENSMUSG00000029581/ENSMUSG00000022377/ENSMUSG00000018916/ENSMUSG00000003283/ENSMUSG00000026879/ENSMUSG00000028059/ENSMUSG00000033542/ENSMUSG00000024401	Il5/Lcp1/Fscn1/Asap1/Csf2/Hck/Gsn/Arhgef2/Arhgef5/Tnf	10	7	ENSMUSG00000036117/ENSMUSG00000021998/ENSMUSG00000018916/ENSMUSG00000026879/ENSMUSG00000028059/ENSMUSG00000033542/ENSMUSG00000024401	3	ENSMUSG00000029581/ENSMUSG00000022377/ENSMUSG00000003283
GO:0045730	respiratory burst	BP	3.45284e-05	0.000731894	ENSMUSG00000040952/ENSMUSG00000033220/ENSMUSG00000067149/ENSMUSG00000015950/ENSMUSG00000047139/ENSMUSG00000026177/ENSMUSG00000015340/ENSMUSG00000071715/ENSMUSG00000042682/ENSMUSG00000039145/ENSMUSG00000009681/ENSMUSG00000011752	Rps19/Rac2/Jchain/Ncf1/Cd24a/Slc11a1/Cybb/Ncf4/Selenok/Camk1d/Bcr/Pgam1	12	7	ENSMUSG00000033220/ENSMUSG00000067149/ENSMUSG00000071715/ENSMUSG00000042682/ENSMUSG00000039145/ENSMUSG00000009681/ENSMUSG00000011752	5	ENSMUSG00000040952/ENSMUSG00000015950/ENSMUSG00000047139/ENSMUSG00000026177/ENSMUSG00000015340
GO:0042093	T-helper cell differentiation	BP	3.69827e-05	0.000774767	ENSMUSG00000028150/ENSMUSG00000026070/ENSMUSG00000015314/ENSMUSG00000053175/ENSMUSG00000032238/ENSMUSG00000034266/ENSMUSG00000019982/ENSMUSG00000039521/ENSMUSG00000021356/ENSMUSG00000027985/ENSMUSG00000049103/ENSMUSG00000000869/ENSMUSG00000001444/ENSMUSG00000028064/ENSMUSG00000002603/ENSMUSG00000037992/ENSMUSG00000037104/ENSMUSG00000030748/ENSMUSG00000037944/ENSMUSG00000015619	Rorc/Il18r1/Slamf6/Bcl3/Rora/Batf/Myb/Foxp3/Irf4/Lef1/Ccr2/Il4/Tbx21/Sema4a/Tgfb1/Rara/Socs5/Il4ra/Ccr7/Gata3	20	15	ENSMUSG00000028150/ENSMUSG00000026070/ENSMUSG00000053175/ENSMUSG00000032238/ENSMUSG00000034266/ENSMUSG00000039521/ENSMUSG00000021356/ENSMUSG00000049103/ENSMUSG00000000869/ENSMUSG00000001444/ENSMUSG00000028064/ENSMUSG00000002603/ENSMUSG00000037992/ENSMUSG00000030748/ENSMUSG00000015619	5	ENSMUSG00000015314/ENSMUSG00000019982/ENSMUSG00000027985/ENSMUSG00000037104/ENSMUSG00000037944
GO:0046635	positive regulation of alpha-beta T cell activation	BP	3.69827e-05	0.000774767	ENSMUSG00000055170/ENSMUSG00000015396/ENSMUSG00000021457/ENSMUSG00000031304/ENSMUSG00000019982/ENSMUSG00000052142/ENSMUSG00000039521/ENSMUSG00000026573/ENSMUSG00000027843/ENSMUSG00000027776/ENSMUSG00000049103/ENSMUSG00000047139/ENSMUSG00000031101/ENSMUSG00000037992/ENSMUSG00000037104/ENSMUSG00000030748/ENSMUSG00000026778/ENSMUSG00000032440/ENSMUSG00000037944/ENSMUSG00000075122	Ifng/Cd83/Syk/Il2rg/Myb/Rasal3/Foxp3/Xcl1/Ptpn22/Il12a/Ccr2/Cd24a/Sash3/Rara/Socs5/Il4ra/Prkcq/Tgfbr2/Ccr7/Cd80	20	10	ENSMUSG00000055170/ENSMUSG00000031304/ENSMUSG00000052142/ENSMUSG00000039521/ENSMUSG00000026573/ENSMUSG00000049103/ENSMUSG00000031101/ENSMUSG00000037992/ENSMUSG00000030748/ENSMUSG00000026778	10	ENSMUSG00000015396/ENSMUSG00000021457/ENSMUSG00000019982/ENSMUSG00000027843/ENSMUSG00000027776/ENSMUSG00000047139/ENSMUSG00000037104/ENSMUSG00000032440/ENSMUSG00000037944/ENSMUSG00000075122
GO:0046637	regulation of alpha-beta T cell differentiation	BP	3.69827e-05	0.000774767	ENSMUSG00000038151/ENSMUSG00000055170/ENSMUSG00000015396/ENSMUSG00000021457/ENSMUSG00000031304/ENSMUSG00000019982/ENSMUSG00000039521/ENSMUSG00000049103/ENSMUSG00000000869/ENSMUSG00000001444/ENSMUSG00000031101/ENSMUSG00000002603/ENSMUSG00000037992/ENSMUSG00000049410/ENSMUSG00000037104/ENSMUSG00000030748/ENSMUSG00000032440/ENSMUSG00000037944/ENSMUSG00000028042/ENSMUSG00000015619	Prdm1/Ifng/Cd83/Syk/Il2rg/Myb/Foxp3/Ccr2/Il4/Tbx21/Sash3/Tgfb1/Rara/Zfp683/Socs5/Il4ra/Tgfbr2/Ccr7/Zbtb7b/Gata3	20	14	ENSMUSG00000038151/ENSMUSG00000055170/ENSMUSG00000031304/ENSMUSG00000039521/ENSMUSG00000049103/ENSMUSG00000000869/ENSMUSG00000001444/ENSMUSG00000031101/ENSMUSG00000002603/ENSMUSG00000037992/ENSMUSG00000049410/ENSMUSG00000030748/ENSMUSG00000028042/ENSMUSG00000015619	6	ENSMUSG00000015396/ENSMUSG00000021457/ENSMUSG00000019982/ENSMUSG00000037104/ENSMUSG00000032440/ENSMUSG00000037944
GO:0051220	cytoplasmic sequestering of protein	BP	3.83666e-05	0.000800643	ENSMUSG00000026864/ENSMUSG00000003161/ENSMUSG00000031328/ENSMUSG00000028756/ENSMUSG00000021025/ENSMUSG00000049775/ENSMUSG00000037012/ENSMUSG00000018326/ENSMUSG00000032855/ENSMUSG00000040462/ENSMUSG00000000628/ENSMUSG00000042156/ENSMUSG00000058756/ENSMUSG00000041736/ENSMUSG00000073616	Hspa5/Sri/Flna/Pink1/Nfkbia/Tmsb4x/Hk1/Ywhab/Pkd1/Os9/Hk2/Dzip1/Thra/Tspo/Cops9	15	10	ENSMUSG00000026864/ENSMUSG00000031328/ENSMUSG00000021025/ENSMUSG00000049775/ENSMUSG00000037012/ENSMUSG00000018326/ENSMUSG00000040462/ENSMUSG00000000628/ENSMUSG00000041736/ENSMUSG00000073616	5	ENSMUSG00000003161/ENSMUSG00000028756/ENSMUSG00000032855/ENSMUSG00000042156/ENSMUSG00000058756
GO:0042130	negative regulation of T cell proliferation	BP	3.92471e-05	0.000815856	ENSMUSG00000020399/ENSMUSG00000026770/ENSMUSG00000017009/ENSMUSG00000026011/ENSMUSG00000033767/ENSMUSG00000020101/ENSMUSG00000039521/ENSMUSG00000026573/ENSMUSG00000047139/ENSMUSG00000079037/ENSMUSG00000051457/ENSMUSG00000024098/ENSMUSG00000002603/ENSMUSG00000022637/ENSMUSG00000020612/ENSMUSG00000024425/ENSMUSG00000019987/ENSMUSG00000021782/ENSMUSG00000022770/ENSMUSG00000042333/ENSMUSG00000056501	Havcr2/Il2ra/Sdc4/Ctla4/Tmem131l/Vsir/Foxp3/Xcl1/Cd24a/Prnp/Spn/Twsg1/Tgfb1/Cblb/Prkar1a/Ndfip1/Arg1/Dlg5/Dlg1/Tnfrsf14/Cebpb	21	16	ENSMUSG00000020399/ENSMUSG00000026770/ENSMUSG00000017009/ENSMUSG00000026011/ENSMUSG00000020101/ENSMUSG00000039521/ENSMUSG00000026573/ENSMUSG00000079037/ENSMUSG00000051457/ENSMUSG00000024098/ENSMUSG00000002603/ENSMUSG00000020612/ENSMUSG00000024425/ENSMUSG00000021782/ENSMUSG00000022770/ENSMUSG00000042333	5	ENSMUSG00000033767/ENSMUSG00000047139/ENSMUSG00000022637/ENSMUSG00000019987/ENSMUSG00000056501
GO:0001909	leukocyte mediated cytotoxicity	BP	4.01817e-05	0.000832071	ENSMUSG00000020399/ENSMUSG00000027718/ENSMUSG00000026068/ENSMUSG00000029468/ENSMUSG00000015437/ENSMUSG00000015314/ENSMUSG00000032202/ENSMUSG00000005696/ENSMUSG00000019726/ENSMUSG00000015950/ENSMUSG00000026573/ENSMUSG00000030124/ENSMUSG00000031447/ENSMUSG00000079685/ENSMUSG00000027776/ENSMUSG00000032359/ENSMUSG00000028691/ENSMUSG00000004043/ENSMUSG00000019987/ENSMUSG00000003882/ENSMUSG00000015452/…	Havcr2/Il21/Il18rap/P2rx7/Gzmb/Slamf6/Rab27a/Sh2d1a/Lyst/Ncf1/Xcl1/Lag3/Lamp1/Ulbp1/Il12a/Ctsh/Prdx1/Stat5a/Arg1/Il7r/Ager/Cadm1/Coro1a/Ctsg/Arrb2/Fcgr1	26	14	ENSMUSG00000020399/ENSMUSG00000027718/ENSMUSG00000026068/ENSMUSG00000029468/ENSMUSG00000015437/ENSMUSG00000032202/ENSMUSG00000019726/ENSMUSG00000026573/ENSMUSG00000030124/ENSMUSG00000004043/ENSMUSG00000003882/ENSMUSG00000030707/ENSMUSG00000040314/ENSMUSG00000060216	12	ENSMUSG00000015314/ENSMUSG00000005696/ENSMUSG00000015950/ENSMUSG00000031447/ENSMUSG00000079685/ENSMUSG00000027776/ENSMUSG00000032359/ENSMUSG00000028691/ENSMUSG00000019987/ENSMUSG00000015452/ENSMUSG00000032076/ENSMUSG00000015947
GO:1903557	positive regulation of tumor necrosis factor superfamily cytokine production	BP	4.1428e-05	0.000854592	ENSMUSG00000000982/ENSMUSG00000025473/ENSMUSG00000020399/ENSMUSG00000028602/ENSMUSG00000055170/ENSMUSG00000032041/ENSMUSG00000055994/ENSMUSG00000049103/ENSMUSG00000056529/ENSMUSG00000031101/ENSMUSG00000051457/ENSMUSG00000028059/ENSMUSG00000015340/ENSMUSG00000033307/ENSMUSG00000016528/ENSMUSG00000045322/ENSMUSG00000042682/ENSMUSG00000066551/ENSMUSG00000027551/ENSMUSG00000037944/ENSMUSG00000022708/…	Ccl3/Adam8/Havcr2/Tnfrsf8/Ifng/Tirap/Nod2/Ccr2/Ptafr/Sash3/Spn/Arhgef2/Cybb/Mif/Mapkapk2/Tlr9/Selenok/Hmgb1/Zfp64/Ccr7/Zbtb20/Nod1/Arid5a	23	15	ENSMUSG00000000982/ENSMUSG00000025473/ENSMUSG00000020399/ENSMUSG00000028602/ENSMUSG00000055170/ENSMUSG00000032041/ENSMUSG00000055994/ENSMUSG00000049103/ENSMUSG00000031101/ENSMUSG00000051457/ENSMUSG00000028059/ENSMUSG00000033307/ENSMUSG00000016528/ENSMUSG00000042682/ENSMUSG00000066551	8	ENSMUSG00000056529/ENSMUSG00000015340/ENSMUSG00000045322/ENSMUSG00000027551/ENSMUSG00000037944/ENSMUSG00000022708/ENSMUSG00000038058/ENSMUSG00000037447
GO:0006875	cellular metal ion homeostasis	BP	4.34786e-05	0.000893469	ENSMUSG00000000982/ENSMUSG00000042228/ENSMUSG00000026463/ENSMUSG00000018340/ENSMUSG00000005413/ENSMUSG00000030287/ENSMUSG00000020303/ENSMUSG00000041235/ENSMUSG00000003161/ENSMUSG00000032011/ENSMUSG00000048376/ENSMUSG00000029468/ENSMUSG00000030724/ENSMUSG00000002083/ENSMUSG00000019943/ENSMUSG00000026180/ENSMUSG00000025068/ENSMUSG00000029084/ENSMUSG00000029467/ENSMUSG00000025993/ENSMUSG00000024251/…	Ccl3/Lyn/Atp2b4/Anxa6/Hmox1/Itpr2/Stc2/Chd7/Sri/Thy1/F2r/P2rx7/Cd19/Bbc3/Atp2b1/Cxcr2/Gsto1/Cd38/Atp2a2/Slc40a1/Thada/Ccl5/Ccr5/Tfrc/Xcl1/Ramp3/Ftl1/Gipr/Fth1/Kctd17/Tesc/Slc39a14/Afg3l2/P2ry10/Abl2/Hif1a/Ptk2b/Ccr1/Gja1/Ccr2/Ncoa4/Gna15/Itgav/Rap1gds1/Bnip3/Cd24a/Gpr55/Inpp4b/Prnp/Fcrl5/Cherp/Pik3cg/Pkd1/Gtf2i/Slc11a1/Tgfb1/Bax/Ndfip1/Ubash3b/Ero1l/Tgm2/Dlg4/Cacnb3/Atp6ap1/Atp2c1/Atp6v1a/Letmd1/…	91	54	ENSMUSG00000000982/ENSMUSG00000026463/ENSMUSG00000018340/ENSMUSG00000030287/ENSMUSG00000020303/ENSMUSG00000041235/ENSMUSG00000032011/ENSMUSG00000048376/ENSMUSG00000029468/ENSMUSG00000019943/ENSMUSG00000026180/ENSMUSG00000029467/ENSMUSG00000035042/ENSMUSG00000079227/ENSMUSG00000022797/ENSMUSG00000026573/ENSMUSG00000030406/ENSMUSG00000033287/ENSMUSG00000029359/ENSMUSG00000022094/ENSMUSG00000024527/…	37	ENSMUSG00000042228/ENSMUSG00000005413/ENSMUSG00000003161/ENSMUSG00000030724/ENSMUSG00000002083/ENSMUSG00000025068/ENSMUSG00000029084/ENSMUSG00000025993/ENSMUSG00000024251/ENSMUSG00000041046/ENSMUSG00000050708/ENSMUSG00000024661/ENSMUSG00000050921/ENSMUSG00000026596/ENSMUSG00000056234/ENSMUSG00000047139/ENSMUSG00000037940/ENSMUSG00000048031/ENSMUSG00000052488/ENSMUSG00000032855/ENSMUSG00000060261/…
GO:0043547	positive regulation of GTPase activity	BP	4.46651e-05	0.000914361	ENSMUSG00000000982/ENSMUSG00000030257/ENSMUSG00000059810/ENSMUSG00000026475/ENSMUSG00000052684/ENSMUSG00000068036/ENSMUSG00000018930/ENSMUSG00000032011/ENSMUSG00000048376/ENSMUSG00000002489/ENSMUSG00000039361/ENSMUSG00000002365/ENSMUSG00000031389/ENSMUSG00000026358/ENSMUSG00000020143/ENSMUSG00000052142/ENSMUSG00000071176/ENSMUSG00000018909/ENSMUSG00000021451/ENSMUSG00000035042/ENSMUSG00000022377/…	Ccl3/Srgap3/Rgs3/Rgs16/Jun/Afdn/Ccl4/Thy1/F2r/Tiam1/Picalm/Snx9/Arhgap4/Rgs1/Dock2/Rasal3/Arhgef10/Arrb1/Sema4d/Ccl5/Asap1/Tbc1d4/Xcl1/Itgb1/Rasgrp3/Tbc1d30/Rack1/Arhgef12/Ptk2b/Rgs8/Akt2/Agap2/Rap1gds1/Ccl9/Ccl24/Tbc1d2/Arhgap25/Rasa4/Arhgap11a/Lrrk2/Mut/Tbc1d8/Depdc1a/Arhgap17/Arhgef16/Arhgef5/Rin3/Stxbp5/Ccl6/Acap3/Gipc1/Nrp1/Dock4/Rabep2/Arhgap24/Rgs2/Iqsec1/Gdi2/Rasgef1b/Agap3/Rcc2/Racgap1/G…	79	51	ENSMUSG00000000982/ENSMUSG00000030257/ENSMUSG00000059810/ENSMUSG00000026475/ENSMUSG00000068036/ENSMUSG00000018930/ENSMUSG00000032011/ENSMUSG00000048376/ENSMUSG00000002489/ENSMUSG00000039361/ENSMUSG00000002365/ENSMUSG00000031389/ENSMUSG00000026358/ENSMUSG00000020143/ENSMUSG00000052142/ENSMUSG00000071176/ENSMUSG00000018909/ENSMUSG00000021451/ENSMUSG00000035042/ENSMUSG00000026573/ENSMUSG00000025809/…	28	ENSMUSG00000052684/ENSMUSG00000022377/ENSMUSG00000033083/ENSMUSG00000071042/ENSMUSG00000052302/ENSMUSG00000020372/ENSMUSG00000004814/ENSMUSG00000030047/ENSMUSG00000004952/ENSMUSG00000036273/ENSMUSG00000003134/ENSMUSG00000030766/ENSMUSG00000044456/ENSMUSG00000018927/ENSMUSG00000035954/ENSMUSG00000057315/ENSMUSG00000034312/ENSMUSG00000021218/ENSMUSG00000089809/ENSMUSG00000023353/ENSMUSG00000040945/…
GO:0002828	regulation of type 2 immune response	BP	4.61963e-05	0.000937528	ENSMUSG00000028108/ENSMUSG00000005465/ENSMUSG00000024610/ENSMUSG00000026573/ENSMUSG00000055994/ENSMUSG00000049103/ENSMUSG00000001444/ENSMUSG00000020641/ENSMUSG00000024425/ENSMUSG00000019987/ENSMUSG00000037992/ENSMUSG00000037104/ENSMUSG00000030748/ENSMUSG00000015619	Ecm1/Il27ra/Cd74/Xcl1/Nod2/Ccr2/Tbx21/Rsad2/Ndfip1/Arg1/Rara/Socs5/Il4ra/Gata3	14	10	ENSMUSG00000028108/ENSMUSG00000005465/ENSMUSG00000026573/ENSMUSG00000055994/ENSMUSG00000049103/ENSMUSG00000001444/ENSMUSG00000024425/ENSMUSG00000037992/ENSMUSG00000030748/ENSMUSG00000015619	4	ENSMUSG00000024610/ENSMUSG00000020641/ENSMUSG00000019987/ENSMUSG00000037104
GO:0032633	interleukin-4 production	BP	4.61963e-05	0.000937528	ENSMUSG00000020399/ENSMUSG00000015396/ENSMUSG00000039191/ENSMUSG00000039521/ENSMUSG00000021356/ENSMUSG00000027073/ENSMUSG00000049577/ENSMUSG00000027985/ENSMUSG00000031101/ENSMUSG00000024425/ENSMUSG00000037992/ENSMUSG00000026778/ENSMUSG00000015619/ENSMUSG00000056501	Havcr2/Cd83/Rbpj/Foxp3/Irf4/Prg2/Zfpm1/Lef1/Sash3/Ndfip1/Rara/Prkcq/Gata3/Cebpb	14	10	ENSMUSG00000020399/ENSMUSG00000039191/ENSMUSG00000039521/ENSMUSG00000021356/ENSMUSG00000027073/ENSMUSG00000031101/ENSMUSG00000024425/ENSMUSG00000037992/ENSMUSG00000026778/ENSMUSG00000015619	4	ENSMUSG00000015396/ENSMUSG00000049577/ENSMUSG00000027985/ENSMUSG00000056501
GO:0002262	myeloid cell homeostasis	BP	4.63192e-05	0.000937528	ENSMUSG00000020644/ENSMUSG00000002602/ENSMUSG00000042228/ENSMUSG00000005413/ENSMUSG00000055170/ENSMUSG00000024140/ENSMUSG00000041324/ENSMUSG00000052593/ENSMUSG00000026180/ENSMUSG00000040952/ENSMUSG00000039521/ENSMUSG00000022831/ENSMUSG00000049577/ENSMUSG00000021109/ENSMUSG00000032698/ENSMUSG00000049103/ENSMUSG00000039936/ENSMUSG00000047139/ENSMUSG00000002111/ENSMUSG00000028691/ENSMUSG00000052155/…	Id2/Axl/Lyn/Hmox1/Ifng/Epas1/Inhba/Adam17/Cxcr2/Rps19/Foxp3/Hcls1/Zfpm1/Hif1a/Lmo2/Ccr2/Pik3cd/Cd24a/Spi1/Prdx1/Acvr2a/Stat5a/Bax/Hcar2/Ercc2/Rps17/Thra/Ptpn2/Gata1/Rps6/Mertk/Cdk6/Ets1/Sod1/Hmgb1/Kdm1a/Gata3/Hspa9/Gpi1/Rps14/Kmt2e	41	19	ENSMUSG00000020644/ENSMUSG00000002602/ENSMUSG00000055170/ENSMUSG00000024140/ENSMUSG00000041324/ENSMUSG00000052593/ENSMUSG00000026180/ENSMUSG00000039521/ENSMUSG00000022831/ENSMUSG00000021109/ENSMUSG00000049103/ENSMUSG00000052155/ENSMUSG00000004043/ENSMUSG00000024539/ENSMUSG00000031162/ENSMUSG00000040274/ENSMUSG00000032035/ENSMUSG00000066551/ENSMUSG00000015619	22	ENSMUSG00000042228/ENSMUSG00000005413/ENSMUSG00000040952/ENSMUSG00000049577/ENSMUSG00000032698/ENSMUSG00000039936/ENSMUSG00000047139/ENSMUSG00000002111/ENSMUSG00000028691/ENSMUSG00000003873/ENSMUSG00000045502/ENSMUSG00000030400/ENSMUSG00000061787/ENSMUSG00000058756/ENSMUSG00000028495/ENSMUSG00000014361/ENSMUSG00000022982/ENSMUSG00000036940/ENSMUSG00000024359/ENSMUSG00000036427/ENSMUSG00000024608/…
GO:0002455	humoral immune response mediated by circulating immunoglobulin	BP	5.12414e-05	0.00103327	ENSMUSG00000026874/ENSMUSG00000053175/ENSMUSG00000076615/ENSMUSG00000105906/ENSMUSG00000076652/ENSMUSG00000055994/ENSMUSG00000094546/ENSMUSG00000104213/ENSMUSG00000005540/ENSMUSG00000095589/ENSMUSG00000076672/ENSMUSG00000076695/ENSMUSG00000094694/ENSMUSG00000095700/ENSMUSG00000096638/ENSMUSG00000096108/ENSMUSG00000095079/ENSMUSG00000104452/ENSMUSG00000096464/ENSMUSG00000076655/ENSMUSG00000094689/…	Hc/Bcl3/Ighg3/Iglc1/Ighv7-3/Nod2/Ighv1-26/Ighd/Fcer2a/Ighv1-55/Ighv3-6/Ighv1-18/Ighv1-9/Ighv10-3/Ighv2-9/Ighv11-2/Igha/Ighv8-8/Ighv2-2/Ighv4-1/Ighv1-81/C1qc/Iglc2/Ighv5-17/Ighv5-4/Ighv6-6/Ighv1-80/C1qa/Ighv14-2/Ighv10-1/Ighv8-12/Cr1l/Ighv2-3/Ighv1-5/Ighv1-82/Tnf/Ighv5-6/Ighv9-3/Ighv5-16/C1qb	40	34	ENSMUSG00000026874/ENSMUSG00000053175/ENSMUSG00000105906/ENSMUSG00000076652/ENSMUSG00000055994/ENSMUSG00000094546/ENSMUSG00000095589/ENSMUSG00000076672/ENSMUSG00000076695/ENSMUSG00000094694/ENSMUSG00000095700/ENSMUSG00000096638/ENSMUSG00000096108/ENSMUSG00000095079/ENSMUSG00000104452/ENSMUSG00000096464/ENSMUSG00000076655/ENSMUSG00000094689/ENSMUSG00000076937/ENSMUSG00000095571/ENSMUSG00000095612/…	6	ENSMUSG00000076615/ENSMUSG00000104213/ENSMUSG00000005540/ENSMUSG00000036896/ENSMUSG00000036887/ENSMUSG00000036905
GO:0002709	regulation of T cell mediated immunity	BP	5.18077e-05	0.00104079	ENSMUSG00000029468/ENSMUSG00000020101/ENSMUSG00000015316/ENSMUSG00000039521/ENSMUSG00000026573/ENSMUSG00000055994/ENSMUSG00000027776/ENSMUSG00000001444/ENSMUSG00000020641/ENSMUSG00000047139/ENSMUSG00000031101/ENSMUSG00000051457/ENSMUSG00000045005/ENSMUSG00000019987/ENSMUSG00000003882/ENSMUSG00000032688/ENSMUSG00000015452/ENSMUSG00000066551/ENSMUSG00000015619/ENSMUSG00000037447	P2rx7/Vsir/Slamf1/Foxp3/Xcl1/Nod2/Il12a/Tbx21/Rsad2/Cd24a/Sash3/Spn/Fzd5/Arg1/Il7r/Malt1/Ager/Hmgb1/Gata3/Arid5a	20	13	ENSMUSG00000029468/ENSMUSG00000020101/ENSMUSG00000015316/ENSMUSG00000039521/ENSMUSG00000026573/ENSMUSG00000055994/ENSMUSG00000001444/ENSMUSG00000031101/ENSMUSG00000051457/ENSMUSG00000003882/ENSMUSG00000032688/ENSMUSG00000066551/ENSMUSG00000015619	7	ENSMUSG00000027776/ENSMUSG00000020641/ENSMUSG00000047139/ENSMUSG00000045005/ENSMUSG00000019987/ENSMUSG00000015452/ENSMUSG00000037447
GO:0070372	regulation of ERK1 and ERK2 cascade	BP	5.40341e-05	0.00108149	ENSMUSG00000000982/ENSMUSG00000020399/ENSMUSG00000052684/ENSMUSG00000042228/ENSMUSG00000033470/ENSMUSG00000018930/ENSMUSG00000048376/ENSMUSG00000096255/ENSMUSG00000002489/ENSMUSG00000021457/ENSMUSG00000000489/ENSMUSG00000032041/ENSMUSG00000015316/ENSMUSG00000018909/ENSMUSG00000031530/ENSMUSG00000028480/ENSMUSG00000035042/ENSMUSG00000024610/ENSMUSG00000019960/ENSMUSG00000026573/ENSMUSG00000041046/…	Ccl3/Havcr2/Jun/Lyn/Cysltr2/Ccl4/F2r/Dynlt1b/Tiam1/Syk/Pdgfb/Tirap/Slamf1/Arrb1/Dusp4/Glipr2/Ccl5/Cd74/Dusp6/Xcl1/Ramp3/Ptpn22/Nod2/Ptk2b/Xbp1/Ccr1/Gcnt2/Pde8a/Ccl9/Ccl24/Gpr55/Prkd2/Hmgcr/Tgfb1/Atf3/Csf1r/Mif/Ccl6/Npnt/Nrp1/Cd44/Lif/Ptpn2/Atp6ap1/Cd4/Pten/Ager/Slc9a3r1/Hmgb1/Dlg1/Wnk2/Eif3a/Egfr/Rap1a/Abca7/Frs2/Nod1/Arrb2/Phb2/Ptpn11	60	40	ENSMUSG00000000982/ENSMUSG00000020399/ENSMUSG00000033470/ENSMUSG00000018930/ENSMUSG00000048376/ENSMUSG00000096255/ENSMUSG00000002489/ENSMUSG00000000489/ENSMUSG00000032041/ENSMUSG00000015316/ENSMUSG00000018909/ENSMUSG00000031530/ENSMUSG00000028480/ENSMUSG00000035042/ENSMUSG00000019960/ENSMUSG00000026573/ENSMUSG00000055994/ENSMUSG00000059456/ENSMUSG00000020484/ENSMUSG00000025804/ENSMUSG00000021360/…	20	ENSMUSG00000052684/ENSMUSG00000042228/ENSMUSG00000021457/ENSMUSG00000024610/ENSMUSG00000041046/ENSMUSG00000027843/ENSMUSG00000004814/ENSMUSG00000041187/ENSMUSG00000026628/ENSMUSG00000024621/ENSMUSG00000018927/ENSMUSG00000013663/ENSMUSG00000015452/ENSMUSG00000037989/ENSMUSG00000024991/ENSMUSG00000035722/ENSMUSG00000020170/ENSMUSG00000038058/ENSMUSG00000004264/ENSMUSG00000043733
GO:1903170	negative regulation of calcium ion transmembrane transport	BP	5.43052e-05	0.00108289	ENSMUSG00000028214/ENSMUSG00000003161/ENSMUSG00000025068/ENSMUSG00000048031/ENSMUSG00000002603/ENSMUSG00000042272/ENSMUSG00000045322/ENSMUSG00000001175/ENSMUSG00000032192/ENSMUSG00000031880/ENSMUSG00000020849/ENSMUSG00000035640/ENSMUSG00000027584	Gem/Sri/Gsto1/Fcrl5/Tgfb1/Sestd1/Tlr9/Calm1/Gnb5/Rrad/Ywhae/Cbarp/Oprl1	13	8	ENSMUSG00000028214/ENSMUSG00000002603/ENSMUSG00000042272/ENSMUSG00000001175/ENSMUSG00000032192/ENSMUSG00000031880/ENSMUSG00000020849/ENSMUSG00000035640	5	ENSMUSG00000003161/ENSMUSG00000025068/ENSMUSG00000048031/ENSMUSG00000045322/ENSMUSG00000027584
GO:0042326	negative regulation of phosphorylation	BP	5.49508e-05	0.00109172	ENSMUSG00000012889/ENSMUSG00000020262/ENSMUSG00000052684/ENSMUSG00000042228/ENSMUSG00000034342/ENSMUSG00000032011/ENSMUSG00000029468/ENSMUSG00000032578/ENSMUSG00000096255/ENSMUSG00000037443/ENSMUSG00000026483/ENSMUSG00000027487/ENSMUSG00000029580/ENSMUSG00000053716/ENSMUSG00000022013/ENSMUSG00000018909/ENSMUSG00000031530/ENSMUSG00000035629/ENSMUSG00000021451/ENSMUSG00000015133/ENSMUSG00000019960/…	Podnl1/Adarb1/Jun/Lyn/Cbl/Thy1/P2rx7/Cish/Dynlt1b/Cep85/Fam129a/Cdk5rap1/Actb/Dusp7/Dnajc15/Arrb1/Dusp4/Rubcn/Sema4d/Lrrk1/Dusp6/Pik3ip1/Rack1/Ptpn22/Tesc/Fgfr1op/Sh3bp5/Xbp1/Cdkn2d/Igbp1/Socs3/Nf2/Irs2/Prnp/Lats2/Hmgcr/Lrrk2/Smcr8/Dusp2/Rhoh/Tgfb1/Bax/Socs2/Cblb/Prkar1a/Atf3/Inpp5f/Ubash3b/Ctdspl/Sorl1/Spred2/Npm1/Prdx3/Per1/Dag1/Lif/Ncor1/Ctdsp2/Snx25/Rtraf/Ptpn2/Trib2/Smyd3/Rgs2/Tnfaip3/Socs5/…	95	53	ENSMUSG00000012889/ENSMUSG00000020262/ENSMUSG00000032011/ENSMUSG00000029468/ENSMUSG00000032578/ENSMUSG00000096255/ENSMUSG00000037443/ENSMUSG00000026483/ENSMUSG00000027487/ENSMUSG00000029580/ENSMUSG00000018909/ENSMUSG00000031530/ENSMUSG00000021451/ENSMUSG00000019960/ENSMUSG00000029359/ENSMUSG00000020484/ENSMUSG00000096472/ENSMUSG00000053113/ENSMUSG00000009073/ENSMUSG00000038894/ENSMUSG00000079037/…	42	ENSMUSG00000052684/ENSMUSG00000042228/ENSMUSG00000034342/ENSMUSG00000053716/ENSMUSG00000022013/ENSMUSG00000035629/ENSMUSG00000015133/ENSMUSG00000034614/ENSMUSG00000020372/ENSMUSG00000027843/ENSMUSG00000069135/ENSMUSG00000021892/ENSMUSG00000031221/ENSMUSG00000021959/ENSMUSG00000036273/ENSMUSG00000049323/ENSMUSG00000029204/ENSMUSG00000003873/ENSMUSG00000022637/ENSMUSG00000026628/ENSMUSG00000042105/…
GO:0002724	regulation of T cell cytokine production	BP	6.17472e-05	0.00122223	ENSMUSG00000020101/ENSMUSG00000015316/ENSMUSG00000039521/ENSMUSG00000026573/ENSMUSG00000001444/ENSMUSG00000020641/ENSMUSG00000031101/ENSMUSG00000045005/ENSMUSG00000019987/ENSMUSG00000032688/ENSMUSG00000015619/ENSMUSG00000037447	Vsir/Slamf1/Foxp3/Xcl1/Tbx21/Rsad2/Sash3/Fzd5/Arg1/Malt1/Gata3/Arid5a	12	8	ENSMUSG00000020101/ENSMUSG00000015316/ENSMUSG00000039521/ENSMUSG00000026573/ENSMUSG00000001444/ENSMUSG00000031101/ENSMUSG00000032688/ENSMUSG00000015619	4	ENSMUSG00000020641/ENSMUSG00000045005/ENSMUSG00000019987/ENSMUSG00000037447
GO:0061458	reproductive system development	BP	6.47562e-05	0.00127317	ENSMUSG00000002324/ENSMUSG00000002602/ENSMUSG00000034342/ENSMUSG00000020303/ENSMUSG00000000753/ENSMUSG00000041235/ENSMUSG00000032487/ENSMUSG00000038151/ENSMUSG00000024140/ENSMUSG00000000782/ENSMUSG00000023175/ENSMUSG00000016529/ENSMUSG00000041324/ENSMUSG00000039191/ENSMUSG00000037815/ENSMUSG00000019947/ENSMUSG00000018909/ENSMUSG00000004207/ENSMUSG00000007659/ENSMUSG00000005566/ENSMUSG00000029359/…	Rec8/Axl/Cbl/Stc2/Serpinf1/Chd7/Ptgs2/Prdm1/Epas1/Tcf7/Bsg/Il10/Inhba/Rbpj/Ctnna1/Arid5b/Arrb1/Psap/Bcl2l1/Trim28/Tesc/Tgfbr1/Hif1a/Csf2/Birc6/Gja1/Lef1/Itgav/Socs3/Eomes/Mmp14/Adgrg1/Sdc1/Serpinb5/Hmgcs1/Vcam1/Rtcb/Acvr2a/Atm/Stat5a/Stk4/Pkd1/Plekha5/St14/Bax/Aspm/Fndc3a/Fzd5/Tiparp/Plekha1/Prdx3/Lif/Rara/Tlr9/Gata1/Rps6/Fem1b/Mertk/Pten/Pbrm1/Nipbl/Hsf1/Lfng/Sod1/Dlg1/Bik/Senp2/Il11ra1/Dhcr24/A…	85	50	ENSMUSG00000002602/ENSMUSG00000020303/ENSMUSG00000000753/ENSMUSG00000041235/ENSMUSG00000038151/ENSMUSG00000024140/ENSMUSG00000023175/ENSMUSG00000016529/ENSMUSG00000041324/ENSMUSG00000039191/ENSMUSG00000037815/ENSMUSG00000019947/ENSMUSG00000018909/ENSMUSG00000007659/ENSMUSG00000029359/ENSMUSG00000007613/ENSMUSG00000021109/ENSMUSG00000018916/ENSMUSG00000050953/ENSMUSG00000027087/ENSMUSG00000053113/…	35	ENSMUSG00000002324/ENSMUSG00000034342/ENSMUSG00000032487/ENSMUSG00000000782/ENSMUSG00000004207/ENSMUSG00000005566/ENSMUSG00000024073/ENSMUSG00000027985/ENSMUSG00000032446/ENSMUSG00000027962/ENSMUSG00000001783/ENSMUSG00000034218/ENSMUSG00000018209/ENSMUSG00000032855/ENSMUSG00000031995/ENSMUSG00000003873/ENSMUSG00000045005/ENSMUSG00000040268/ENSMUSG00000024997/ENSMUSG00000045322/ENSMUSG00000028495/…
GO:0055065	metal ion homeostasis	BP	6.47938e-05	0.00127317	ENSMUSG00000000982/ENSMUSG00000042228/ENSMUSG00000026463/ENSMUSG00000018340/ENSMUSG00000005413/ENSMUSG00000030287/ENSMUSG00000020303/ENSMUSG00000041235/ENSMUSG00000003161/ENSMUSG00000032011/ENSMUSG00000048376/ENSMUSG00000029468/ENSMUSG00000030724/ENSMUSG00000024140/ENSMUSG00000002083/ENSMUSG00000039361/ENSMUSG00000019943/ENSMUSG00000040414/ENSMUSG00000026180/ENSMUSG00000025068/ENSMUSG00000029084/…	Ccl3/Lyn/Atp2b4/Anxa6/Hmox1/Itpr2/Stc2/Chd7/Sri/Thy1/F2r/P2rx7/Cd19/Epas1/Bbc3/Picalm/Atp2b1/Slc25a28/Cxcr2/Gsto1/Cd38/Atp2a2/Slc40a1/Thada/Ccl5/Ccr5/Tfrc/Xcl1/Ramp3/Ftl1/Gipr/Fth1/Kctd17/Tesc/Slc39a14/Afg3l2/P2ry10/Abl2/Hif1a/Ptk2b/Ccr1/Gja1/Ccr2/Ncoa4/Gna15/Itgav/Rap1gds1/Trim24/Bnip3/Cd24a/Gpr55/Inpp4b/Prnp/Fcrl5/Cherp/Pik3cg/Pkd1/Gtf2i/Slc11a1/Tgfb1/Bax/Ndfip1/Ubash3b/Ero1l/Tgm2/Dlg4/Cacnb3/A…	101	59	ENSMUSG00000000982/ENSMUSG00000026463/ENSMUSG00000018340/ENSMUSG00000030287/ENSMUSG00000020303/ENSMUSG00000041235/ENSMUSG00000032011/ENSMUSG00000048376/ENSMUSG00000029468/ENSMUSG00000024140/ENSMUSG00000039361/ENSMUSG00000019943/ENSMUSG00000026180/ENSMUSG00000029467/ENSMUSG00000035042/ENSMUSG00000079227/ENSMUSG00000022797/ENSMUSG00000026573/ENSMUSG00000030406/ENSMUSG00000033287/ENSMUSG00000029359/…	42	ENSMUSG00000042228/ENSMUSG00000005413/ENSMUSG00000003161/ENSMUSG00000030724/ENSMUSG00000002083/ENSMUSG00000040414/ENSMUSG00000025068/ENSMUSG00000029084/ENSMUSG00000025993/ENSMUSG00000024251/ENSMUSG00000041046/ENSMUSG00000050708/ENSMUSG00000024661/ENSMUSG00000050921/ENSMUSG00000026596/ENSMUSG00000056234/ENSMUSG00000029833/ENSMUSG00000047139/ENSMUSG00000037940/ENSMUSG00000048031/ENSMUSG00000052488/…
GO:0035162	embryonic hemopoiesis	BP	6.69079e-05	0.00130993	ENSMUSG00000042594/ENSMUSG00000002028/ENSMUSG00000049577/ENSMUSG00000021109/ENSMUSG00000032698/ENSMUSG00000018209/ENSMUSG00000031162/ENSMUSG00000110206/ENSMUSG00000032440/ENSMUSG00000036940/ENSMUSG00000015619	Sh2b3/Kmt2a/Zfpm1/Hif1a/Lmo2/Stk4/Gata1/Flt3l/Tgfbr2/Kdm1a/Gata3	11	4	ENSMUSG00000021109/ENSMUSG00000031162/ENSMUSG00000110206/ENSMUSG00000015619	7	ENSMUSG00000042594/ENSMUSG00000002028/ENSMUSG00000049577/ENSMUSG00000032698/ENSMUSG00000018209/ENSMUSG00000032440/ENSMUSG00000036940
GO:0001776	leukocyte homeostasis	BP	6.79834e-05	0.00132617	ENSMUSG00000002602/ENSMUSG00000026770/ENSMUSG00000042228/ENSMUSG00000029468/ENSMUSG00000055170/ENSMUSG00000052593/ENSMUSG00000026180/ENSMUSG00000068105/ENSMUSG00000025993/ENSMUSG00000039521/ENSMUSG00000024610/ENSMUSG00000021109/ENSMUSG00000049103/ENSMUSG00000039936/ENSMUSG00000047139/ENSMUSG00000057337/ENSMUSG00000024241/ENSMUSG00000004043/ENSMUSG00000002603/ENSMUSG00000003873/ENSMUSG00000045502/…	Axl/Il2ra/Lyn/P2rx7/Ifng/Adam17/Cxcr2/Tnfrsf13c/Slc40a1/Foxp3/Cd74/Hif1a/Ccr2/Pik3cd/Cd24a/Chst3/Sos1/Stat5a/Tgfb1/Bax/Hcar2/Mif/Skil/Rps6/Mertk/Tnfaip3/Hmgb1/Pirb/Gapt/Coro1a	30	16	ENSMUSG00000002602/ENSMUSG00000026770/ENSMUSG00000029468/ENSMUSG00000055170/ENSMUSG00000052593/ENSMUSG00000026180/ENSMUSG00000039521/ENSMUSG00000021109/ENSMUSG00000049103/ENSMUSG00000004043/ENSMUSG00000002603/ENSMUSG00000033307/ENSMUSG00000027660/ENSMUSG00000019850/ENSMUSG00000066551/ENSMUSG00000030707	14	ENSMUSG00000042228/ENSMUSG00000068105/ENSMUSG00000025993/ENSMUSG00000024610/ENSMUSG00000039936/ENSMUSG00000047139/ENSMUSG00000057337/ENSMUSG00000024241/ENSMUSG00000003873/ENSMUSG00000045502/ENSMUSG00000028495/ENSMUSG00000014361/ENSMUSG00000058818/ENSMUSG00000046006
GO:0007249	I-kappaB kinase/NF-kappaB signaling	BP	6.8517e-05	0.00133175	ENSMUSG00000028108/ENSMUSG00000005413/ENSMUSG00000032487/ENSMUSG00000068220/ENSMUSG00000048376/ENSMUSG00000031328/ENSMUSG00000026070/ENSMUSG00000026069/ENSMUSG00000029060/ENSMUSG00000053175/ENSMUSG00000032238/ENSMUSG00000028756/ENSMUSG00000032041/ENSMUSG00000021025/ENSMUSG00000049775/ENSMUSG00000034317/ENSMUSG00000030172/ENSMUSG00000024610/ENSMUSG00000022500/ENSMUSG00000049871/ENSMUSG00000055762/…	Ecm1/Hmox1/Ptgs2/Lgals1/F2r/Flna/Il18r1/Il1rl1/Mib2/Bcl3/Rora/Pink1/Tirap/Nfkbia/Tmsb4x/Trim59/Erc1/Cd74/Litaf/Nlrc3/Eef1d/Nod2/Trim25/Sqstm1/Gja1/Akap13/Prdx1/Rhoh/Ndfip1/Tgm2/Ubd/Per1/Tlr9/Atp2c1/Zc3hav1/Cd4/Tnfaip3/Malt1/Tnip2/Mid2/Ager/Usp10/Tank/Ect2/Ndfip2/Slc20a1/Btrc/Rhoc/Tnfsf10/Nek6/Fkbp1a/BC031181/Cd40/Casp1/Clec4n/Map3k3/Tnf/Nod1	58	30	ENSMUSG00000028108/ENSMUSG00000068220/ENSMUSG00000048376/ENSMUSG00000031328/ENSMUSG00000026070/ENSMUSG00000026069/ENSMUSG00000053175/ENSMUSG00000032238/ENSMUSG00000032041/ENSMUSG00000021025/ENSMUSG00000049775/ENSMUSG00000030172/ENSMUSG00000049871/ENSMUSG00000055994/ENSMUSG00000050953/ENSMUSG00000024425/ENSMUSG00000037820/ENSMUSG00000023274/ENSMUSG00000019850/ENSMUSG00000032688/ENSMUSG00000059866/…	28	ENSMUSG00000005413/ENSMUSG00000032487/ENSMUSG00000029060/ENSMUSG00000028756/ENSMUSG00000034317/ENSMUSG00000024610/ENSMUSG00000022500/ENSMUSG00000055762/ENSMUSG00000000275/ENSMUSG00000015837/ENSMUSG00000066406/ENSMUSG00000028691/ENSMUSG00000029204/ENSMUSG00000035186/ENSMUSG00000020893/ENSMUSG00000045322/ENSMUSG00000032570/ENSMUSG00000029826/ENSMUSG00000015452/ENSMUSG00000031826/ENSMUSG00000064289/…
GO:0042108	positive regulation of cytokine biosynthetic process	BP	7.16935e-05	0.0013835	ENSMUSG00000027718/ENSMUSG00000028602/ENSMUSG00000055170/ENSMUSG00000021457/ENSMUSG00000053175/ENSMUSG00000032041/ENSMUSG00000068105/ENSMUSG00000021356/ENSMUSG00000049577/ENSMUSG00000049103/ENSMUSG00000000869/ENSMUSG00000056529/ENSMUSG00000004043/ENSMUSG00000051457/ENSMUSG00000015340/ENSMUSG00000005339/ENSMUSG00000016528/ENSMUSG00000045322/ENSMUSG00000026778/ENSMUSG00000024401	Il21/Tnfrsf8/Ifng/Syk/Bcl3/Tirap/Tnfrsf13c/Irf4/Zfpm1/Ccr2/Il4/Ptafr/Stat5a/Spn/Cybb/Fcer1a/Mapkapk2/Tlr9/Prkcq/Tnf	20	14	ENSMUSG00000027718/ENSMUSG00000028602/ENSMUSG00000055170/ENSMUSG00000053175/ENSMUSG00000032041/ENSMUSG00000021356/ENSMUSG00000049103/ENSMUSG00000000869/ENSMUSG00000004043/ENSMUSG00000051457/ENSMUSG00000005339/ENSMUSG00000016528/ENSMUSG00000026778/ENSMUSG00000024401	6	ENSMUSG00000021457/ENSMUSG00000068105/ENSMUSG00000049577/ENSMUSG00000056529/ENSMUSG00000015340/ENSMUSG00000045322
GO:0045670	regulation of osteoclast differentiation	BP	7.16935e-05	0.0013835	ENSMUSG00000000982/ENSMUSG00000025473/ENSMUSG00000030365/ENSMUSG00000055170/ENSMUSG00000025929/ENSMUSG00000030579/ENSMUSG00000014599/ENSMUSG00000047415/ENSMUSG00000025804/ENSMUSG00000021792/ENSMUSG00000000869/ENSMUSG00000049608/ENSMUSG00000037940/ENSMUSG00000027562/ENSMUSG00000032020/ENSMUSG00000019087/ENSMUSG00000000248/ENSMUSG00000025958/ENSMUSG00000024401/ENSMUSG00000056501	Ccl3/Adam8/Clec2i/Ifng/Il17a/Tyrobp/Csf1/Gpr68/Ccr1/Fam213a/Il4/Gpr55/Inpp4b/Car2/Ubash3b/Atp6ap1/Clec2g/Creb1/Tnf/Cebpb	20	13	ENSMUSG00000000982/ENSMUSG00000025473/ENSMUSG00000055170/ENSMUSG00000025929/ENSMUSG00000014599/ENSMUSG00000047415/ENSMUSG00000025804/ENSMUSG00000021792/ENSMUSG00000000869/ENSMUSG00000049608/ENSMUSG00000032020/ENSMUSG00000019087/ENSMUSG00000024401	7	ENSMUSG00000030365/ENSMUSG00000030579/ENSMUSG00000037940/ENSMUSG00000027562/ENSMUSG00000000248/ENSMUSG00000025958/ENSMUSG00000056501
GO:0043370	regulation of CD4-positive, alpha-beta T cell differentiation	BP	7.22211e-05	0.00138871	ENSMUSG00000055170/ENSMUSG00000015396/ENSMUSG00000031304/ENSMUSG00000019982/ENSMUSG00000039521/ENSMUSG00000049103/ENSMUSG00000000869/ENSMUSG00000001444/ENSMUSG00000031101/ENSMUSG00000002603/ENSMUSG00000037992/ENSMUSG00000037104/ENSMUSG00000030748/ENSMUSG00000037944/ENSMUSG00000028042/ENSMUSG00000015619	Ifng/Cd83/Il2rg/Myb/Foxp3/Ccr2/Il4/Tbx21/Sash3/Tgfb1/Rara/Socs5/Il4ra/Ccr7/Zbtb7b/Gata3	16	12	ENSMUSG00000055170/ENSMUSG00000031304/ENSMUSG00000039521/ENSMUSG00000049103/ENSMUSG00000000869/ENSMUSG00000001444/ENSMUSG00000031101/ENSMUSG00000002603/ENSMUSG00000037992/ENSMUSG00000030748/ENSMUSG00000028042/ENSMUSG00000015619	4	ENSMUSG00000015396/ENSMUSG00000019982/ENSMUSG00000037104/ENSMUSG00000037944
GO:0048608	reproductive structure development	BP	7.28948e-05	0.00139667	ENSMUSG00000002324/ENSMUSG00000002602/ENSMUSG00000034342/ENSMUSG00000020303/ENSMUSG00000000753/ENSMUSG00000041235/ENSMUSG00000032487/ENSMUSG00000038151/ENSMUSG00000024140/ENSMUSG00000000782/ENSMUSG00000023175/ENSMUSG00000016529/ENSMUSG00000041324/ENSMUSG00000039191/ENSMUSG00000037815/ENSMUSG00000019947/ENSMUSG00000018909/ENSMUSG00000004207/ENSMUSG00000007659/ENSMUSG00000005566/ENSMUSG00000029359/…	Rec8/Axl/Cbl/Stc2/Serpinf1/Chd7/Ptgs2/Prdm1/Epas1/Tcf7/Bsg/Il10/Inhba/Rbpj/Ctnna1/Arid5b/Arrb1/Psap/Bcl2l1/Trim28/Tesc/Tgfbr1/Hif1a/Csf2/Birc6/Gja1/Lef1/Itgav/Socs3/Eomes/Mmp14/Adgrg1/Sdc1/Serpinb5/Hmgcs1/Vcam1/Rtcb/Acvr2a/Atm/Stat5a/Stk4/Pkd1/St14/Bax/Aspm/Fndc3a/Fzd5/Tiparp/Plekha1/Prdx3/Lif/Rara/Tlr9/Gata1/Rps6/Fem1b/Mertk/Pten/Pbrm1/Nipbl/Hsf1/Lfng/Sod1/Dlg1/Bik/Senp2/Il11ra1/Dhcr24/Adrm1/Tnf…	84	49	ENSMUSG00000002602/ENSMUSG00000020303/ENSMUSG00000000753/ENSMUSG00000041235/ENSMUSG00000038151/ENSMUSG00000024140/ENSMUSG00000023175/ENSMUSG00000016529/ENSMUSG00000041324/ENSMUSG00000039191/ENSMUSG00000037815/ENSMUSG00000019947/ENSMUSG00000018909/ENSMUSG00000007659/ENSMUSG00000029359/ENSMUSG00000007613/ENSMUSG00000021109/ENSMUSG00000018916/ENSMUSG00000050953/ENSMUSG00000027087/ENSMUSG00000053113/…	35	ENSMUSG00000002324/ENSMUSG00000034342/ENSMUSG00000032487/ENSMUSG00000000782/ENSMUSG00000004207/ENSMUSG00000005566/ENSMUSG00000024073/ENSMUSG00000027985/ENSMUSG00000032446/ENSMUSG00000027962/ENSMUSG00000001783/ENSMUSG00000034218/ENSMUSG00000018209/ENSMUSG00000032855/ENSMUSG00000031995/ENSMUSG00000003873/ENSMUSG00000045005/ENSMUSG00000040268/ENSMUSG00000024997/ENSMUSG00000045322/ENSMUSG00000028495/…
[truncated: 670 more rows]
