# Supplementary material for: Transcriptomic Analysis of the Effect of GAT-2 Deficiency on Differentiation of Mice Naïve T Cells Into Th1 Cells In Vitro
Source: Front Immunol. 2021 Jun 2;12:667136. doi: 10.3389/fimmu.2021.667136 (PMC8208808; doi:10.3389/fimmu.2021.667136)
Supplement: Supplementary file 3 [file Table_3.xlsx]

## Sheet: KOvsWT_KEGGenrich_significant
SUPPLEMENTARY TABLE 3 | Significant KEGG pathways of all DEGs
KEGG ID	Term	P_value	P_adjust	Gene ID	Gene Name	Number of DEGs	Up	Up_Gene_names	Down	Down_Gene_names
mmu05321	Inflammatory bowel disease (IBD)	1.25994e-09	2.24355e-07	ENSMUSG00000020383/ENSMUSG00000055435/ENSMUSG00000027718/ENSMUSG00000052684/ENSMUSG00000028150/ENSMUSG00000036117/ENSMUSG00000026068/ENSMUSG00000055170/ENSMUSG00000026070/ENSMUSG00000016529/ENSMUSG00000025929/ENSMUSG00000032238/ENSMUSG00000074695/ENSMUSG00000018341/ENSMUSG00000031304/ENSMUSG00000060586/ENSMUSG00000024334/ENSMUSG00000036594/ENSMUSG00000039521/ENSMUSG00000055994/ENSMUSG00000030745/…	Il13/Maf/Il21/Jun/Rorc/Il5/Il18rap/Ifng/Il18r1/Il10/Il17a/Rora/Il22/Il12rb2/Il2rg/H2-Eb1/H2-Oa/H2-Aa/Foxp3/Nod2/Il21r/Il12a/Stat4/Il4/Tbx21/Ifngr1/Tgfb1/H2-Ob/Il4ra/Il23r/Tnf/H2-DMb1	32	24	ENSMUSG00000020383/ENSMUSG00000055435/ENSMUSG00000027718/ENSMUSG00000028150/ENSMUSG00000036117/ENSMUSG00000026068/ENSMUSG00000055170/ENSMUSG00000026070/ENSMUSG00000016529/ENSMUSG00000025929/ENSMUSG00000032238/ENSMUSG00000074695/ENSMUSG00000018341/ENSMUSG00000031304/ENSMUSG00000039521/ENSMUSG00000055994/ENSMUSG00000030745/ENSMUSG00000000869/ENSMUSG00000001444/ENSMUSG00000020009/ENSMUSG00000002603/…	8	ENSMUSG00000052684/ENSMUSG00000060586/ENSMUSG00000024334/ENSMUSG00000036594/ENSMUSG00000027776/ENSMUSG00000062939/ENSMUSG00000041538/ENSMUSG00000079547
mmu04060	Cytokine-cytokine receptor interaction	1.4858e-09	2.24355e-07	ENSMUSG00000020383/ENSMUSG00000000982/ENSMUSG00000048521/ENSMUSG00000026073/ENSMUSG00000028965/ENSMUSG00000027718/ENSMUSG00000026770/ENSMUSG00000026072/ENSMUSG00000068227/ENSMUSG00000036117/ENSMUSG00000026068/ENSMUSG00000028602/ENSMUSG00000018930/ENSMUSG00000055170/ENSMUSG00000026070/ENSMUSG00000016529/ENSMUSG00000025929/ENSMUSG00000041324/ENSMUSG00000000489/ENSMUSG00000074695/ENSMUSG00000047880/…	Il13/Ccl3/Cxcr6/Il1r2/Tnfrsf9/Il21/Il2ra/Il1r1/Il2rb/Il5/Il18rap/Tnfrsf8/Ccl4/Ifng/Il18r1/Il10/Il17a/Inhba/Pdgfb/Il22/Cxcr5/Cxcr2/Il12rb2/Il2rg/Tnfrsf13c/Csf2rb/Tnfrsf18/Ccl5/Csf1/Ccr5/Flt3/Xcl1/Cxcr1/Il17ra/Tgfbr1/Csf2/Ccr1/Il21r/Il12a/Ccr2/Il4/Ifngr1/Ccl9/Il17re/Ifnar2/Ccl24/Il6st/Tnfrsf4/Tnfrsf25/Acvr2a/Tgfb1/Csf1r/Xcr1/Ccl6/Crlf2/Lif/Il7r/Bmpr1a/Il4ra/Flt3l/Ccr4/Tgfbr2/Il23r/Ccr6/Csf2rb2/Il11…	77	55	ENSMUSG00000020383/ENSMUSG00000000982/ENSMUSG00000048521/ENSMUSG00000026073/ENSMUSG00000028965/ENSMUSG00000027718/ENSMUSG00000026770/ENSMUSG00000026072/ENSMUSG00000068227/ENSMUSG00000036117/ENSMUSG00000026068/ENSMUSG00000028602/ENSMUSG00000018930/ENSMUSG00000055170/ENSMUSG00000026070/ENSMUSG00000016529/ENSMUSG00000025929/ENSMUSG00000041324/ENSMUSG00000000489/ENSMUSG00000074695/ENSMUSG00000026180/…	22	ENSMUSG00000047880/ENSMUSG00000068105/ENSMUSG00000071713/ENSMUSG00000042817/ENSMUSG00000002897/ENSMUSG00000027776/ENSMUSG00000022971/ENSMUSG00000004814/ENSMUSG00000021756/ENSMUSG00000024621/ENSMUSG00000018927/ENSMUSG00000032440/ENSMUSG00000040899/ENSMUSG00000071714/ENSMUSG00000073889/ENSMUSG00000037944/ENSMUSG00000027947/ENSMUSG00000017652/ENSMUSG00000045382/ENSMUSG00000035262/ENSMUSG00000034855/…
mmu04659	Th17 cell differentiation	2.48338e-09	2.49993e-07	ENSMUSG00000005465/ENSMUSG00000027718/ENSMUSG00000026770/ENSMUSG00000052684/ENSMUSG00000026072/ENSMUSG00000028150/ENSMUSG00000068227/ENSMUSG00000055170/ENSMUSG00000025929/ENSMUSG00000032238/ENSMUSG00000074695/ENSMUSG00000031304/ENSMUSG00000060586/ENSMUSG00000027544/ENSMUSG00000021025/ENSMUSG00000024334/ENSMUSG00000036594/ENSMUSG00000039521/ENSMUSG00000021356/ENSMUSG00000007613/ENSMUSG00000021109/…	Il27ra/Il21/Il2ra/Jun/Il1r1/Rorc/Il2rb/Ifng/Il17a/Rora/Il22/Il2rg/H2-Eb1/Nfatc2/Nfkbia/H2-Oa/H2-Aa/Foxp3/Irf4/Tgfbr1/Hif1a/Runx1/Il21r/Il4/Tbx21/Ifngr1/Il6st/Jak1/Stat5a/Mapk11/Tgfb1/Nfkbie/H2-Ob/Jak3/Rara/Cd4/Il4ra/Nfatc3/Prkcq/Tgfbr2/Il23r/Il6ra/Gata3/Ppp3cc/H2-DMb1	45	33	ENSMUSG00000005465/ENSMUSG00000027718/ENSMUSG00000026770/ENSMUSG00000026072/ENSMUSG00000028150/ENSMUSG00000068227/ENSMUSG00000055170/ENSMUSG00000025929/ENSMUSG00000032238/ENSMUSG00000074695/ENSMUSG00000031304/ENSMUSG00000027544/ENSMUSG00000021025/ENSMUSG00000039521/ENSMUSG00000021356/ENSMUSG00000007613/ENSMUSG00000021109/ENSMUSG00000022952/ENSMUSG00000030745/ENSMUSG00000000869/ENSMUSG00000001444/…	12	ENSMUSG00000052684/ENSMUSG00000060586/ENSMUSG00000024334/ENSMUSG00000036594/ENSMUSG00000021756/ENSMUSG00000028530/ENSMUSG00000023947/ENSMUSG00000041538/ENSMUSG00000031902/ENSMUSG00000032440/ENSMUSG00000027947/ENSMUSG00000079547
mmu04630	Jak-STAT signaling pathway	1.95127e-07	1.47321e-05	ENSMUSG00000020383/ENSMUSG00000005465/ENSMUSG00000027718/ENSMUSG00000026770/ENSMUSG00000024014/ENSMUSG00000068227/ENSMUSG00000036117/ENSMUSG00000055170/ENSMUSG00000032578/ENSMUSG00000016529/ENSMUSG00000000489/ENSMUSG00000074695/ENSMUSG00000018341/ENSMUSG00000031304/ENSMUSG00000034165/ENSMUSG00000071713/ENSMUSG00000007659/ENSMUSG00000018916/ENSMUSG00000030745/ENSMUSG00000027776/ENSMUSG00000062939/…	Il13/Il27ra/Il21/Il2ra/Pim1/Il2rb/Il5/Ifng/Cish/Il10/Pdgfb/Il22/Il12rb2/Il2rg/Ccnd3/Csf2rb/Bcl2l1/Csf2/Il21r/Il12a/Stat4/Akt2/Socs3/Il4/Pik3cd/Ifngr1/Ifnar2/Il6st/Jak1/Sos1/Stat5a/Socs2/Crlf2/Lif/Jak3/Il7r/Ptpn2/Socs5/Il4ra/Il23r/Csf2rb2/Pik3r3/Il11ra1/Il6ra/Egfr/Ifnar1/Ccnd2/Ptpn11/Grb2/Crebbp	50	34	ENSMUSG00000020383/ENSMUSG00000005465/ENSMUSG00000027718/ENSMUSG00000026770/ENSMUSG00000024014/ENSMUSG00000068227/ENSMUSG00000036117/ENSMUSG00000055170/ENSMUSG00000032578/ENSMUSG00000016529/ENSMUSG00000000489/ENSMUSG00000074695/ENSMUSG00000018341/ENSMUSG00000031304/ENSMUSG00000034165/ENSMUSG00000007659/ENSMUSG00000018916/ENSMUSG00000030745/ENSMUSG00000004056/ENSMUSG00000053113/ENSMUSG00000000869/…	16	ENSMUSG00000071713/ENSMUSG00000027776/ENSMUSG00000062939/ENSMUSG00000039936/ENSMUSG00000022971/ENSMUSG00000021756/ENSMUSG00000028530/ENSMUSG00000024241/ENSMUSG00000037104/ENSMUSG00000071714/ENSMUSG00000028698/ENSMUSG00000073889/ENSMUSG00000027947/ENSMUSG00000022967/ENSMUSG00000043733/ENSMUSG00000022521
mmu04658	Th1 and Th2 cell differentiation	1.91679e-06	0.000115774	ENSMUSG00000020383/ENSMUSG00000055435/ENSMUSG00000026770/ENSMUSG00000052684/ENSMUSG00000068227/ENSMUSG00000036117/ENSMUSG00000055170/ENSMUSG00000039191/ENSMUSG00000018341/ENSMUSG00000031304/ENSMUSG00000060586/ENSMUSG00000027544/ENSMUSG00000021025/ENSMUSG00000024334/ENSMUSG00000036594/ENSMUSG00000027776/ENSMUSG00000062939/ENSMUSG00000000869/ENSMUSG00000002799/ENSMUSG00000001444/ENSMUSG00000020009/…	Il13/Maf/Il2ra/Jun/Il2rb/Il5/Ifng/Rbpj/Il12rb2/Il2rg/H2-Eb1/Nfatc2/Nfkbia/H2-Oa/H2-Aa/Il12a/Stat4/Il4/Jag2/Tbx21/Ifngr1/Jak1/Stat5a/Mapk11/Nfkbie/H2-Ob/Jak3/Cd4/Il4ra/Nfatc3/Prkcq/Gata3/Ppp3cc/Dll4/H2-DMb1	35	22	ENSMUSG00000020383/ENSMUSG00000055435/ENSMUSG00000026770/ENSMUSG00000068227/ENSMUSG00000036117/ENSMUSG00000055170/ENSMUSG00000039191/ENSMUSG00000018341/ENSMUSG00000031304/ENSMUSG00000027544/ENSMUSG00000021025/ENSMUSG00000000869/ENSMUSG00000001444/ENSMUSG00000020009/ENSMUSG00000004043/ENSMUSG00000053137/ENSMUSG00000031805/ENSMUSG00000023274/ENSMUSG00000030748/ENSMUSG00000026778/ENSMUSG00000015619/…	13	ENSMUSG00000052684/ENSMUSG00000060586/ENSMUSG00000024334/ENSMUSG00000036594/ENSMUSG00000027776/ENSMUSG00000062939/ENSMUSG00000002799/ENSMUSG00000028530/ENSMUSG00000023947/ENSMUSG00000041538/ENSMUSG00000031902/ENSMUSG00000027314/ENSMUSG00000079547
mmu04640	Hematopoietic cell lineage	2.6619e-06	0.000133982	ENSMUSG00000026073/ENSMUSG00000026770/ENSMUSG00000026072/ENSMUSG00000036117/ENSMUSG00000024673/ENSMUSG00000030724/ENSMUSG00000060586/ENSMUSG00000029084/ENSMUSG00000024334/ENSMUSG00000014599/ENSMUSG00000036594/ENSMUSG00000042817/ENSMUSG00000001507/ENSMUSG00000022797/ENSMUSG00000027009/ENSMUSG00000025014/ENSMUSG00000018916/ENSMUSG00000030577/ENSMUSG00000005540/ENSMUSG00000000869/ENSMUSG00000047139/…	Il1r2/Il2ra/Il1r1/Il5/Ms4a1/Cd19/H2-Eb1/Cd38/H2-Oa/Csf1/H2-Aa/Flt3/Itga3/Tfrc/Itga4/Dntt/Csf2/Cd22/Fcer2a/Il4/Cd24a/Csf1r/H2-Ob/Cd44/Il7r/Cd4/Il4ra/Flt3l/Itga2b/Il11ra1/Il6ra/Tnf/Fcgr1/Itga1/H2-DMb1	35	16	ENSMUSG00000026073/ENSMUSG00000026770/ENSMUSG00000026072/ENSMUSG00000036117/ENSMUSG00000014599/ENSMUSG00000001507/ENSMUSG00000022797/ENSMUSG00000018916/ENSMUSG00000000869/ENSMUSG00000005087/ENSMUSG00000003882/ENSMUSG00000023274/ENSMUSG00000030748/ENSMUSG00000110206/ENSMUSG00000024401/ENSMUSG00000042284	19	ENSMUSG00000024673/ENSMUSG00000030724/ENSMUSG00000060586/ENSMUSG00000029084/ENSMUSG00000024334/ENSMUSG00000036594/ENSMUSG00000042817/ENSMUSG00000027009/ENSMUSG00000025014/ENSMUSG00000030577/ENSMUSG00000005540/ENSMUSG00000047139/ENSMUSG00000024621/ENSMUSG00000041538/ENSMUSG00000034664/ENSMUSG00000073889/ENSMUSG00000027947/ENSMUSG00000015947/ENSMUSG00000079547
mmu04380	Osteoclast differentiation	1.17204e-05	0.000505652	ENSMUSG00000052684/ENSMUSG00000026072/ENSMUSG00000112148/ENSMUSG00000055170/ENSMUSG00000021457/ENSMUSG00000030579/ENSMUSG00000027544/ENSMUSG00000021025/ENSMUSG00000001348/ENSMUSG00000002699/ENSMUSG00000014599/ENSMUSG00000026656/ENSMUSG00000015950/ENSMUSG00000061132/ENSMUSG00000037902/ENSMUSG00000007613/ENSMUSG00000071076/ENSMUSG00000015837/ENSMUSG00000004056/ENSMUSG00000053113/ENSMUSG00000039936/…	Jun/Il1r1/Lilrb4a/Ifng/Syk/Tyrobp/Nfatc2/Nfkbia/Acp5/Lcp2/Csf1/Fcgr2b/Ncf1/Blnk/Sirpa/Tgfbr1/Jund/Sqstm1/Akt2/Socs3/Pik3cd/Ifngr1/Ifnar2/Spi1/Jak1/Mapk11/Fosl2/Tgfb1/Csf1r/Pparg/Ncf4/Fhl2/Tgfbr2/Pirb/Pik3r3/Gab2/Junb/Creb1/Tnf/Ppp3cc/Fcgr1/Ifnar1/Grb2	43	23	ENSMUSG00000026072/ENSMUSG00000112148/ENSMUSG00000055170/ENSMUSG00000027544/ENSMUSG00000021025/ENSMUSG00000001348/ENSMUSG00000002699/ENSMUSG00000014599/ENSMUSG00000007613/ENSMUSG00000071076/ENSMUSG00000004056/ENSMUSG00000053113/ENSMUSG00000020009/ENSMUSG00000053137/ENSMUSG00000029135/ENSMUSG00000002603/ENSMUSG00000000440/ENSMUSG00000071715/ENSMUSG00000008136/ENSMUSG00000052837/ENSMUSG00000024401/…	20	ENSMUSG00000052684/ENSMUSG00000021457/ENSMUSG00000030579/ENSMUSG00000026656/ENSMUSG00000015950/ENSMUSG00000061132/ENSMUSG00000037902/ENSMUSG00000015837/ENSMUSG00000039936/ENSMUSG00000022971/ENSMUSG00000002111/ENSMUSG00000028530/ENSMUSG00000024621/ENSMUSG00000032440/ENSMUSG00000058818/ENSMUSG00000028698/ENSMUSG00000004508/ENSMUSG00000025958/ENSMUSG00000015947/ENSMUSG00000022967
mmu05330	Allograft rejection	1.8791e-05	0.000709359	ENSMUSG00000079491/ENSMUSG00000037202/ENSMUSG00000036117/ENSMUSG00000055170/ENSMUSG00000015437/ENSMUSG00000016529/ENSMUSG00000022901/ENSMUSG00000060586/ENSMUSG00000024334/ENSMUSG00000036594/ENSMUSG00000053835/ENSMUSG00000054128/ENSMUSG00000027776/ENSMUSG00000000869/ENSMUSG00000041538/ENSMUSG00000073409/ENSMUSG00000073402/ENSMUSG00000017652/ENSMUSG00000024401/ENSMUSG00000075122/ENSMUSG00000079547	H2-T10/Prf1/Il5/Ifng/Gzmb/Il10/Cd86/H2-Eb1/H2-Oa/H2-Aa/H2-T24/H2-T3/Il12a/Il4/H2-Ob/H2-Q6/Gm8909/Cd40/Tnf/Cd80/H2-DMb1	21	11	ENSMUSG00000079491/ENSMUSG00000037202/ENSMUSG00000036117/ENSMUSG00000055170/ENSMUSG00000015437/ENSMUSG00000016529/ENSMUSG00000053835/ENSMUSG00000054128/ENSMUSG00000000869/ENSMUSG00000073402/ENSMUSG00000024401	10	ENSMUSG00000022901/ENSMUSG00000060586/ENSMUSG00000024334/ENSMUSG00000036594/ENSMUSG00000027776/ENSMUSG00000041538/ENSMUSG00000073409/ENSMUSG00000017652/ENSMUSG00000075122/ENSMUSG00000079547
mmu05310	Asthma	2.19394e-05	0.000736189	ENSMUSG00000020383/ENSMUSG00000036117/ENSMUSG00000016529/ENSMUSG00000060586/ENSMUSG00000024334/ENSMUSG00000036594/ENSMUSG00000027073/ENSMUSG00000000869/ENSMUSG00000005339/ENSMUSG00000041538/ENSMUSG00000017652/ENSMUSG00000024401/ENSMUSG00000079547	Il13/Il5/Il10/H2-Eb1/H2-Oa/H2-Aa/Prg2/Il4/Fcer1a/H2-Ob/Cd40/Tnf/H2-DMb1	13	7	ENSMUSG00000020383/ENSMUSG00000036117/ENSMUSG00000016529/ENSMUSG00000027073/ENSMUSG00000000869/ENSMUSG00000005339/ENSMUSG00000024401	6	ENSMUSG00000060586/ENSMUSG00000024334/ENSMUSG00000036594/ENSMUSG00000041538/ENSMUSG00000017652/ENSMUSG00000079547
mmu04662	B cell receptor signaling pathway	2.64261e-05	0.000798067	ENSMUSG00000032737/ENSMUSG00000052684/ENSMUSG00000042228/ENSMUSG00000030724/ENSMUSG00000021457/ENSMUSG00000028459/ENSMUSG00000027544/ENSMUSG00000021025/ENSMUSG00000040592/ENSMUSG00000025017/ENSMUSG00000033220/ENSMUSG00000026656/ENSMUSG00000061132/ENSMUSG00000071042/ENSMUSG00000030577/ENSMUSG00000004056/ENSMUSG00000039936/ENSMUSG00000033721/ENSMUSG00000025491/ENSMUSG00000024241/ENSMUSG00000023947/…	Inppl1/Jun/Lyn/Cd19/Syk/Cd72/Nfatc2/Nfkbia/Cd79b/Pik3ap1/Rac2/Fcgr2b/Blnk/Rasgrp3/Cd22/Akt2/Pik3cd/Vav3/Ifitm1/Sos1/Nfkbie/Malt1/Nfatc3/Cd81/Pirb/Pik3r3/Ppp3cc/Grb2	28	11	ENSMUSG00000032737/ENSMUSG00000027544/ENSMUSG00000021025/ENSMUSG00000025017/ENSMUSG00000033220/ENSMUSG00000004056/ENSMUSG00000025491/ENSMUSG00000032688/ENSMUSG00000037706/ENSMUSG00000022092/ENSMUSG00000059923	17	ENSMUSG00000052684/ENSMUSG00000042228/ENSMUSG00000030724/ENSMUSG00000021457/ENSMUSG00000028459/ENSMUSG00000040592/ENSMUSG00000026656/ENSMUSG00000061132/ENSMUSG00000071042/ENSMUSG00000030577/ENSMUSG00000039936/ENSMUSG00000033721/ENSMUSG00000024241/ENSMUSG00000023947/ENSMUSG00000031902/ENSMUSG00000058818/ENSMUSG00000028698
mmu05140	Leishmaniasis	4.86883e-05	0.00127977	ENSMUSG00000052684/ENSMUSG00000032487/ENSMUSG00000020826/ENSMUSG00000055170/ENSMUSG00000016529/ENSMUSG00000000290/ENSMUSG00000060586/ENSMUSG00000021025/ENSMUSG00000024334/ENSMUSG00000036594/ENSMUSG00000015950/ENSMUSG00000025809/ENSMUSG00000027009/ENSMUSG00000027776/ENSMUSG00000000869/ENSMUSG00000020009/ENSMUSG00000028530/ENSMUSG00000053137/ENSMUSG00000002603/ENSMUSG00000015340/ENSMUSG00000071715/…	Jun/Ptgs2/Nos2/Ifng/Il10/Itgb2/H2-Eb1/Nfkbia/H2-Oa/H2-Aa/Ncf1/Itgb1/Itga4/Il12a/Il4/Ifngr1/Jak1/Mapk11/Tgfb1/Cybb/Ncf4/H2-Ob/Elk1/Tnf/Fcgr1/H2-DMb1	26	12	ENSMUSG00000055170/ENSMUSG00000016529/ENSMUSG00000000290/ENSMUSG00000021025/ENSMUSG00000025809/ENSMUSG00000000869/ENSMUSG00000020009/ENSMUSG00000053137/ENSMUSG00000002603/ENSMUSG00000071715/ENSMUSG00000009406/ENSMUSG00000024401	14	ENSMUSG00000052684/ENSMUSG00000032487/ENSMUSG00000020826/ENSMUSG00000060586/ENSMUSG00000024334/ENSMUSG00000036594/ENSMUSG00000015950/ENSMUSG00000027009/ENSMUSG00000027776/ENSMUSG00000028530/ENSMUSG00000015340/ENSMUSG00000041538/ENSMUSG00000015947/ENSMUSG00000079547
mmu05200	Pathways in cancer	5.08516e-05	0.00127977	ENSMUSG00000032498/ENSMUSG00000020383/ENSMUSG00000026770/ENSMUSG00000024014/ENSMUSG00000052684/ENSMUSG00000034342/ENSMUSG00000068227/ENSMUSG00000005413/ENSMUSG00000036117/ENSMUSG00000057897/ENSMUSG00000032487/ENSMUSG00000020826/ENSMUSG00000048376/ENSMUSG00000020048/ENSMUSG00000055170/ENSMUSG00000024140/ENSMUSG00000000782/ENSMUSG00000026478/ENSMUSG00000002083/ENSMUSG00000027940/ENSMUSG00000021559/…	Mlh1/Il13/Il2ra/Pim1/Jun/Cbl/Il2rb/Hmox1/Il5/Camk2b/Ptgs2/Nos2/F2r/Hsp90b1/Ifng/Epas1/Tcf7/Lamc1/Bbc3/Tpm3/Dapk1/Pdgfb/Ctnna1/Il12rb2/Adcy6/Il2rg/Gsto1/Arnt2/Nfkbia/Ccnd3/Nfe2l2/Adcy7/Mmp9/Csf2rb/Gng2/Rac2/Flt3/Itga3/Itgb1/Rasgrp3/Arhgef12/Bcl2l1/Gadd45g/Tgfbr1/Rassf5/Hif1a/Runx1/Dapk2/Smo/Lef1/Il12a/Ncoa4/Wnt10b/Stat4/Akt2/Itgav/Il4/Pik3cd/Jag2/Ifngr1/Rasgrp4/Ifnar2/Spi1/Il6st/Lama5/Jak1/Sos1/St…	124	76	ENSMUSG00000020383/ENSMUSG00000026770/ENSMUSG00000024014/ENSMUSG00000068227/ENSMUSG00000036117/ENSMUSG00000048376/ENSMUSG00000020048/ENSMUSG00000055170/ENSMUSG00000024140/ENSMUSG00000026478/ENSMUSG00000027940/ENSMUSG00000000489/ENSMUSG00000037815/ENSMUSG00000018341/ENSMUSG00000022994/ENSMUSG00000031304/ENSMUSG00000015709/ENSMUSG00000021025/ENSMUSG00000034165/ENSMUSG00000031659/ENSMUSG00000017737/…	48	ENSMUSG00000032498/ENSMUSG00000052684/ENSMUSG00000034342/ENSMUSG00000005413/ENSMUSG00000057897/ENSMUSG00000032487/ENSMUSG00000020826/ENSMUSG00000000782/ENSMUSG00000002083/ENSMUSG00000021559/ENSMUSG00000025068/ENSMUSG00000015839/ENSMUSG00000071713/ENSMUSG00000042817/ENSMUSG00000071042/ENSMUSG00000027985/ENSMUSG00000027776/ENSMUSG00000056234/ENSMUSG00000022996/ENSMUSG00000062939/ENSMUSG00000039936/…
mmu05166	HTLV-I infection	6.77385e-05	0.00157362	ENSMUSG00000079491/ENSMUSG00000026073/ENSMUSG00000026770/ENSMUSG00000052684/ENSMUSG00000026072/ENSMUSG00000068227/ENSMUSG00000030830/ENSMUSG00000000489/ENSMUSG00000000290/ENSMUSG00000003814/ENSMUSG00000022994/ENSMUSG00000031304/ENSMUSG00000068105/ENSMUSG00000019982/ENSMUSG00000060586/ENSMUSG00000027544/ENSMUSG00000021025/ENSMUSG00000024334/ENSMUSG00000034165/ENSMUSG00000026436/ENSMUSG00000031659/…	H2-T10/Il1r2/Il2ra/Jun/Il1r1/Il2rb/Itgal/Pdgfb/Itgb2/Calr/Adcy6/Il2rg/Tnfrsf13c/Myb/H2-Eb1/Nfatc2/Nfkbia/H2-Oa/Ccnd3/Elk4/Adcy7/H2-Aa/H2-T24/Trrap/Bcl2l1/H2-T3/Tgfbr1/Csf2/Xbp1/Trp53inp1/Wnt10b/Akt2/Pik3cd/Spi1/Vcam1/Jak1/Atm/Stat5a/Tgfb1/Bax/Atf3/Fzd5/Slc25a4/H2-Ob/Nrp1/Pold1/Jak3/Cdc20/Tcf3/Nfatc3/Wnt8a/Ets1/H2-Q6/Tspo/Tgfbr2/Dlg1/E2f3/Pik3r3/Gm8909/Atf1/Cd40/Pttg1/Elk1/Atr/Map3k3/Creb1/Tnf/Ppp…	72	40	ENSMUSG00000079491/ENSMUSG00000026073/ENSMUSG00000026770/ENSMUSG00000026072/ENSMUSG00000068227/ENSMUSG00000030830/ENSMUSG00000000489/ENSMUSG00000000290/ENSMUSG00000003814/ENSMUSG00000022994/ENSMUSG00000031304/ENSMUSG00000027544/ENSMUSG00000021025/ENSMUSG00000034165/ENSMUSG00000031659/ENSMUSG00000053835/ENSMUSG00000007659/ENSMUSG00000054128/ENSMUSG00000007613/ENSMUSG00000018916/ENSMUSG00000020484/…	32	ENSMUSG00000052684/ENSMUSG00000068105/ENSMUSG00000019982/ENSMUSG00000060586/ENSMUSG00000024334/ENSMUSG00000026436/ENSMUSG00000036594/ENSMUSG00000045482/ENSMUSG00000028211/ENSMUSG00000022996/ENSMUSG00000039936/ENSMUSG00000002111/ENSMUSG00000027962/ENSMUSG00000028530/ENSMUSG00000034218/ENSMUSG00000003873/ENSMUSG00000026628/ENSMUSG00000045005/ENSMUSG00000041538/ENSMUSG00000038644/ENSMUSG00000020167/…
mmu04672	Intestinal immune network for IgA production	0.000128257	0.00275051	ENSMUSG00000036117/ENSMUSG00000026009/ENSMUSG00000016529/ENSMUSG00000022901/ENSMUSG00000068105/ENSMUSG00000060586/ENSMUSG00000024334/ENSMUSG00000001281/ENSMUSG00000036594/ENSMUSG00000027009/ENSMUSG00000040627/ENSMUSG00000000869/ENSMUSG00000002603/ENSMUSG00000041538/ENSMUSG00000017652/ENSMUSG00000045382/ENSMUSG00000075122/ENSMUSG00000079547	Il5/Icos/Il10/Cd86/Tnfrsf13c/H2-Eb1/H2-Oa/Itgb7/H2-Aa/Itga4/Aicda/Il4/Tgfb1/H2-Ob/Cd40/Cxcr4/Cd80/H2-DMb1	18	7	ENSMUSG00000036117/ENSMUSG00000026009/ENSMUSG00000016529/ENSMUSG00000001281/ENSMUSG00000040627/ENSMUSG00000000869/ENSMUSG00000002603	11	ENSMUSG00000022901/ENSMUSG00000068105/ENSMUSG00000060586/ENSMUSG00000024334/ENSMUSG00000036594/ENSMUSG00000027009/ENSMUSG00000041538/ENSMUSG00000017652/ENSMUSG00000045382/ENSMUSG00000075122/ENSMUSG00000079547
mmu05152	Tuberculosis	0.000136615	0.00275051	ENSMUSG00000057897/ENSMUSG00000020826/ENSMUSG00000055170/ENSMUSG00000007891/ENSMUSG00000024121/ENSMUSG00000016529/ENSMUSG00000021457/ENSMUSG00000000290/ENSMUSG00000032041/ENSMUSG00000060586/ENSMUSG00000024334/ENSMUSG00000079293/ENSMUSG00000018819/ENSMUSG00000036594/ENSMUSG00000026656/ENSMUSG00000024610/ENSMUSG00000059495/ENSMUSG00000031447/ENSMUSG00000055994/ENSMUSG00000027776/ENSMUSG00000004056/…	Camk2b/Nos2/Ifng/Ctsd/Atp6v0c/Il10/Syk/Itgb2/Tirap/H2-Eb1/H2-Oa/Clec7a/Lsp1/H2-Aa/Fcgr2b/Cd74/Arhgef12/Lamp1/Nod2/Il12a/Akt2/Ifngr1/Jak1/Plk3/Itgax/Ctss/Mapk11/Tgfb1/Bax/H2-Ob/Tlr9/Atp6ap1/Calm1/Malt1/Nfya/Ciita/Cycs/Coro1a/Rab7/Hspa9/Creb1/Tnf/Ppp3cc/Fcgr1/Cebpb/Mrc2/H2-DMb1/Crebbp	48	21	ENSMUSG00000055170/ENSMUSG00000007891/ENSMUSG00000016529/ENSMUSG00000000290/ENSMUSG00000032041/ENSMUSG00000018819/ENSMUSG00000059495/ENSMUSG00000055994/ENSMUSG00000004056/ENSMUSG00000020009/ENSMUSG00000028680/ENSMUSG00000053137/ENSMUSG00000002603/ENSMUSG00000019087/ENSMUSG00000001175/ENSMUSG00000032688/ENSMUSG00000063694/ENSMUSG00000030707/ENSMUSG00000079477/ENSMUSG00000024401/ENSMUSG00000022092	27	ENSMUSG00000057897/ENSMUSG00000020826/ENSMUSG00000024121/ENSMUSG00000021457/ENSMUSG00000060586/ENSMUSG00000024334/ENSMUSG00000079293/ENSMUSG00000036594/ENSMUSG00000026656/ENSMUSG00000024610/ENSMUSG00000031447/ENSMUSG00000027776/ENSMUSG00000028530/ENSMUSG00000030789/ENSMUSG00000038642/ENSMUSG00000003873/ENSMUSG00000041538/ENSMUSG00000045322/ENSMUSG00000023994/ENSMUSG00000022504/ENSMUSG00000024359/…
mmu04062	Chemokine signaling pathway	0.000162354	0.00299271	ENSMUSG00000000982/ENSMUSG00000048521/ENSMUSG00000042228/ENSMUSG00000018930/ENSMUSG00000002489/ENSMUSG00000047880/ENSMUSG00000026180/ENSMUSG00000022994/ENSMUSG00000020143/ENSMUSG00000021025/ENSMUSG00000018909/ENSMUSG00000031659/ENSMUSG00000043004/ENSMUSG00000035042/ENSMUSG00000042249/ENSMUSG00000033220/ENSMUSG00000079227/ENSMUSG00000015950/ENSMUSG00000026573/ENSMUSG00000048480/ENSMUSG00000059456/…	Ccl3/Cxcr6/Lyn/Ccl4/Tiam1/Cxcr5/Cxcr2/Adcy6/Dock2/Nfkbia/Arrb1/Adcy7/Gng2/Ccl5/Grk3/Rac2/Ccr5/Ncf1/Xcl1/Cxcr1/Ptk2b/Ccr1/Hck/Ccr2/Grk2/Akt2/Pik3cd/Ccl9/Ccl24/Vav3/Sos1/Gnb2/Gnb4/Xcr1/Gnai2/Plcb4/Ccl6/Jak3/Plcb2/Gnb5/Ccr4/Ccr6/Pik3r3/Prkcd/Ccr7/Rap1a/Cxcr4/Arrb2/Cxcl10/Grb2	50	32	ENSMUSG00000000982/ENSMUSG00000048521/ENSMUSG00000018930/ENSMUSG00000002489/ENSMUSG00000026180/ENSMUSG00000022994/ENSMUSG00000020143/ENSMUSG00000021025/ENSMUSG00000018909/ENSMUSG00000031659/ENSMUSG00000043004/ENSMUSG00000035042/ENSMUSG00000033220/ENSMUSG00000079227/ENSMUSG00000026573/ENSMUSG00000048480/ENSMUSG00000059456/ENSMUSG00000025804/ENSMUSG00000049103/ENSMUSG00000004056/ENSMUSG00000019122/…	18	ENSMUSG00000042228/ENSMUSG00000047880/ENSMUSG00000042249/ENSMUSG00000015950/ENSMUSG00000003283/ENSMUSG00000024858/ENSMUSG00000039936/ENSMUSG00000004814/ENSMUSG00000033721/ENSMUSG00000024241/ENSMUSG00000029713/ENSMUSG00000018927/ENSMUSG00000040899/ENSMUSG00000028698/ENSMUSG00000021948/ENSMUSG00000037944/ENSMUSG00000045382/ENSMUSG00000034855
mmu04670	Leukocyte transendothelial migration	0.000168464	0.00299271	ENSMUSG00000068036/ENSMUSG00000032011/ENSMUSG00000030830/ENSMUSG00000000290/ENSMUSG00000037815/ENSMUSG00000029580/ENSMUSG00000017737/ENSMUSG00000033220/ENSMUSG00000015950/ENSMUSG00000025809/ENSMUSG00000027009/ENSMUSG00000022132/ENSMUSG00000026430/ENSMUSG00000030403/ENSMUSG00000024048/ENSMUSG00000015143/ENSMUSG00000059456/ENSMUSG00000062825/ENSMUSG00000039936/ENSMUSG00000033721/ENSMUSG00000027962/…	Afdn/Thy1/Itgal/Itgb2/Ctnna1/Actb/Mmp9/Rac2/Ncf1/Itgb1/Itga4/Cldn10/Rassf5/Vasp/Myl12a/Actn1/Ptk2b/Actg1/Pik3cd/Vav3/Vcam1/Rhoh/Mapk11/Gnai2/Cybb/Ncf4/Rapgef4/Pik3r3/Actn4/Rap1a/Cxcr4/Ptpn11	32	19	ENSMUSG00000068036/ENSMUSG00000032011/ENSMUSG00000030830/ENSMUSG00000000290/ENSMUSG00000037815/ENSMUSG00000029580/ENSMUSG00000017737/ENSMUSG00000033220/ENSMUSG00000025809/ENSMUSG00000026430/ENSMUSG00000030403/ENSMUSG00000024048/ENSMUSG00000059456/ENSMUSG00000062825/ENSMUSG00000053137/ENSMUSG00000032562/ENSMUSG00000071715/ENSMUSG00000054808/ENSMUSG00000068798	13	ENSMUSG00000015950/ENSMUSG00000027009/ENSMUSG00000022132/ENSMUSG00000015143/ENSMUSG00000039936/ENSMUSG00000033721/ENSMUSG00000027962/ENSMUSG00000029204/ENSMUSG00000015340/ENSMUSG00000049044/ENSMUSG00000028698/ENSMUSG00000045382/ENSMUSG00000043733
mmu03010	Ribosome	0.000193212	0.00324167	ENSMUSG00000048758/ENSMUSG00000090862/ENSMUSG00000038900/ENSMUSG00000017404/ENSMUSG00000058558/ENSMUSG00000040952/ENSMUSG00000012848/ENSMUSG00000032518/ENSMUSG00000057322/ENSMUSG00000044533/ENSMUSG00000000740/ENSMUSG00000028140/ENSMUSG00000106918/ENSMUSG00000028234/ENSMUSG00000003970/ENSMUSG00000037805/ENSMUSG00000037563/ENSMUSG00000043716/ENSMUSG00000031320/ENSMUSG00000060036/ENSMUSG00000057841/…	Rpl29/Rps13/Rpl12/Rpl19/Rpl5/Rps19/Rps5/Rpsa/Rpl38/Rps2/Rpl13/Mrpl9/Mrpl33/Rps20/Rpl8/Rpl10a/Rps16/Rpl7/Rps4x/Rpl3/Rpl32/Rpl6/Rpl18a/Rplp0/Rps3a1/Rps15a/Rpl4/Rps10/Rps18/Rpl11/Rpl35/Rps17/Rps9/Rps6/Rpl36/Rps15/Rpl18/Rps8/Rpl15/Rpl10/Mrpl20/Rps14/Rpl26	43	3	ENSMUSG00000057322/ENSMUSG00000106918/ENSMUSG00000029066	40	ENSMUSG00000048758/ENSMUSG00000090862/ENSMUSG00000038900/ENSMUSG00000017404/ENSMUSG00000058558/ENSMUSG00000040952/ENSMUSG00000012848/ENSMUSG00000032518/ENSMUSG00000044533/ENSMUSG00000000740/ENSMUSG00000028140/ENSMUSG00000028234/ENSMUSG00000003970/ENSMUSG00000037805/ENSMUSG00000037563/ENSMUSG00000043716/ENSMUSG00000031320/ENSMUSG00000060036/ENSMUSG00000057841/ENSMUSG00000029614/ENSMUSG00000045128/…
mmu05202	Transcriptional misregulation in cancer	0.000379256	0.00602818	ENSMUSG00000020644/ENSMUSG00000026073/ENSMUSG00000055435/ENSMUSG00000068227/ENSMUSG00000014030/ENSMUSG00000099974/ENSMUSG00000015437/ENSMUSG00000039153/ENSMUSG00000021822/ENSMUSG00000022901/ENSMUSG00000015709/ENSMUSG00000026436/ENSMUSG00000017737/ENSMUSG00000001281/ENSMUSG00000047507/ENSMUSG00000034663/ENSMUSG00000042817/ENSMUSG00000019960/ENSMUSG00000007659/ENSMUSG00000021453/ENSMUSG00000002028/…	Id2/Il1r2/Maf/Il2rb/Pax5/Bcl2a1d/Gzmb/Runx2/Plau/Cd86/Arnt2/Elk4/Mmp9/Itgb7/Baiap3/Bmp2k/Flt3/Dusp6/Bcl2l1/Gadd45g/Kmt2a/Runx1/Csf2/Klf3/Lmo2/Etv6/Etv5/Spi1/Nfkbiz/Atm/Bax/Csf1r/Pparg/Fus/Ncor1/Rara/Tcf3/Zeb1/Ss18/Tgfbr2/Mllt1/Atf1/Cd40/Jup/Fcgr1/Pbx3/Aff1/Cebpb/Ccnd2	49	25	ENSMUSG00000020644/ENSMUSG00000026073/ENSMUSG00000055435/ENSMUSG00000068227/ENSMUSG00000099974/ENSMUSG00000015437/ENSMUSG00000039153/ENSMUSG00000015709/ENSMUSG00000017737/ENSMUSG00000001281/ENSMUSG00000019960/ENSMUSG00000007659/ENSMUSG00000021453/ENSMUSG00000022952/ENSMUSG00000018916/ENSMUSG00000030199/ENSMUSG00000013089/ENSMUSG00000000440/ENSMUSG00000030795/ENSMUSG00000037992/ENSMUSG00000037013/…	24	ENSMUSG00000014030/ENSMUSG00000021822/ENSMUSG00000022901/ENSMUSG00000026436/ENSMUSG00000047507/ENSMUSG00000034663/ENSMUSG00000042817/ENSMUSG00000002028/ENSMUSG00000029178/ENSMUSG00000032698/ENSMUSG00000002111/ENSMUSG00000035356/ENSMUSG00000034218/ENSMUSG00000003873/ENSMUSG00000024621/ENSMUSG00000018501/ENSMUSG00000020167/ENSMUSG00000024238/ENSMUSG00000032440/ENSMUSG00000024212/ENSMUSG00000017652/…
mmu04612	Antigen processing and presentation	0.000485528	0.00709204	ENSMUSG00000079491/ENSMUSG00000026864/ENSMUSG00000055170/ENSMUSG00000003814/ENSMUSG00000060586/ENSMUSG00000015656/ENSMUSG00000024334/ENSMUSG00000036594/ENSMUSG00000024610/ENSMUSG00000053835/ENSMUSG00000054128/ENSMUSG00000027248/ENSMUSG00000038642/ENSMUSG00000041538/ENSMUSG00000023274/ENSMUSG00000023994/ENSMUSG00000073409/ENSMUSG00000022504/ENSMUSG00000073402/ENSMUSG00000030165/ENSMUSG00000030167/…	H2-T10/Hspa5/Ifng/Calr/H2-Eb1/Hspa8/H2-Oa/H2-Aa/Cd74/H2-T24/H2-T3/Pdia3/Ctss/H2-Ob/Cd4/Nfya/H2-Q6/Ciita/Gm8909/Klrd1/Klrc1/Klrc2/Creb1/Tnf/Tap1/H2-DMb1	26	10	ENSMUSG00000079491/ENSMUSG00000026864/ENSMUSG00000055170/ENSMUSG00000003814/ENSMUSG00000053835/ENSMUSG00000054128/ENSMUSG00000027248/ENSMUSG00000023274/ENSMUSG00000073402/ENSMUSG00000024401	16	ENSMUSG00000060586/ENSMUSG00000015656/ENSMUSG00000024334/ENSMUSG00000036594/ENSMUSG00000024610/ENSMUSG00000038642/ENSMUSG00000041538/ENSMUSG00000023994/ENSMUSG00000073409/ENSMUSG00000022504/ENSMUSG00000030165/ENSMUSG00000030167/ENSMUSG00000052736/ENSMUSG00000025958/ENSMUSG00000037321/ENSMUSG00000079547
mmu05320	Autoimmune thyroid disease	0.000493155	0.00709204	ENSMUSG00000079491/ENSMUSG00000037202/ENSMUSG00000036117/ENSMUSG00000015437/ENSMUSG00000026011/ENSMUSG00000016529/ENSMUSG00000022901/ENSMUSG00000060586/ENSMUSG00000024334/ENSMUSG00000036594/ENSMUSG00000053835/ENSMUSG00000054128/ENSMUSG00000000869/ENSMUSG00000041538/ENSMUSG00000073409/ENSMUSG00000073402/ENSMUSG00000017652/ENSMUSG00000075122/ENSMUSG00000079547	H2-T10/Prf1/Il5/Gzmb/Ctla4/Il10/Cd86/H2-Eb1/H2-Oa/H2-Aa/H2-T24/H2-T3/Il4/H2-Ob/H2-Q6/Gm8909/Cd40/Cd80/H2-DMb1	19	10	ENSMUSG00000079491/ENSMUSG00000037202/ENSMUSG00000036117/ENSMUSG00000015437/ENSMUSG00000026011/ENSMUSG00000016529/ENSMUSG00000053835/ENSMUSG00000054128/ENSMUSG00000000869/ENSMUSG00000073402	9	ENSMUSG00000022901/ENSMUSG00000060586/ENSMUSG00000024334/ENSMUSG00000036594/ENSMUSG00000041538/ENSMUSG00000073409/ENSMUSG00000017652/ENSMUSG00000075122/ENSMUSG00000079547
mmu04216	Ferroptosis	0.0006533	0.00896802	ENSMUSG00000005413/ENSMUSG00000025993/ENSMUSG00000022797/ENSMUSG00000050708/ENSMUSG00000024661/ENSMUSG00000022094/ENSMUSG00000004270/ENSMUSG00000056234/ENSMUSG00000079037/ENSMUSG00000056851/ENSMUSG00000015340/ENSMUSG00000032883/ENSMUSG00000028124/ENSMUSG00000025283/ENSMUSG00000032350/ENSMUSG00000031278/ENSMUSG00000075706	Hmox1/Slc40a1/Tfrc/Ftl1/Fth1/Slc39a14/Lpcat3/Ncoa4/Prnp/Pcbp2/Cybb/Acsl3/Gclm/Sat1/Gclc/Acsl4/Gpx4	17	7	ENSMUSG00000022797/ENSMUSG00000022094/ENSMUSG00000004270/ENSMUSG00000079037/ENSMUSG00000032883/ENSMUSG00000031278/ENSMUSG00000075706	10	ENSMUSG00000005413/ENSMUSG00000025993/ENSMUSG00000050708/ENSMUSG00000024661/ENSMUSG00000056234/ENSMUSG00000056851/ENSMUSG00000015340/ENSMUSG00000028124/ENSMUSG00000025283/ENSMUSG00000032350
mmu04650	Natural killer cell mediated cytotoxicity	0.00116211	0.0146501	ENSMUSG00000037202/ENSMUSG00000055170/ENSMUSG00000015437/ENSMUSG00000021457/ENSMUSG00000030830/ENSMUSG00000000290/ENSMUSG00000005696/ENSMUSG00000030579/ENSMUSG00000027544/ENSMUSG00000002699/ENSMUSG00000033220/ENSMUSG00000018916/ENSMUSG00000059456/ENSMUSG00000079685/ENSMUSG00000039936/ENSMUSG00000020009/ENSMUSG00000022971/ENSMUSG00000033721/ENSMUSG00000024241/ENSMUSG00000015355/ENSMUSG00000028698/…	Prf1/Ifng/Gzmb/Syk/Itgal/Itgb2/Sh2d1a/Tyrobp/Nfatc2/Lcp2/Rac2/Csf2/Ptk2b/Ulbp1/Pik3cd/Ifngr1/Ifnar2/Vav3/Sos1/Cd48/Pik3r3/Klrd1/Tnfsf10/Klrc1/Klrc2/Sh2d1b1/Tnf/Ppp3cc/Ifnar1/Ptpn11/Grb2	31	17	ENSMUSG00000037202/ENSMUSG00000055170/ENSMUSG00000015437/ENSMUSG00000030830/ENSMUSG00000000290/ENSMUSG00000027544/ENSMUSG00000002699/ENSMUSG00000033220/ENSMUSG00000018916/ENSMUSG00000059456/ENSMUSG00000020009/ENSMUSG00000015355/ENSMUSG00000039304/ENSMUSG00000102418/ENSMUSG00000024401/ENSMUSG00000022092/ENSMUSG00000059923	14	ENSMUSG00000021457/ENSMUSG00000005696/ENSMUSG00000030579/ENSMUSG00000079685/ENSMUSG00000039936/ENSMUSG00000022971/ENSMUSG00000033721/ENSMUSG00000024241/ENSMUSG00000028698/ENSMUSG00000030165/ENSMUSG00000030167/ENSMUSG00000052736/ENSMUSG00000022967/ENSMUSG00000043733
mmu04141	Protein processing in endoplasmic reticulum	0.00116425	0.0146501	ENSMUSG00000032437/ENSMUSG00000026864/ENSMUSG00000020048/ENSMUSG00000026740/ENSMUSG00000020571/ENSMUSG00000026509/ENSMUSG00000003814/ENSMUSG00000015656/ENSMUSG00000015839/ENSMUSG00000028426/ENSMUSG00000027422/ENSMUSG00000025823/ENSMUSG00000020484/ENSMUSG00000026663/ENSMUSG00000051984/ENSMUSG00000023286/ENSMUSG00000027429/ENSMUSG00000003746/ENSMUSG00000027248/ENSMUSG00000021427/ENSMUSG00000025130/…	Stt3b/Hspa5/Hsp90b1/Dnajc1/Pdia6/Capn2/Calr/Hspa8/Nfe2l2/Rad23b/Rrbp1/Pdia4/Xbp1/Atf6/Sec31b/Ube2j2/Sec23b/Man1a/Pdia3/Ssr1/P4hb/Yod1/Dnajb11/Edem1/Bax/Os9/Ern1/Map3k5/Ddost/Ero1l/Ero1lb/Hyou1/Skp1a/Rpn2/Amfr/Sec61g/Sar1b/Ngly1/Bag2/Selenos/Herpud1/Erp29/Ppp1r15a/Capn1/Ssr3/Rpn1/Lman2	47	33	ENSMUSG00000032437/ENSMUSG00000026864/ENSMUSG00000020048/ENSMUSG00000026740/ENSMUSG00000020571/ENSMUSG00000026509/ENSMUSG00000003814/ENSMUSG00000027422/ENSMUSG00000025823/ENSMUSG00000020484/ENSMUSG00000026663/ENSMUSG00000027429/ENSMUSG00000027248/ENSMUSG00000021427/ENSMUSG00000025130/ENSMUSG00000004460/ENSMUSG00000030104/ENSMUSG00000040462/ENSMUSG00000020715/ENSMUSG00000071369/ENSMUSG00000028757/…	14	ENSMUSG00000015656/ENSMUSG00000015839/ENSMUSG00000028426/ENSMUSG00000051984/ENSMUSG00000023286/ENSMUSG00000003746/ENSMUSG00000046404/ENSMUSG00000003873/ENSMUSG00000057069/ENSMUSG00000036309/ENSMUSG00000031751/ENSMUSG00000031770/ENSMUSG00000029616/ENSMUSG00000040435
mmu05416	Viral myocarditis	0.001438	0.0166508	ENSMUSG00000079491/ENSMUSG00000037202/ENSMUSG00000030830/ENSMUSG00000022901/ENSMUSG00000000290/ENSMUSG00000029580/ENSMUSG00000060586/ENSMUSG00000024334/ENSMUSG00000036594/ENSMUSG00000033220/ENSMUSG00000053835/ENSMUSG00000054128/ENSMUSG00000026596/ENSMUSG00000062825/ENSMUSG00000053093/ENSMUSG00000041538/ENSMUSG00000039952/ENSMUSG00000073409/ENSMUSG00000063694/ENSMUSG00000073402/ENSMUSG00000017652/…	H2-T10/Prf1/Itgal/Cd86/Itgb2/Actb/H2-Eb1/H2-Oa/H2-Aa/Rac2/H2-T24/H2-T3/Abl2/Actg1/Myh7/H2-Ob/Dag1/H2-Q6/Cycs/Gm8909/Cd40/Eif4g2/Cd80/H2-DMb1	24	14	ENSMUSG00000079491/ENSMUSG00000037202/ENSMUSG00000030830/ENSMUSG00000000290/ENSMUSG00000029580/ENSMUSG00000033220/ENSMUSG00000053835/ENSMUSG00000054128/ENSMUSG00000062825/ENSMUSG00000053093/ENSMUSG00000039952/ENSMUSG00000063694/ENSMUSG00000073402/ENSMUSG00000005610	10	ENSMUSG00000022901/ENSMUSG00000060586/ENSMUSG00000024334/ENSMUSG00000036594/ENSMUSG00000026596/ENSMUSG00000041538/ENSMUSG00000073409/ENSMUSG00000017652/ENSMUSG00000075122/ENSMUSG00000079547
mmu05150	Staphylococcus aureus infection	0.00147721	0.0166508	ENSMUSG00000026874/ENSMUSG00000016529/ENSMUSG00000030830/ENSMUSG00000000290/ENSMUSG00000060586/ENSMUSG00000024334/ENSMUSG00000036594/ENSMUSG00000026656/ENSMUSG00000056529/ENSMUSG00000041538/ENSMUSG00000048163/ENSMUSG00000036896/ENSMUSG00000036887/ENSMUSG00000015947/ENSMUSG00000036905/ENSMUSG00000079547	Hc/Il10/Itgal/Itgb2/H2-Eb1/H2-Oa/H2-Aa/Fcgr2b/Ptafr/H2-Ob/Selplg/C1qc/C1qa/Fcgr1/C1qb/H2-DMb1	16	5	ENSMUSG00000026874/ENSMUSG00000016529/ENSMUSG00000030830/ENSMUSG00000000290/ENSMUSG00000048163	11	ENSMUSG00000060586/ENSMUSG00000024334/ENSMUSG00000036594/ENSMUSG00000026656/ENSMUSG00000056529/ENSMUSG00000041538/ENSMUSG00000036896/ENSMUSG00000036887/ENSMUSG00000015947/ENSMUSG00000036905/ENSMUSG00000079547
mmu04145	Phagosome	0.00148865	0.0166508	ENSMUSG00000079491/ENSMUSG00000024121/ENSMUSG00000043091/ENSMUSG00000000290/ENSMUSG00000003814/ENSMUSG00000029580/ENSMUSG00000060586/ENSMUSG00000024334/ENSMUSG00000079293/ENSMUSG00000001525/ENSMUSG00000036594/ENSMUSG00000026656/ENSMUSG00000022797/ENSMUSG00000015950/ENSMUSG00000025809/ENSMUSG00000053835/ENSMUSG00000054128/ENSMUSG00000018707/ENSMUSG00000031447/ENSMUSG00000062825/ENSMUSG00000027087/…	H2-T10/Atp6v0c/Tuba1c/Itgb2/Calr/Actb/H2-Eb1/H2-Oa/Clec7a/Tubb5/H2-Aa/Fcgr2b/Tfrc/Ncf1/Itgb1/H2-T24/H2-T3/Dync1h1/Lamp1/Actg1/Itgav/Tubb2a/Ctss/Tubb2b/Tuba1a/Cybb/Atp6v1f/Ncf4/H2-Ob/Atp6ap1/Atp6v1a/H2-Q6/Tubb6/Sec61g/Coro1a/Rab7/Gm8909/Dync2h1/Vamp3/Tap1/Fcgr1/Mrc2/H2-DMb1	43	22	ENSMUSG00000079491/ENSMUSG00000043091/ENSMUSG00000000290/ENSMUSG00000003814/ENSMUSG00000029580/ENSMUSG00000022797/ENSMUSG00000025809/ENSMUSG00000053835/ENSMUSG00000054128/ENSMUSG00000062825/ENSMUSG00000027087/ENSMUSG00000072235/ENSMUSG00000004285/ENSMUSG00000071715/ENSMUSG00000019087/ENSMUSG00000052459/ENSMUSG00000001473/ENSMUSG00000078974/ENSMUSG00000030707/ENSMUSG00000079477/ENSMUSG00000073402/…	21	ENSMUSG00000024121/ENSMUSG00000060586/ENSMUSG00000024334/ENSMUSG00000079293/ENSMUSG00000001525/ENSMUSG00000036594/ENSMUSG00000026656/ENSMUSG00000015950/ENSMUSG00000018707/ENSMUSG00000031447/ENSMUSG00000058672/ENSMUSG00000038642/ENSMUSG00000045136/ENSMUSG00000015340/ENSMUSG00000041538/ENSMUSG00000073409/ENSMUSG00000047193/ENSMUSG00000037321/ENSMUSG00000015947/ENSMUSG00000020695/ENSMUSG00000079547
mmu05332	Graft-versus-host disease	0.00195002	0.0210323	ENSMUSG00000079491/ENSMUSG00000037202/ENSMUSG00000055170/ENSMUSG00000015437/ENSMUSG00000022901/ENSMUSG00000060586/ENSMUSG00000024334/ENSMUSG00000036594/ENSMUSG00000053835/ENSMUSG00000054128/ENSMUSG00000041538/ENSMUSG00000073409/ENSMUSG00000073402/ENSMUSG00000030165/ENSMUSG00000030167/ENSMUSG00000024401/ENSMUSG00000075122/ENSMUSG00000079547	H2-T10/Prf1/Ifng/Gzmb/Cd86/H2-Eb1/H2-Oa/H2-Aa/H2-T24/H2-T3/H2-Ob/H2-Q6/Gm8909/Klrd1/Klrc1/Tnf/Cd80/H2-DMb1	18	8	ENSMUSG00000079491/ENSMUSG00000037202/ENSMUSG00000055170/ENSMUSG00000015437/ENSMUSG00000053835/ENSMUSG00000054128/ENSMUSG00000073402/ENSMUSG00000024401	10	ENSMUSG00000022901/ENSMUSG00000060586/ENSMUSG00000024334/ENSMUSG00000036594/ENSMUSG00000041538/ENSMUSG00000073409/ENSMUSG00000030165/ENSMUSG00000030167/ENSMUSG00000075122/ENSMUSG00000079547
mmu05412	Arrhythmogenic right ventricular cardiomyopathy (ARVC)	0.00217138	0.0226123	ENSMUSG00000010066/ENSMUSG00000000782/ENSMUSG00000025348/ENSMUSG00000037815/ENSMUSG00000029580/ENSMUSG00000029467/ENSMUSG00000001281/ENSMUSG00000001507/ENSMUSG00000025809/ENSMUSG00000027009/ENSMUSG00000050953/ENSMUSG00000027985/ENSMUSG00000062825/ENSMUSG00000027087/ENSMUSG00000039952/ENSMUSG00000003352/ENSMUSG00000034664/ENSMUSG00000044393/ENSMUSG00000028063/ENSMUSG00000001552/ENSMUSG00000041460/…	Cacna2d2/Tcf7/Itga7/Ctnna1/Actb/Atp2a2/Itgb7/Itga3/Itgb1/Itga4/Gja1/Lef1/Actg1/Itgav/Dag1/Cacnb3/Itga2b/Dsg2/Lmna/Jup/Cacna2d4/Itgb8/Itga1	23	18	ENSMUSG00000010066/ENSMUSG00000025348/ENSMUSG00000037815/ENSMUSG00000029580/ENSMUSG00000029467/ENSMUSG00000001281/ENSMUSG00000001507/ENSMUSG00000025809/ENSMUSG00000050953/ENSMUSG00000062825/ENSMUSG00000027087/ENSMUSG00000039952/ENSMUSG00000003352/ENSMUSG00000044393/ENSMUSG00000028063/ENSMUSG00000001552/ENSMUSG00000041460/ENSMUSG00000042284	5	ENSMUSG00000000782/ENSMUSG00000027009/ENSMUSG00000027985/ENSMUSG00000034664/ENSMUSG00000025321
mmu05162	Measles	0.00283571	0.0285461	ENSMUSG00000020383/ENSMUSG00000026770/ENSMUSG00000068227/ENSMUSG00000055170/ENSMUSG00000002083/ENSMUSG00000005696/ENSMUSG00000031304/ENSMUSG00000015656/ENSMUSG00000015316/ENSMUSG00000021025/ENSMUSG00000034165/ENSMUSG00000026656/ENSMUSG00000020372/ENSMUSG00000027776/ENSMUSG00000004056/ENSMUSG00000000869/ENSMUSG00000039936/ENSMUSG00000020009/ENSMUSG00000022971/ENSMUSG00000052776/ENSMUSG00000028530/…	Il13/Il2ra/Il2rb/Ifng/Bbc3/Sh2d1a/Il2rg/Hspa8/Slamf1/Nfkbia/Ccnd3/Fcgr2b/Rack1/Il12a/Akt2/Il4/Pik3cd/Ifngr1/Ifnar2/Oas1a/Jak1/Stat5a/Cblb/Oas2/Jak3/Tlr9/Cdk6/Tnfaip3/Prkcq/Pik3r3/Tnfsf10/Trp73/Ifnar1/Ccnd2	34	19	ENSMUSG00000020383/ENSMUSG00000026770/ENSMUSG00000068227/ENSMUSG00000055170/ENSMUSG00000031304/ENSMUSG00000015316/ENSMUSG00000021025/ENSMUSG00000034165/ENSMUSG00000004056/ENSMUSG00000000869/ENSMUSG00000020009/ENSMUSG00000004043/ENSMUSG00000031805/ENSMUSG00000040274/ENSMUSG00000019850/ENSMUSG00000026778/ENSMUSG00000039304/ENSMUSG00000029026/ENSMUSG00000000184	15	ENSMUSG00000002083/ENSMUSG00000005696/ENSMUSG00000015656/ENSMUSG00000026656/ENSMUSG00000020372/ENSMUSG00000027776/ENSMUSG00000039936/ENSMUSG00000022971/ENSMUSG00000052776/ENSMUSG00000028530/ENSMUSG00000022637/ENSMUSG00000032690/ENSMUSG00000045322/ENSMUSG00000028698/ENSMUSG00000022967
mmu04940	Type I diabetes mellitus	0.00333541	0.031639	ENSMUSG00000079491/ENSMUSG00000037202/ENSMUSG00000055170/ENSMUSG00000015437/ENSMUSG00000022901/ENSMUSG00000060586/ENSMUSG00000024334/ENSMUSG00000037852/ENSMUSG00000036594/ENSMUSG00000053835/ENSMUSG00000054128/ENSMUSG00000027776/ENSMUSG00000041538/ENSMUSG00000073409/ENSMUSG00000073402/ENSMUSG00000024401/ENSMUSG00000075122/ENSMUSG00000079547	H2-T10/Prf1/Ifng/Gzmb/Cd86/H2-Eb1/H2-Oa/Cpe/H2-Aa/H2-T24/H2-T3/Il12a/H2-Ob/H2-Q6/Gm8909/Tnf/Cd80/H2-DMb1	18	9	ENSMUSG00000079491/ENSMUSG00000037202/ENSMUSG00000055170/ENSMUSG00000015437/ENSMUSG00000037852/ENSMUSG00000053835/ENSMUSG00000054128/ENSMUSG00000073402/ENSMUSG00000024401	9	ENSMUSG00000022901/ENSMUSG00000060586/ENSMUSG00000024334/ENSMUSG00000036594/ENSMUSG00000027776/ENSMUSG00000041538/ENSMUSG00000073409/ENSMUSG00000075122/ENSMUSG00000079547
mmu00532	Glycosaminoglycan biosynthesis - chondroitin sulfate / dermatan sulfate	0.00335248	0.031639	ENSMUSG00000034612/ENSMUSG00000032640/ENSMUSG00000057337/ENSMUSG00000036599/ENSMUSG00000047712/ENSMUSG00000030930/ENSMUSG00000032997/ENSMUSG00000039497/ENSMUSG00000020868	Chst11/Chsy1/Chst3/Chst12/Ust/Chst15/Chpf/Dse/Xylt2	9	4	ENSMUSG00000034612/ENSMUSG00000032640/ENSMUSG00000036599/ENSMUSG00000047712	5	ENSMUSG00000057337/ENSMUSG00000030930/ENSMUSG00000032997/ENSMUSG00000039497/ENSMUSG00000020868
mmu04066	HIF-1 signaling pathway	0.00351767	0.032192	ENSMUSG00000005413/ENSMUSG00000057897/ENSMUSG00000020826/ENSMUSG00000055170/ENSMUSG00000062070/ENSMUSG00000022797/ENSMUSG00000021109/ENSMUSG00000025877/ENSMUSG00000004056/ENSMUSG00000039936/ENSMUSG00000004267/ENSMUSG00000020009/ENSMUSG00000037012/ENSMUSG00000015340/ENSMUSG00000059040/ENSMUSG00000000628/ENSMUSG00000063229/ENSMUSG00000028495/ENSMUSG00000020190/ENSMUSG00000055839/ENSMUSG00000028698/…	Hmox1/Camk2b/Nos2/Ifng/Pgk1/Tfrc/Hif1a/Hk3/Akt2/Pik3cd/Eno2/Ifngr1/Hk1/Cybb/Eno1b/Hk2/Ldha/Rps6/Mknk2/Elob/Pik3r3/Eno1/Il6ra/Egfr/Eif4e2/Eno3/Timp1/Egln3/Slc2a1/Crebbp	30	16	ENSMUSG00000055170/ENSMUSG00000062070/ENSMUSG00000022797/ENSMUSG00000021109/ENSMUSG00000004056/ENSMUSG00000004267/ENSMUSG00000020009/ENSMUSG00000037012/ENSMUSG00000059040/ENSMUSG00000000628/ENSMUSG00000063229/ENSMUSG00000055839/ENSMUSG00000063524/ENSMUSG00000020122/ENSMUSG00000035105/ENSMUSG00000028645	14	ENSMUSG00000005413/ENSMUSG00000057897/ENSMUSG00000020826/ENSMUSG00000025877/ENSMUSG00000039936/ENSMUSG00000015340/ENSMUSG00000028495/ENSMUSG00000020190/ENSMUSG00000028698/ENSMUSG00000027947/ENSMUSG00000026254/ENSMUSG00000060600/ENSMUSG00000001131/ENSMUSG00000022521
